# Supplementary material for: RUNX1 colludes with NOTCH1 to reprogram chromatin in T cell acute lymphoblastic leukemia
Source: iScience. 2023 May 3;26(6):106795. doi: 10.1016/j.isci.2023.106795 (PMC10199266; doi:10.1016/j.isci.2023.106795)
Supplement: Data S1. Processed data and sample metadata, related to Figures 1–6, and the Data and code availability section of STAR Methods [file mmc2.xlsx]

## Sheet: sample_metadata
sample_id	sample_description	sample_name	treatment	length_of_treatment	T-ALL_cell_line	assay	mapped_reads
GSM2650733	CUTLL1_RUNX1-On_H3K27ac	RUNX1-CTL	shRUNX1_scrambled	3 days	CUTLL1	ChIP-seq	55290155
GSM2650734	CUTLL1_RUNX1-Off_H3K27ac	RUNX1-TRT	shRUNX1-90	3 days	CUTLL1	ChIP-seq	49955013
GSM2650735	CUTLL1_RUNX1-On_inputDNA	RUNX1-CTL	shRUNX1_scrambled	3 days	CUTLL1	ChIP-seq	114544930
GSM2650736	CUTLL1_RUNX1-Off_inputDNA	RUNX1-TRT	shRUNX1-90	3 days	CUTLL1	ChIP-seq	120328098
GSM4085183	KOPTK1_NOTCH1-Off_H3K27ac	NOTCH1-INB	GSI	3 days	KOPTK1	ChIP-seq	59238945
GSM4085184	KOPTK1_NOTCH1-Off_H3K27me3	NOTCH1-INB	GSI	3 days	KOPTK1	ChIP-seq	29095309
GSM4085185	KOPTK1_NOTCH1-Off_H3K36me3	NOTCH1-INB	GSI	3 days	KOPTK1	ChIP-seq	42176769
GSM4085186	KOPTK1_NOTCH1-Off_H3K4me1	NOTCH1-INB	GSI	3 days	KOPTK1	ChIP-seq	62007100
GSM4085187	KOPTK1_NOTCH1-Off_H3K4me3	NOTCH1-INB	GSI	3 days	KOPTK1	ChIP-seq	52821680
GSM4085188	KOPTK1_NOTCH1-Off_H3K9me3	NOTCH1-INB	GSI	3 days	KOPTK1	ChIP-seq	52553902
GSM4085189	KOPTK1_NOTCH1-Off_inputDNA	NOTCH1-INB	GSI	3 days	KOPTK1	ChIP-seq	37143959
GSM4085190	KOPTK1_NOTCH1-On_H3K27ac	NOTCH1-CTL	DMSO	3 days	KOPTK1	ChIP-seq	48017639
GSM4085191	KOPTK1_NOTCH1-On_H3K27me3	NOTCH1-CTL	DMSO	3 days	KOPTK1	ChIP-seq	47291388
GSM4085192	KOPTK1_NOTCH1-On_H3K36me3	NOTCH1-CTL	DMSO	3 days	KOPTK1	ChIP-seq	54316676
GSM4085193	KOPTK1_NOTCH1-On_H3K4me1	NOTCH1-CTL	DMSO	3 days	KOPTK1	ChIP-seq	57236029
GSM4085194	KOPTK1_NOTCH1-On_H3K4me3	NOTCH1-CTL	DMSO	3 days	KOPTK1	ChIP-seq	45935803
GSM4085195	KOPTK1_NOTCH1-On_H3K9me3	NOTCH1-CTL	DMSO	3 days	KOPTK1	ChIP-seq	57270772
GSM4085196	KOPTK1_NOTCH1-On_inputDNA	NOTCH1-CTL	DMSO	3 days	KOPTK1	ChIP-seq	55137032
GSM4085197	KOPTK1_RUNX1-Off2_H3K27ac	RUNX1-TRT-59	shRUNX1-59	5 days	KOPTK1	ChIP-seq	61815667
GSM4085198	KOPTK1_RUNX1-Off2_H3K27me3	RUNX1-TRT-59	shRUNX1-59	5 days	KOPTK1	ChIP-seq	41859869
GSM4085199	KOPTK1_RUNX1-Off2_H3K36me3	RUNX1-TRT-59	shRUNX1-59	5 days	KOPTK1	ChIP-seq	47244792
GSM4085200	KOPTK1_RUNX1-Off2_H3K4me1	RUNX1-TRT-59	shRUNX1-59	5 days	KOPTK1	ChIP-seq	48595205
GSM4085201	KOPTK1_RUNX1-Off2_H3K4me3	RUNX1-TRT-59	shRUNX1-59	5 days	KOPTK1	ChIP-seq	43474514
GSM4085202	KOPTK1_RUNX1-Off2_H3K9me3	RUNX1-TRT-59	shRUNX1-59	5 days	KOPTK1	ChIP-seq	58951907
GSM4085203	KOPTK1_RUNX1-Off2_inputDNA	RUNX1-TRT-59	shRUNX1-59	5 days	KOPTK1	ChIP-seq	41102831
GSM4085204	KOPTK1_RUNX1-Off_H3K27ac	RUNX1-TRT	shRUNX1-58	5 days	KOPTK1	ChIP-seq	68715022
GSM4085205	KOPTK1_RUNX1-Off_H3K27me3	RUNX1-TRT	shRUNX1-58	5 days	KOPTK1	ChIP-seq	87788899
GSM4085206	KOPTK1_RUNX1-Off_H3K36me3	RUNX1-TRT	shRUNX1-58	5 days	KOPTK1	ChIP-seq	42573520
GSM4085207	KOPTK1_RUNX1-Off_H3K4me1	RUNX1-TRT	shRUNX1-58	5 days	KOPTK1	ChIP-seq	56524982
GSM4085208	KOPTK1_RUNX1-Off_H3K4me3	RUNX1-TRT	shRUNX1-58	5 days	KOPTK1	ChIP-seq	35120313
GSM4085209	KOPTK1_RUNX1-Off_H3K9me3	RUNX1-TRT	shRUNX1-58	5 days	KOPTK1	ChIP-seq	58605730
GSM4085210	KOPTK1_RUNX1-Off_inputDNA	RUNX1-TRT	shRUNX1-58	5 days	KOPTK1	ChIP-seq	61577796
GSM4085211	KOPTK1_RUNX1-On_H3K27ac	RUNX1-CTL	shRUNX1_scrambled	5 days	KOPTK1	ChIP-seq	61148753
GSM4085212	KOPTK1_RUNX1-On_H3K27me3	RUNX1-CTL	shRUNX1_scrambled	5 days	KOPTK1	ChIP-seq	61249493
GSM4085213	KOPTK1_RUNX1-On_H3K36me3	RUNX1-CTL	shRUNX1_scrambled	5 days	KOPTK1	ChIP-seq	60987506
GSM4085214	KOPTK1_RUNX1-On_H3K4me1	RUNX1-CTL	shRUNX1_scrambled	5 days	KOPTK1	ChIP-seq	45490827
GSM4085215	KOPTK1_RUNX1-On_H3K4me3	RUNX1-CTL	shRUNX1_scrambled	5 days	KOPTK1	ChIP-seq	32663162
GSM4085216	KOPTK1_RUNX1-On_H3K9me3	RUNX1-CTL	shRUNX1_scrambled	5 days	KOPTK1	ChIP-seq	51937264
GSM4085217	KOPTK1_RUNX1-On_inputDNA	RUNX1-CTL	shRUNX1_scrambled	5 days	KOPTK1	ChIP-seq	42537230
GSM6047316	KOPTK1_I-BET151_control_DMSO_72h_H3K27ac	iBET-CTL	DMSO	3 days	KOPTK1	ChIP-seq	110225781
GSM6047317	KOPTK1_I-BET151_control_DMSO_72h_input	iBET-CTL	DMSO	3 days	KOPTK1	ChIP-seq	104906121
GSM6047318	KOPTK1_I-BET151_treatment_72h_H3K27ac	iBET-TRT	I-BET151	3 days	KOPTK1	ChIP-seq	95830893
GSM6047319	KOPTK1_I-BET151_treatment_72h_input	iBET-TRT	I-BET151	3 days	KOPTK1	ChIP-seq	92227583
GSM4085524	KOPTK1_NOTCH1-Off_RNA-seq	NOTCH1-INB	GSI	3 days	KOPTK1	RNA-seq	290935071
GSM4085525	KOPTK1_NOTCH1-On_RNA-seq	NOTCH1-CTL	DMSO	3 days	KOPTK1	RNA-seq	177919519
GSM4085526	KOPTK1_RUNX1-Off2_RNA-seq	RUNX1-TRT-59	shRUNX1-59	5 days	KOPTK1	RNA-seq	289956853
GSM4085527	KOPTK1_RUNX1-Off_RNA-seq	RUNX1-TRT	shRUNX1-58	5 days	KOPTK1	RNA-seq	258765171
GSM4085528	KOPTK1_RUNX1-On_RNA-seq	RUNX1-CTL	shRUNX1_scrambled	5 days	KOPTK1	RNA-seq	282840105
GSM4085529	KOPTK1_NOTCH1-Off2_RNA-seq	NOTCH1-INB_rep2	GSI	3 days	KOPTK1	RNA-seq	61694299
GSM4085530	KOPTK1_NOTCH1-On2_RNA-seq	NOTCH1-CTL_rep2	DMSO	3 days	KOPTK1	RNA-seq	62588689
GSM6047028	KOPTK1_I-BET151_control_DMSO_72h_RNA-seq	iBET-CTL	DMSO	3 days	KOPTK1	RNA-seq	221185070
GSM6047029	KOPTK1_I-BET151_treatment_72h_RNA-seq	iBET-TRT	I-BET151	3 days	KOPTK1	RNA-seq	229630416
GSM2650721	HPBALL_RUNX1-On_MiSeq_rep1	RUNX1-CTL_rep1	shRUNX1_scrambled	7 days	HPB-ALL	RNA-seq	2993472
GSM2650722	HPBALL_RUNX1-On_MiSeq_rep2	RUNX1-CTL_rep2	shRUNX1_scrambled	7 days	HPB-ALL	RNA-seq	3358023
GSM2650723	HPBALL_RUNX1-Off_MiSeq_rep1	RUNX1-TRT_rep1	shRUNX1-58	7 days	HPB-ALL	RNA-seq	3331418
GSM2650724	HPBALL_RUNX1-Off_MiSeq_rep2	RUNX1-TRT_rep2	shRUNX1-58	7 days	HPB-ALL	RNA-seq	3057116
GSM2650725	RPMI_RUNX1-On_MiSeq_rep1	RUNX1-CTL_rep1	shRUNX1_scrambled	7 days	RPMI 8402	RNA-seq	3025346
GSM2650726	RPMI_RUNX1-On_MiSeq_rep2	RUNX1-CTL_rep2	shRUNX1_scrambled	7 days	RPMI 8402	RNA-seq	3142806
GSM2650727	RPMI_RUNX1-Off_MiSeq_rep1	RUNX1-TRT_rep1	shRUNX1-58	7 days	RPMI 8402	RNA-seq	3622937
GSM2650728	RPMI_RUNX1-Off_MiSeq_rep2	RUNX1-TRT_rep2	shRUNX1-58	7 days	RPMI 8402	RNA-seq	3877934
GSM2650729	KOPTK1_RUNX1-On_MiSeq_rep1	RUNX1-CTL_rep1	shRUNX1_scrambled	7 days	KOPTK1	RNA-seq	3703903
GSM2650730	KOPTK1_RUNX1-On_MiSeq_rep2	RUNX1-CTL_rep2	shRUNX1_scrambled	7 days	KOPTK1	RNA-seq	3216229
GSM2650731	KOPTK1_RUNX1-Off_MiSeq_rep1	RUNX1-TRT_rep1	shRUNX1-58	7 days	KOPTK1	RNA-seq	3006831
GSM2650732	KOPTK1_RUNX1-Off_MiSeq_rep2	RUNX1-TRT_rep2	shRUNX1-58	7 days	KOPTK1	RNA-seq	2972011

## Sheet: NOTCH1_DEGs
#differentially expreesed genes (DEGs) between NOTCH1-CTL and NOTCH1-INB
up-regulated	down-regulated
SCML1	FGR
SYNE2	CFH
ABCA7	CFTR
CHI3L2	FKBP4
TRIB2	ABCC8
RAP1GAP	USH1C
PTPRC	NME2
FCGBP	PRKCH
ITGA6	METTL1
CEBPE	NOP16
RNF215	CC2D2A
LGALS1	RRP12
RASSF2	MRTO4
CCL22	YBX3
CLIP3	BCAT1
SIGLEC6	ISOC2
C7orf63	IPO5
EPHB6	WDR3
DNTT	PKM
GATA3	PTPN3
RASD1	TFRC
IL23A	TRHDE
PRKAB1	NOTCH3
BACH2	ENO1
ARRDC3	TXK
SIPA1L2	ACAT1
ID3	EXOSC5
PROX1	PKP1
DUSP1	P2RX5
SLC25A2	SEH1L
CCR2	PUS7
GLIPR2	HSP90AB1
NFE2	PES1
GNMT	TTLL12
KCNK17	CTSG
AHNAK	C20orf27
STAT5A	TRIB3
TAS2R3	AHCY
CDKN2D	CD40LG
KIAA1683	GGA2
JUND	TIMM50
MYO18B	GPI
STAM	MPP6
HEMGN	TFEC
CDH24	GARS
PELI2	EIF3B
HAPLN3	IMPDH1
ADAMTS10	NPM3
EPHA5	MAP3K8
CDH18	DNAJC12
DAAM2	C1QBP
GPR174	CCDC86
PXDNL	OAS2
ARID5B	RASAL1
NMT2	MAN1A1
CD96	SLC29A1
ABCA6	POLR3G
AFF2	IL4
TMSB15A	PEX5L
GPR153	FARSB
BTG2	RHOU
ZNF66	SRM
CACFD1	CR2
SLC2A6	EBNA1BP2
CCR5	CD3EAP
CELF5	MTHFD1L
DRAXIN	EGR1
VANGL2	SOCS2
DENND2D	TNFRSF8
C2orf48	TNFSF10
HPGDS	CD244
PBXIP1	PRDX4
PI16	NLN
TP53INP1	MATN4
SLC18A2	PMEPA1
GFI1B	SH3TC1
PTPLA	MT2A
SMPD1	POLR1B
SLFN5	TRAP1
RHOH	CHAC1
CD52	MRM1
GPR183	ASS1
CD14	PPAN
ZNF296	CLUH
APLN	MYBBP1A
CXXC5	ALDH3B2
SCG2	GIMAP4
FOXB1	LARS
RASGRP1	FKBP11
LIPM	LDHA
SPTBN2	IL15RA
LIG4	YARS
CNIH2	PSAT1
SHISA2	DTX1
ZNF792	LMO2
PTGDR2	RCBTB2
PTPN20B	BZW2
CCR4	TBRG4
PTP4A3	SCN7A
LRRC70	MYC
CXCR3	HMGA1
HIST1H2BG	LRPPRC
SELL	ATIC
SCXA	ANXA3
CTSE	ENPEP
C1orf186	LPAR6
TMEM26	SORD
SRGAP1	IGF1R
ZNF460	PMM2
NTRK1	IRF8
CCDC69	PMAIP1
ZNF521	SERBP1
TOX	SUSD4
RORB	GPR17
DDAH2	HSPD1
AL355490.1	SHQ1
FLJ20373	ECE2
GATSL3	PLAC8
RP1-130H16.18	GPC3
PTTG2	ANKRD1
FOXD1	ADM
TAS2R30	SLC7A11
RP11-345J4.3	DIP2C
RP11-1055B8.6	FRMD4A
AP001421.1	HOMER1
AC004017.1	PFKM
AC010760.1	RGPD3
ABHD17B	NEIL2
ABHD4	GBP5
ABTB2	FAM27C
AC018755.1	FGD5
AC069368.3	CREB3L1
ADORA2A	CD1A
AL365202.1	CD1C
ALDH1A2	CD1B
ANXA2R	CD1E
ARPP21	GART
ATF3	ATP5G1
ATP6V0A4	TLCD1
BMF	LY6E
C17orf103	SCGB3A1
C1QL1	EIF4A1
CABLES2	GBP4
CASP8	GPR155
CBFA2T3	COL6A3
CCDC64	ICOS
CCNG2	SLC6A20
CD83	LZTFL1
CD84	TKT
CDK19	ABLIM2
CDKN1B	HSPA4L
CDKN2C	NDST3
CMPK2	ABCE1
CTD-3105H18.16	F2RL2
CTHRC1	DEFA6
CYTH4	WNK2
DAB1	DDX21
DCHS1	NOLC1
DHH	CD300A
DHRS3	IL7R
DNAJC28	PRELID1
DUSP16	MYO7B
EVI2A	FAM27B
EVI2B	FRMPD2
FAIM3	RSL1D1
FAM110C	CEBPB
FAM171A2	RAPH1
FAM89B	DLEU1
FOSB	IMPDH2
FOXO6	DDX10
FUCA1	GLDC
FZD2	C10orf91
GATS	GPR157
GATSL1	PPA1
GATSL2	SHMT2
GDPD5	FAM27A
GPR18	TEX19
GPR56	PYCR1
HCST	SERHL2
HEPACAM	PCBP3
HHIP	PGPEP1L
IGFBP6	SLC35F3
KLHL22	PTP4A2
KLHL24	PIWIL3
KRT1	PRMT3
LAX1	RGPD2
MFGE8	NDUFA4L2
MTURN	OR10T2
NEGR1	RXRA
NEURL1B	HPDL
NT5E	KCNJ11
OLFM2	EXD3
OTOF	RGPD1
P2RY10	EIF4EBP1
PLEKHG2	NCR3LG1
PNRC1	HES4
PPP1R16B	NOC2L
PRG4	IARS
PRKCG	GIMAP5
PTPRN2	CD55
PVRL3	EVL
PXDN	IPO4
RAG1	SLC6A9
RAG2	RGPD4
RCOR2	KIAA1211L
RGS9	ANXA4
RNF125	RPF2
RSAD2	TMEM229B
RUNX1	NRARP
RUNX2	SOWAHA
S1PR1	CR1
S1PR3	VARS
SATB1	ITGA1
SCD5	LYRM4
SDK2	IFRD2
SH2D1A	IFI30
SH2D3C	MCIDAS
SIX3	NME1
SLAMF6	MIF
SLC35G5	PPAN-P2RY11
SLC43A2	NME1-NME2
SLC46A3	PGAM5
SLC7A3	CHCHD10
TBC1D4	AP000350.10
TENM1	P2RX5-TAX1BP3
TFAP2C	AL807752.1
TMEM86A	ABCA1
TP53INP2	ABCF2
TTYH3	ABHD14A-ACY1
UBE2F	AC004076.7
USP20	ACACA
VPREB1	ACY3
YPEL3	ADAT2
YPEL5	ADK
ZFPM1	ADSL
ZSWIM4	AEN
	AIMP2
	AKAP1
	AL353698.1
	AL590560.1
	ALDH1B1
	ALG3
	ALKBH2
	AMER1
	ANAPC1
	ANKLE1
	ANKRD13B
	ANTXR2
	AP001468.1
	AP1S3
	APCDD1
	APOL3
	ARHGAP8
	ARL2
	ARSG
	ASB13
	ASNS
	ATAD3A
	ATAD3B
	BCAT2
	BCCIP
	BCS1L
	BHLHE23
	BHLHE40
	BMS1
	BOP1
	BRIX1
	BYSL
	C10orf2
	C12orf66
	C17orf89
	C19orf70
	C19orf83
	C1orf109
	CAD
	CARM1
	CBS
	CCDC138
	CCDC41
	CCDC58
	CCDC85B
	CDKN1A
	CELSR3
	CEND1
	CFD
	CHAC2
	CHCHD4
	CHRNA2
	CHSY1
	CIRH1A
	CISD3
	CMSS1
	COA7
	COPRS
	COQ3
	CST7
	CTD-2369P2.10
	CTU2
	CYBB
	CYCS
	CYP51A1
	DAB2IP
	DCAF4
	DCUN1D5
	DDX31
	DDX56
	DESI1
	DGKZ
	DHCR7
	DHX33
	DHX37
	DIEXF
	DIMT1
	DKC1
	DNAJA3
	DNPEP
	DNPH1
	DOCK5
	DPH2
	DUSP2
	DUSP5
	DUSP6
	E2F5
	EARS2
	ECSIT
	EEF1E1
	EIF2B3
	EIF2S2
	EIF3C
	EMG1
	EPHX2
	ESF1
	FABP5
	FAM136A
	FAM162A
	FAM216A
	FAM27E3
	FAM86A
	FDX1L
	FLJ00273
	FLT4
	FXN
	FYCO1
	GALNT4
	GAR1
	GBE1
	GGCT
	GIMAP8
	GNL2
	GNL3
	GNPDA1
	GNPNAT1
	GPATCH4
	GRPEL1
	GRWD1
	GSC
	GTPBP3
	GTPBP4
	GYPC
	H2AFJ
	HDHD1
	HEATR1
	HEATR2
	HEMK1
	HK2
	HMBS
	HRSP12
	HSPBP1
	HSPE1
	IDH3A
	IKBIP
	IMP4
	ITGAE
	ITPA
	JDP2
	KCTD16
	KIAA0020
	KM-PA-2
	KNOP1
	LAP3
	LAS1L
	LONP1
	LONRF2
	LRRD1
	LSS
	LTA4H
	LTV1
	LYAR
	MACROD1
	MAK16
	MARS
	MARS2
	MDN1
	MECR
	METTL21B
	METTL5
	MFSD3
	MICALCL
	MIEF1
	MINOS1-NBL1
	MLKL
	MMAB
	MORN2
	MTAP
	MTFP1
	MTHFD2
	MYO1B
	NAA15
	NAA25
	NARS2
	NAT10
	NCR3
	NDUFA8
	NDUFAF2
	NDUFAF4
	NIFK
	NKD2
	NLE1
	NLGN4X
	NOB1
	NOC3L
	NOL6
	NOM1
	NOP14
	NOP2
	NR1D1
	NR2C2AP
	NR6A1
	NSUN2
	NT5DC3
	NTHL1
	NUDCD1
	NUDT8
	OAZ3
	OSM
	OXNAD1
	P2RY11
	PAK1IP1
	PALD1
	PCGF5
	PDHA1
	PDIA5
	PDP2
	PDSS1
	PELO
	PFAS
	PGLYRP4
	PHB
	PIGW
	PINX1
	PLBD2
	PLEKHF1
	PLEKHG1
	PMPCA
	PNO1
	PNP
	PNPT1
	POC1B-GALNT4
	POLR1A
	POLR1C
	POLR2F
	POLR3D
	POLR3E
	POLR3H
	PPARGC1B
	PPFIBP1
	PPP1R14B
	PPRC1
	PRICKLE4
	PRMT5
	PRR5
	PRR5-ARHGAP8
	PRSS21
	PSMA5
	PSMG1
	PTCRA
	PTGER3
	PTGIS
	PTPRU
	PTRH2
	PUS1
	PWP2
	QDPR
	QTRTD1
	RAB3A
	RABEPK
	RANBP1
	RARS
	RCL1
	RDH10
	REXO2
	RGS6
	RHBDF2
	RHOV
	RND3
	RP11-468E2.2
	RP11-613M10.8
	RP11-712L6.5
	RP3-468K18.5
	RPRD1A
	RPUSD4
	RRP15
	RRP9
	RRS1
	RSL24D1
	RUNX3
	RUVBL1
	RUVBL2
	S100A5
	S100P
	SCARB1
	SCFD2
	SCNN1A
	SCO2
	SEPN1
	SETBP1
	SETD7
	SFXN4
	SLC19A1
	SLC25A22
	SLC25A37
	SLC38A5
	SLC39A14
	SMYD5
	SNRPA1
	SNX5
	SOX12
	SQLE
	SRPRB
	SSB
	SSBP1
	SYCP3
	SYNM
	TAF4B
	TARBP1
	TBC1D16
	TBL3
	TCOF1
	THNSL1
	TIMM13
	TIMM17A
	TIMM44
	TIMM9
	TMA16
	TMEM186
	TMEM217
	TOMM40
	TOMM5
	TPD52
	TREML2
	TRIB1
	TRMT1
	TRMT10C
	TRMT2A
	TRMT61A
	TRUB2
	TSR1
	TTC27
	UCHL3
	UCHL5
	URB1
	URB2
	UTP14A
	UTP15
	UTP20
	VCAN
	VEGFA
	WARS
	WASF1
	WDR12
	WDR18
	WDR36
	WDR4
	WDR43
	WDR46
	WDR75
	WDR89
	XPO5
	XPOT
	YDJC
	YRDC
	ZNF259
	ZNF276
	ZNF485
	ZNF593
	ZNRF3
	ZSCAN4

## Sheet: RUNX1-DEGs
#differentially expreesed genes (DEGs) between RUNX1-CTL and RUNX1-KD
up-regulated	down-regulated
ABHD4	AAAS
AC007956.1	AASDHPPT
AC010441.1	ABCB10
AC018816.3	ABHD14A-ACY1
AEBP1	AC024940.1
AKAP2	ACN9
AL590708.2	ACSL4
ALDH1A2	ACSL5
ALOX5	ACY1
ALS2	ADORA2B
ANKRD33B	AEN
ANXA2R	ALDH4A1
AOAH	ALDOC
AREL1	ALYREF
ARID3A	AMIGO2
ARL4C	AMOTL2
ASB4	ANAPC13
ATF3	ANKRD46
ATP6V0A1	ANTXR1
ATP6V0A4	APBB1
ATP6V1G2	APOA1
B3GNT9	APP
BCL3	ARC
BHLHE40	ARG2
BIK	ARSG
C17orf103	AS3MT
C19orf77	ASB13
C1orf227	ATF6
C2orf74	ATHL1
C3orf18	ATP6V0E1
C5orf56	ATP6V0E2
C6orf48	ATP6V1H
C9orf163	ATP8A2
CA6	B4GALT4
CASP10	BAG4
CCDC28A	BCKDK
CD4	BCL2L11
CD52	BDH2
CDK15	BMP10
CDKN2A	BNIP2
CDKN2D	BTF3L4
CFTR	BUB1
CHDH	BUB3
CHST12	C12orf57
CISH	C17orf51
CLN5	C17orf58
COLEC11	C19orf55
CPT1A	C19orf57
CREB3L2	C1QL1
CREB3L3	C20orf202
CRLF2	C21orf67
CTD-2215E18.1	C6orf223
CTD-3148I10.9	C6orf52
CTNND1	C9orf64
CTSG	CAMK2N1
CYFIP2	CBS
DAB1	CC2D1B
DENND3	CCBL2
DHFR	CCDC142
DHRS2	CCDC42B
DHRS3	CCR9
DNTT	CD164
DPEP1	CD1A
DYNLL2	CD300A
DYNLRB1	CD3G
EFNA1	CD44
ENPEP	CDC25A
EPB41L4A	CDC42
ERG	CDC42SE1
ERGIC1	CDK19
ERVFRD-1	CEBPE
EVPL	CENPF
FAM101B	CHD1L
FAM115C	CHEK1
FAM174A	CHFR
FAM212A	CHMP6
FAM219A	CHUK
FAM231D	CISD3
FAM65A	CKLF
FBLN5	CLEC2D
FBXL16	CMC4
FHIT	CNNM4
FLT1	CNOT6
FLT3LG	COA6
FTL	COL6A3
FXYD2	CORO1A
FXYD6-FXYD2	COX4I1
GAB2	COX7A2L
GABARAPL1	CPO
GCHFR	CR2
GFI1	CREG1
GFPT2	CROT
GIMAP2	CRTAM
GNA15	CRYL1
GNG4	CSNK1G1
GNPTAB	CST7
GPR56	CSTF2T
GRAP2	CTD-2192J16.24
GRK5	CTDSPL
HSD17B10	CTDSPL2
ICAM1	CXCR4
IFIT1B	CYP21A2
IGFBP6	DBF4
IGLL1	DBH
IL6R	DCAF4
ING4	DCBLD2
IRS2	DCP2
ITGA4	DDI2
ITPRIP	DDIT4
JUND	DEFB4B
KCNA2	DGCR2
KCNA3	DGKE
KCNJ11	DHCR24
KCNK1	DHCR7
KCNN4	DIABLO
KIAA0040	DMBT1
KRCC1	DTX1
LEF1	DUSP3
LIG4	DYNLL1
LIME1	DYRK2
LIPN	E2F5
LRRC70	EBPL
LTA	EGR1
LTB	EGR2
MPP1	EIF2B4
MTO1	EIF2S3
MYH15	EIF4A1
MYO18B	EIF4EBP2
NBPF3	ELK4
NCEH1	EPAS1
NDFIP2	EPHX2
NDUFAF5	ERAS
NPC2	ERCC2
NRROS	ETHE1
NTN3	ETV4
NUDT19	ETV5
ORAI3	EXOSC4
OSM	F8A1
PAFAH2	F8A2
PALM2-AKAP2	F8A3
PCCA	FADS1
PCNXL4	FAIM3
PGPEP1	FAM109A
PIK3IP1	FAM127A
PIK3R6	FAM162A
PIWIL3	FAM173A
PKIG	FAM203A
PLIN2	FAM203B
PON1	FAM27A
PPAP2B	FBXO21
PRF1	FBXO28
PRKAB1	FGR
PRKCH	FLJ00273
PRSS57	FOS
PRTN3	FOSB
PTBP2	FUOM
PTCHD2	G3BP2
PVRL1	GALNT6
PXK	GAS2L1
RAB11FIP1	GCAT
RAB19	GFPT1
RAB37	GFRA3
RAET1E	GINM1
RAP1GAP	GLDC
RAPH1	GLIPR2
RASGRP1	GLRX
RASGRP2	GLUD1
RCSD1	GLUD2
RDH10	GNGT2
RENBP	GORAB
RGCC	GOSR1
RGL4	GPR142
RHBDD2	GPR157
RNF125	GPR17
RNF44	GPR3
RP11-324D17.1	GPR65
RP11-45M22.4	GRASP
RP11-599B13.6	GSTA4
RP11-863K10.7	GSTZ1
RP4-583P15.14	GYS1
RSAD2	GZMA
RUNX3	GZMM
S100A11	H3F3A
S100Z	HDAC9
S1PR1	HDC
SAMSN1	HERPUD1
SAT2	HES4
SCEL	HIST1H1E
SDCBP2	HIST1H2BH
SEC31B	HIST1H3I
SELL	HIST1H4J
SERHL2	HLA-C
SERPINB1	HMGCS1
SFRP2	HOXA7
SGOL2	HRASLS5
SH2D1A	HSD11B2
SH3BP5	HSD17B8
SIGLEC6	HSPA5
SLC27A6	HVCN1
SLC35F3	ID3
SLC37A3	IDH1
SLC50A1	IGF1R
SMIM3	IGFBP2
SOAT2	IL32
SOCS1	IL4
SPON2	IL9R
SRPK2	INSIG1
SS18	IRF8
STT3B	ISOC1
SUN3	ISY1
TANK	ISY1-RAB43
TAS2R50	ITGA6
TC2N	JMJD4
TCTA	KHK
TFEC	KIAA1279
THSD1	KIF21B
TINAGL1	KIF3A
TM7SF3	KIF3B
TMEM213	KIFC3
TMEM217	KLF2
TMEM229B	KLHL15
TNFRSF13B	KPNA3
TSHR	LASP1
TTC32	LDLR
TXLNB	LEPROTL1
UGP2	LIMA1
USH1C	LPAR6
USP20	LUZP6
UTRN	MAGT1
VAMP2	MAN2B1
VPREB1	MAP2K6
YPEL5	MAPK6
ZDBF2	MB
ZSWIM8	MBNL2
ABHD6	MBP
AP001468.1	MCFD2
ARPC4	MCL1
ATP5J	MECP2
ATP6C	METTL25
C14orf142	MFAP3
C6orf226	MFSD3
CEBPB	MGAT4A
CLN3	MIA-RAB4B
CTC-273B12.7	MLLT6
CTD-3105H18.16	MMAB
CUTA	MMD
FRG1	MOB4
GMFG	MOSPD1
IFI27L1	MPI
LAMTOR2	MPND
NDUFS4	MRC2
NRN1	MTCP1
PIGY	MTPN
PPP1R35	MYBL2
PTPN12	MYC
PYURF	MYL12A
RNLS	MYO19
RNMTL1	MYO1B
RP11-463C8.4	MYO7B
RP11-96O20.4	N4BP1
RRAGA	NAB2
SCAMP3	NAGA
SEC61G	NAGS
SLC25A20	NARS2
TIGD2	NAT10
TIMM10B	NDST3
TLDC1	NDUFAF3
TMEM208	NFAT5
TMEM256	NINJ2
UBALD2	NIP7
UQCR10	NLRP1
ZNHIT2	NLRP3
AC027763.2	NOP10
AQP3	NOS3
ARNTL2	NOTCH3
C20orf196	NRAS
CBR3	NUCKS1
DDIT3	OCRL
DOLK	OCSTAMP
DOLPP1	ORMDL2
FKBP7	P2RX7
GKAP1	PAAF1
GLRX2	PABPN1L
ITGB1BP2	PACSIN3
LAGE3	PAFAH1B2
MICALL2	PALD1
MT2A	PCK2
NLRP14	PDCD7
PAPLN	PDE9A
QTRT1	PDIA3
RP11-156P1.2	PDIA5
RP11-302M6.4	PELO
RP11-315D16.2	PER2
RP11-505K9.4	PEX5L
RP11-5A19.5	PGK1
RPL36A-HNRNPH2	PGM1
RPP38	PGM2L1
SLC23A1	PIF1
TAF13	PIK3CB
TMEM205	PKM
TMEM60	PLB1
ZC3HAV1L	PLCH1
ZFP2	PLEKHA8
ZNF66	PLEKHB2
	PLS1
	PLXNA3
	PMEPA1
	PNKP
	POLD2
	POLR3G
	POM121
	POM121C
	PORCN
	PPA2
	PPIF
	PPP1R16B
	PRKRIR
	PROZ
	PRRG4
	PSAT1
	PSMD5
	PSPC1
	PTER
	PTGES3
	PTP4A3
	PTPRK
	PTRH1
	PTS
	PURA
	PUS7
	PYCR1
	PYCRL
	QDPR
	RAB4B
	RAB8B
	RANBP9
	RASAL1
	RBBP4
	RBFA
	RBM11
	RBPMS2
	RCAN3
	RCBTB2
	RMND5A
	RNF11
	RNF138
	RP11-403P17.5
	RP11-508N12.4
	RP11-867G23.8
	RP11-872D17.8
	RP13-279N23.2
	RP4-734P14.4
	RPA3-AS1
	RPRD1B
	RSC1A1
	RTN4R
	RUNX1
	S100A10
	SACM1L
	SAPCD2
	SARDH
	SARM1
	SCD5
	SCN7A
	SEH1L
	SEPHS1
	SETD8
	SF3B2
	SFXN2
	SGPP1
	SHISA5
	SIRPG
	SKAP1
	SLC10A7
	SLC25A10
	SLC25A33
	SLC31A1
	SLC35F5
	SLC37A4
	SLC38A5
	SLC39A1
	SLC4A7
	SLC4A8
	SLC6A6
	SLC7A5
	SLC7A6
	SLFN12
	SMARCD1
	SMIM13
	SNRNP25
	SNRPB
	SNRPC
	SNX3
	SOWAHA
	SPAG9
	SPATA22
	SPINK2
	SPRED2
	SPRTN
	SPRY4
	SPTLC1
	SQLE
	SRD5A1
	SRGAP2
	SRP9
	STARD7
	STAT5A
	STK17A
	STX2
	SUSD4
	TAF4B
	TCEA1
	TERF2
	THG1L
	TIMP1
	TKTL1
	TLR5
	TLR6
	TM4SF2
	TM9SF2
	TMA16
	TMBIM6
	TMCO6
	TMED9
	TMEM132D
	TMEM141
	TMEM26
	TMEM38B
	TMEM66
	TMEM88
	TMSB15A
	TNFRSF1B
	TNPO1
	TOP2A
	TPI1
	TPST2
	TRAF6
	TRHDE
	TRIM34
	TRIM67
	TSPAN13
	TSPAN7
	TSPYL5
	TTC7B
	TTPAL
	TUBB4B
	TUSC3
	TUSC5
	TXK
	UBE2D4
	UBE2V2
	UBE3C
	UCP2
	USE1
	USP44
	USP9Y
	VARS
	VCAN
	VMA21
	VPS26A
	WASF1
	WDR3
	WDR54
	WDR83OS
	XPNPEP2
	XPO5
	XPO7
	YBX3
	YWHAE
	ZBTB39
	ZCCHC12
	ZDHHC4
	ZFHX2
	ZFP91
	ZNF280C
	ZNF683
	ZNF746
	ZNF79
	ABTB2
	AC015688.3
	AC069368.3
	C8orf88
	CDR2
	CETN3
	DFNB59
	E2F1
	EHD3
	EIF4EBP3
	EME2
	FAM127B
	FZD1
	GAMT
	GLB1L2
	GPR18
	GPR75
	HDAC10
	HDDC3
	HIST1H1D
	HIST1H2AM
	HIST1H2BD
	IER3
	KANK1
	KDM4D
	KLHL2
	KM-PA-2
	MANF
	MSS51
	NPIPA2
	PCED1B
	PRR24
	PTGES2
	RAB11B
	RP11-139J15.7
	RP11-318A15.7
	RP11-598P20.5
	RP13-512J5.1
	RPP14
	SLC18B1
	SMEK1
	SNX18
	SOX7
	SYCE1L
	ZNF121
	ZNF593
	ZNF622
	ZNF805
	AC004076.7
	AC020922.1
	ASB6
	B9D2
	BTG2
	CCDC71
	CCDC86
	CCNB1
	CCNB2
	CD244
	CD79A
	CKS1B
	CORO1B
	CTD-2207O23.10
	CTD-2545M3.6
	DDTL
	ESYT3
	FAM86A
	FLYWCH2
	FUZ
	GALT
	GLB1
	GPKOW
	GPR68
	HAS3
	HCG27
	HIST1H1B
	HIST1H1C
	HIST1H2AE
	HIST1H2AI
	HIST1H2BC
	HIST1H2BK
	HIST1H3B
	HIST1H3D
	HIST1H3F
	HIST1H3J
	HIST1H4C
	HIST1H4E
	HIST2H2BF
	IFFO2
	IFIT1
	IMP3
	JOSD2
	LCMT2
	LYG1
	LZTFL1
	MB21D2
	MDGA1
	NDUFAF1
	NDUFAF2
	NOL7
	NR1D1
	POU6F1
	PPP1R18
	PRDX2
	RP4-758J18.2
	RPEL1
	SAYSD1
	SDF2L1
	SIK1
	SLA
	SLC6A19
	SNRPG
	SNX12
	TK1
	TMEM115
	TRUB2
	UXT
	ZNF563

## Sheet: iBET_DEGs
#differentially expreesed genes (DEGs) between iBET-CTL and iBET-TRT
up-regulated	down-regulated
NPC1L1	FGR
PDE4C	CFTR
CASC1	CYP51A1
GABRA3	CD38
COLEC11	PON1
GLRA4	WDR54
PLSCR2	PRSS21
SPDEF	CD79B
AL627171.2	IL32
OR2L2	TENM1
EFR3B	CD4
DHRS2	HIVEP2
SPNS2	PLAUR
C9orf173	CD6
TEX14	DPEP1
TNFRSF4	SLC38A5
GADD45G	EHD2
ABLIM2	GAB2
IL10RA	APBA2
FLJ00273	FLT4
VPS9D1	CAPG
ID2	HDAC9
ID1	COL9A2
HELZ2	HOMER3
CD55	KCNH2
IER3	GYG2
IRF7	GNA15
ARRDC3	PTPRU
KAT2B	RIMBP2
JMJD7	BCAT1
MUSTN1	ISOC2
SUSD4	SPA17
IDUA	FAR2
TAS2R19	CHI3L2
BTG2	PDE4A
BCL2L11	CD84
TNFRSF6B	STAG3
DNAH1	SDK2
ADCK5	PTPN3
HES1	CHAT
TIAM1	TFRC
RHOU	ENO1
GATS	SEC31B
AXIN2	ICAM3
TMEM175	RAP1GAP
CTD-2535L24.2	SLC25A43
MDK	CST7
GSDMB	CHRNA3
PTCHD2	PKP1
TXNIP	P2RX5
LPAR6	AGBL5
ADAMTS10	SNX10
NOTCH3	MTMR2
SH3TC1	HSD17B14
ABCA7	SH3BP2
HEXIM1	NID2
SH3BP5	PHACTR3
RASAL1	SIRPG
CDKN2D	RGS1
PNPLA2	CERS4
AC174470.1	PITPNM2
BZRAP1	TYRO3
SAP25	C19orf77
FAM195B	NCR2
BTG1	SCD
LMO2	FBXL19
ID3	MFNG
DCXR	XBP1
PIK3CD	MIOX
KLF2	BIK
CCR9	APOBEC3H
H3F3B	SYNGR1
CD7	IL2RB
JUND	CTSG
DTX1	RIN3
	CEP128
	SLCO4A1
	TRIB3
	RASSF2
	SNTA1
	PPP1R16B
	PLP2
	PGK1
	PCYT1B
	CD40LG
	NDFIP2
	RGCC
	PLLP
	ZNF423
	FA2H
	NME4
	EEF2K
	FAH
	TNNT1
	GPI
	FSD1
	CD79A
	SIGLEC6
	RASIP1
	ETV2
	CDK6
	ATP6V0A4
	TFEC
	SNX8
	IMPDH1
	PLOD3
	AEBP1
	OGN
	DNTT
	GDF10
	PALD1
	DNAJC12
	P2RX1
	ALDOC
	NDUFC1
	NKX3-2
	UNC93B1
	CPT1A
	POU2AF1
	CD69
	ASIC1
	OAS3
	OAS2
	TPI1
	PTPN6
	AIM1
	MDFI
	DNPH1
	POLR3G
	IL4
	ST8SIA4
	PCDH12
	AMOTL2
	FAM162A
	OTOF
	ITGA4
	TLX2
	IGFBP2
	TPO
	EPAS1
	GPX7
	PRG4
	CD58
	CD2
	GBP1
	RAB32
	VAMP8
	PPP2R4
	BSPRY
	GPR68
	BCL11A
	SORBS3
	PTK2B
	TNFRSF8
	BCL2L14
	CD80
	TMEM156
	ADORA3
	XPNPEP2
	LAX1
	CD244
	FAM213A
	SRGN
	P4HA1
	PRDX4
	GIPC1
	ARHGAP9
	BATF3
	PTGIS
	IL9R
	MT2A
	UROD
	PROZ
	HCST
	STAT5A
	FAM78A
	FGFRL1
	PAICS
	APOL3
	IGLL1
	LIF
	SMO
	IRF5
	ARHGAP22
	ALDH1A2
	LOXL1
	RHBDF2
	ARHGEF6
	ATP8B3
	SAMD10
	LSP1
	ASS1
	NPAS1
	EPS8L1
	F12
	CA6
	TNS4
	ACY3
	MTL5
	EPSTI1
	RARRES3
	AMPD3
	CATSPERB
	BHLHE40
	PTPN22
	CMPK2
	LDHA
	RAB33A
	ADAM19
	CD63
	KCNK1
	TBC1D4
	SCEL
	SCN2A
	SCN7A
	GYPC
	DAB2IP
	ALDH1B1
	HIST1H2AB
	ARRB1
	FXYD2
	CASP1
	UACA
	SMAD6
	STAMBPL1
	TET1
	MDH1B
	ANXA3
	ENPEP
	SLC39A8
	ETV6
	CD27
	DUSP6
	GALNT6
	AK7
	FBLN5
	ADAD2
	IRF8
	RASL10B
	SLC16A3
	RNF157
	NT5C3B
	TRPM2
	APP
	MLK4
	PPFIA4
	PTPN7
	AFF3
	IQSEC1
	IL17RD
	MUC4
	PLAC8
	NKD2
	GZMA
	IQGAP2
	FGD2
	RAB19
	GPC3
	CHRNA6
	PLIN2
	FAM171A1
	ALDOA
	RILPL2
	PLBD2
	FRMD4A
	GLT1D1
	PDK1
	RGPD3
	CD96
	ANKFN1
	UBASH3B
	ADAMTS1
	FGD5
	GTF3C6
	RHOC
	PIK3AP1
	SLA
	BATF
	TDRD9
	HKDC1
	ERG
	PALM2-AKAP2
	SVOPL
	TNFRSF14
	PAFAH2
	CD1A
	CD1C
	CD1B
	CD1E
	C1orf51
	SCUBE1
	PTMS
	HK2
	C1R
	RGL4
	SPON2
	RLTPR
	NR2F6
	ANKLE1
	PKN3
	FAM189B
	ORAI2
	MGAT4B
	SCGB3A1
	COA7
	KLHL21
	AK4
	LRRC38
	NEXN
	GBP4
	DENND2D
	FAIM3
	CTSS
	S100A11
	BMP10
	TRIM46
	PRKCD
	NDST3
	HHIP
	F2RL2
	TERT
	RAET1E
	DEFA6
	CTHRC1
	DYNLT3
	TSHR
	COMTD1
	FAM69B
	KIAA1462
	TC2N
	JAM3
	LDHD
	ENDOG
	TMIGD2
	IGFBP6
	SOAT2
	NUDT8
	PRDX2
	CD300A
	EVPL
	RAB26
	HRASLS5
	DDIT4
	GNG4
	NT5DC2
	MLKL
	RAB31
	UGT3A2
	VAMP5
	LRRC28
	LGALS9
	CD52
	VPREB1
	AGPAT2
	FASN
	MYO7B
	C14orf142
	ADORA2B
	ELOVL6
	PFKFB3
	JUNB
	APLN
	CXXC5
	PTCRA
	PWWP2B
	NINJ2
	C3AR1
	EPHX4
	COPRS
	CLEC12A
	IL16
	LRRN3
	PARP14
	PPP1R14B
	VEGFB
	LRFN4
	SLC19A1
	JUP
	SPTBN2
	CTSF
	PIK3R6
	LIG4
	GAL3ST3
	GRAMD2
	SUGCT
	VPS37D
	HORMAD2
	TCERG1L
	DSCAML1
	KCNA3
	HIC1
	PPFIA3
	UMODL1
	C8orf47
	AGTRAP
	SOX12
	GLDC
	CTXN1
	CD28
	CPNE7
	CDH4
	GADD45GIP1
	C17orf96
	MYADM
	ITLN1
	CCR8
	SHISA2
	GPR157
	TMEM102
	C6orf223
	GPR3
	P2RY8
	SPNS3
	RGS6
	PYCR1
	SERHL2
	CCR4
	SH2D1A
	IRAK1
	POU6F1
	PIWIL3
	LPAR5
	RNLS
	OSBP2
	TUSC5
	WT1
	USP18
	ANO9
	PRSS57
	KLHL33
	RGPD2
	PRAME
	ADARB2
	EVI2B
	SAPCD2
	GLDN
	ZNF395
	HIST1H1T
	KCNJ11
	NANOS3
	ZNF385C
	RGPD1
	TRPV2
	LIN28B
	TMEM72
	JAKMIP3
	SELL
	CNR2
	NUGGC
	FHIT
	ASB13
	HIST1H2BM
	MYO18A
	KIAA1211L
	HCAR1
	MAFG
	ACSL5
	OGDHL
	MYO1C
	TMEM229B
	HIST1H4I
	SPRED2
	PAPSS2
	ABCA4
	UBE2J1
	C6orf25
	AIF1
	NCR3
	LST1
	TMEM88B
	GPR56
	ANKRD28
	PVRIG
	ARL2
	CLIC1
	DDAH2
	FBXO16
	NME1
	TNFSF12
	MIF
	AKAP2
	MTFP1
	ETV5
	APOBEC3C
	RP4-539M6.19
	CHCHD10
	AP000350.10
	AP5B1
	FXYD6-FXYD2
	NDUFB8
	RAB44
	CLEC12B
	RP11-204N11.1
	CTD-2547L24.3
	HOXB7
	AC015688.3
	LYPD8
	RP11-618P17.4
	S1PR2
	C19orf83
	RP11-426L16.10
	RP4-583P15.14

## Sheet: NOTCH1-CTL_SE.bed
#super-enhancers in NOTCH1 control (DMSO) sample in KOPTK1 cell line; genome hg19
chr1	8922787	9032155
chr1	16886317	16972777
chr1	19749661	19813027
chr1	21584029	21672469
chr1	25239301	25361623
chr1	27838801	27999385
chr1	32279707	32430307
chr1	32631991	32838577
chr1	42088699	42283195
chr1	42301759	42386299
chr1	54725845	54882985
chr1	101517247	101602717
chr1	116184463	116261281
chr1	144852739	144949519
chr1	144972709	145118437
chr1	145230535	145323997
chr1	155903305	155990539
chr1	160481821	160551475
chr1	160575409	160696807
chr1	165796711	165882175
chr1	167400523	167522977
chr1	167585845	167662411
chr1	169592227	169691701
chr1	180881185	180956827
chr1	198571363	198653053
chr1	198944479	199151995
chr1	201252307	201332689
chr1	203581867	203674243
chr1	206880109	207017659
chr1	207980671	208061395
chr1	226830529	226928089
chr1	230202091	230359759
chr1	233715355	233786221
chr1	235398373	235500739
chr10	6478999	6653155
chr10	6961699	7057057
chr10	8342779	8513095
chr10	11183155	11312053
chr10	22853353	22944403
chr10	63508363	63598513
chr10	63786685	63873979
chr10	73416991	73659469
chr10	73960663	74094961
chr10	80782591	80956501
chr10	80999713	81112399
chr10	89778973	89894545
chr10	98827375	98979373
chr10	102240103	102330349
chr10	104338711	104444143
chr10	120837163	120950407
chr10	120966091	121067551
chr10	121118887	121220629
chr10	121236997	121303309
chr10	126215569	126434767
chr10	134195461	134266363
chr11	267559	383533
chr11	3845113	4007119
chr11	46316881	46401169
chr11	60738577	60897451
chr11	63600091	63687607
chr11	67158553	67237261
chr11	77961187	78141727
chr11	122526133	122650849
chr11	128323441	128398555
chr11	128563879	128672599
chr12	6999397	7087777
chr12	11871817	12059617
chr12	48148579	48231409
chr12	54651853	54833635
chr12	104849965	105155251
chr12	111842881	111892669
chr12	113475901	113629723
chr12	117458779	117600325
chr12	121266637	121343269
chr12	122062651	122131255
chr12	123453373	123643963
chr12	133384783	133464889
chr13	24631573	24741565
chr13	26252221	26361595
chr13	26402947	26558071
chr13	30906253	30996835
chr13	41495077	41608573
chr13	46859131	46983163
chr13	49049311	49176787
chr13	51438703	51539731
chr13	74584447	74689231
chr13	99090847	99230035
chr13	99824833	99948523
chr13	99992263	100089265
chr14	56585101	56689975
chr14	61785757	61954117
chr14	70076863	70182853
chr14	72883537	72999637
chr14	77374975	77474917
chr14	91668457	91885081
chr14	92972407	93083173
chr14	100479121	100615057
chr14	106537759	106692169
chr14	106757209	106877827
chr15	20392327	20512543
chr15	20525095	20624239
chr15	60810619	60885271
chr15	65114785	65189467
chr15	66984085	67079533
chr15	70581943	70828951
chr15	74671093	74754175
chr15	78311455	78399493
chr15	91090771	91148743
chr16	8906047	8976853
chr16	11035873	11358241
chr16	16042933	16135501
chr16	29603263	29714245
chr16	33943045	34023055
chr16	57014761	57095863
chr16	57608569	57738865
chr16	67549927	67604053
chr16	75031993	75147625
chr16	81478849	81560533
chr16	87870769	87940831
chr16	88984351	89246827
chr17	3597703	3677251
chr17	54283945	54404407
chr17	55319527	55749997
chr17	62126233	62207635
chr17	64352929	64470823
chr17	73811371	73916647
chr17	74172889	74273641
chr17	75311833	75493987
chr17	76698649	76822495
chr17	78537415	78876397
chr17	79367437	79463041
chr18	635497	717211
chr18	13175215	13663837
chr18	24215185	24360757
chr18	43714615	43815121
chr18	60721867	60833719
chr18	60849493	60969901
chr18	74756311	74852659
chr18	77205961	77288239
chr2	1744117	1827667
chr2	38823343	38960953
chr2	42779131	42895471
chr2	43328791	43479049
chr2	46483999	46638007
chr2	47166961	47313007
chr2	54739921	54866371
chr2	68942977	69024229
chr2	85612327	85677703
chr2	87754519	87849223
chr2	91750915	91854613
chr2	95648359	95745421
chr2	99153685	99291139
chr2	99304099	99453607
chr2	101461975	101620291
chr2	106466767	106546933
chr2	128300317	128439415
chr2	129116917	129311971
chr2	129342163	129454417
chr2	162804187	162886711
chr2	182256811	182338183
chr2	197016685	197141305
chr2	202047367	202140673
chr2	213930751	214027003
chr2	232468813	232583077
chr2	233907493	233994259
chr2	235037221	235128583
chr2	235152481	235286743
chr2	235323913	235408261
chr2	240106837	240324835
chr2	240425149	240562357
chr20	31019929	31331761
chr20	43226677	43330249
chr20	47320783	47444413
chr20	52196341	52329205
chr20	52443007	52533463
chr20	58752343	58853125
chr21	10697881	10872721
chr21	11022883	11187031
chr21	36180901	36425869
chr21	39791905	39892873
chr21	40130983	40249099
chr21	40266889	40413799
chr22	25941013	26025679
chr22	26086375	26171809
chr22	30555769	30723013
chr22	40293643	40382053
chr22	40401613	40454965
chr22	46971073	47073283
chr3	12974395	13155685
chr3	13572757	13639315
chr3	17970727	18088963
chr3	18107965	18199909
chr3	45624463	45736777
chr3	45832255	46037509
chr3	46390321	46482511
chr3	46942087	47079481
chr3	50589769	50687233
chr3	52248481	52324777
chr3	52340989	52456279
chr3	53105293	53233075
chr3	56792557	56963275
chr3	58291777	58380469
chr3	59735569	59822557
chr3	59964571	60081067
chr3	110995495	111056725
chr3	127936441	128115559
chr3	140947915	141031645
chr3	142870843	142939975
chr3	151906009	152013889
chr3	172208005	172314925
chr3	187632859	187721923
chr3	195837877	195946627
chr4	946459	1054465
chr4	1158499	1262905
chr4	1282837	1390783
chr4	1690519	1996153
chr4	2532607	2758159
chr4	2786095	2880517
chr4	2893075	2976649
chr4	6040597	6212089
chr4	6576307	6974809
chr4	8147881	8242837
chr4	10077787	10186663
chr4	15731971	15820195
chr4	40047007	40386145
chr4	71542513	71707957
chr4	71767201	71873749
chr4	87846001	87972325
chr4	99465823	99615493
chr4	108910249	109177039
chr4	109190119	109547053
chr4	140959417	141075757
chr4	148646731	148739365
chr4	152904463	153082681
chr4	154320073	154502575
chr4	185230765	185398507
chr4	187507525	187609579
chr4	190539853	190718107
chr5	335167	453433
chr5	1094017	1394071
chr5	10532929	10645183
chr5	51953983	52105477
chr5	67510711	67611991
chr5	67635889	67756231
chr5	75737461	75844477
chr5	79386625	79598887
chr5	96193525	96320623
chr5	118603861	118750585
chr5	131694877	131838781
chr5	131964613	132041923
chr5	133365007	133489099
chr5	133829293	133931719
chr5	134640931	134735605
chr5	138982735	139084291
chr5	150512125	150644965
chr5	156568849	156823543
chr5	156900547	157041289
chr5	157246753	157358419
chr5	169681351	169773979
chr5	171535927	171616123
chr5	172173625	172370569
chr5	176712277	176906179
chr5	179894485	180077419
chr6	5665279	5850223
chr6	14209873	14295307
chr6	14337247	14518417
chr6	14612341	14676361
chr6	15244837	15354823
chr6	21666577	21767269
chr6	21807163	22156129
chr6	26154979	26304337
chr6	27760435	27863479
chr6	31503253	31590613
chr6	31726453	31804915
chr6	33332467	33422677
chr6	36815227	37071475
chr6	41857063	41946841
chr6	45389053	45474145
chr6	53137813	53228923
chr6	135438037	135618673
chr6	158400541	158508829
chr7	2050555	2213863
chr7	29304607	29389303
chr7	44079829	44177911
chr7	44999629	45081409
chr7	92242603	92484559
chr7	99716365	99902707
chr7	101583001	101688769
chr7	104851051	104974987
chr7	117202381	117270985
chr7	138718423	138804883
chr7	142099255	142224217
chr7	158768479	158952031
chr8	2033011	2182303
chr8	8629777	8751703
chr8	12378763	12459115
chr8	27131971	27297733
chr8	37700461	37774927
chr8	59867167	59942557
chr8	128928535	129014065
chr8	130174699	130273033
chr8	134204113	134310349
chr8	134477845	134588449
chr8	141207385	141322303
chr8	142195879	142318303
chr8	144217207	144301807
chr8	144395299	144491713
chr8	144513007	144700309
chr9	19101175	19186333
chr9	22032751	22134895
chr9	80488399	80650561
chr9	91966243	92173351
chr9	95782927	95906959
chr9	100839961	100955713
chr9	107689723	107780335
chr9	112856395	112938949
chr9	123604657	123708535
chr9	130524847	130638091
chr9	130699597	130797277
chr9	130812121	130938481
chr9	132565579	132735085
chr9	135677047	135777301
chr9	139404583	139524487
chrX	154939	231229
chrX	281353	535615
chrX	791275	1021789
chrX	1316071	1913599
chrX	1927333	2063359
chrX	2124457	2773753
chrX	6959743	7072495
chrX	9304213	9436489
chrX	12952231	13123075
chrX	19691755	19919173
chrX	38420161	38540719
chrX	39578191	39739795
chrX	39915781	40078285
chrX	64875493	64973521
chrX	70315873	70419973
chrX	123465373	123546961
chrX	128822887	128937619
chrX	129057091	129157189
chrX	135656401	135917701
chrX	152982985	153092881
chrX	153121369	153364843
chrX	153524275	153720319
chrX	153922561	154089091

## Sheet: NOTCH1-INB_SE.bed
#super-enhancers in NOTCH1 inhibition (GSI) sample in KOPTK1 cell line; genome hg19
chr1	12479191	12585943
chr1	13798849	13867513
chr1	16885945	16976731
chr1	25278265	25360189
chr1	27916345	28000855
chr1	32279413	32373121
chr1	32687929	32762173
chr1	42079903	42386113
chr1	101518231	101605693
chr1	116184607	116261215
chr1	117280855	117370237
chr1	144971227	145118521
chr1	145172413	145302103
chr1	160489333	160558111
chr1	160575289	160714399
chr1	167399959	167488381
chr1	167585533	167657209
chr1	169562041	169681345
chr1	180892033	181014721
chr1	198125497	198174205
chr1	198568117	198658177
chr1	198953239	199154809
chr1	203581945	203691487
chr1	206225845	206332093
chr1	206888893	206990845
chr1	207986173	208078837
chr1	212767741	212872855
chr1	230203291	230331325
chr1	233715355	233798047
chr10	6466489	6649879
chr10	6957271	7050271
chr10	8320117	8514715
chr10	11175733	11303989
chr10	17685271	17732149
chr10	22882549	22974145
chr10	45398197	45476635
chr10	63493945	63615067
chr10	63778903	63874549
chr10	73470235	73571803
chr10	73586011	73653505
chr10	80751259	80966269
chr10	81026779	81111835
chr10	89782909	89883073
chr10	98825815	98968219
chr10	104359477	104452063
chr10	120839131	120946753
chr10	120962587	121066237
chr10	121232053	121303225
chr10	126279481	126442237
chr11	267607	356191
chr11	3913465	4028665
chr11	63605467	63663673
chr11	77899675	78141595
chr11	122519989	122634007
chr11	128321755	128401081
chr11	128532439	128646145
chr12	11870815	11986135
chr12	104849947	105145081
chr12	117463831	117537661
chr12	122062777	122127937
chr13	26256253	26348029
chr13	26390299	26636635
chr13	30903553	31014295
chr13	41535349	41636353
chr13	46853761	46983391
chr13	99097759	99229147
chr13	99851479	99934807
chr14	61836985	61970677
chr14	91813237	91884127
chr14	92970109	93082519
chr14	98596477	98716801
chr14	100478269	100550845
chr14	106620319	106692187
chr15	20005501	20085787
chr15	20362165	20658937
chr15	22379893	22515841
chr15	29209951	29296441
chr15	31599289	31674049
chr15	38902717	38992603
chr15	60803995	60884605
chr15	64718683	64828567
chr15	65107957	65194015
chr15	66985183	67072603
chr15	70634677	70783771
chr15	74671195	74757271
chr15	78285535	78398137
chr15	90535861	90617947
chr15	91060285	91210489
chr16	11132443	11350969
chr16	33939547	34023067
chr16	57600313	57735289
chr16	75032479	75146335
chr16	81466459	81567997
chr16	89005693	89119993
chr17	54283675	54403615
chr17	55321495	55723453
chr17	73314613	73403137
chr17	75319135	75476575
chr17	76704697	76837753
chr17	78536539	78885979
chr18	13207477	13338685
chr18	13351579	13541599
chr18	13556989	13643893
chr18	24217921	24361021
chr18	60759925	60828055
chr19	27778459	27888637
chr2	1746463	1827103
chr2	38848885	38988511
chr2	42785077	42906583
chr2	43332733	43460221
chr2	46483189	46616509
chr2	54777691	54862747
chr2	68944309	69024193
chr2	87755035	87849499
chr2	91759681	91850041
chr2	95669437	95757121
chr2	99061591	99136027
chr2	99151033	99284059
chr2	99300157	99453313
chr2	106694713	106811329
chr2	128332375	128413783
chr2	129105913	129307483
chr2	129348247	129512833
chr2	132974269	133081111
chr2	161927131	161998717
chr2	162804157	162875287
chr2	182227645	182337985
chr2	202047199	202136863
chr2	213927643	214032859
chr2	235328437	235408543
chr2	238778647	238895191
chr2	240124375	240328351
chr20	29580925	29653945
chr20	31003291	31181437
chr20	43150081	43313857
chr20	47314429	47444281
chr20	52196191	52332601
chr20	52442839	52533373
chr20	58819069	58915291
chr21	10697815	10870303
chr21	11031451	11097589
chr21	36295963	36425755
chr21	40326619	40413697
chr22	26084635	26181565
chr22	30555931	30764827
chr22	40295191	40476793
chr3	13083487	13133881
chr3	13521115	13635799
chr3	18003739	18181339
chr3	45874489	45992287
chr3	46390363	46451713
chr3	46945153	47061505
chr3	52250749	52326175
chr3	56751895	56846239
chr3	59739679	59828383
chr3	140947957	141031549
chr3	151906357	152001601
chr3	187664923	187725079
chr4	1149049	1256479
chr4	1753849	1912705
chr4	2221915	2322463
chr4	2532511	2611615
chr4	2633311	2728249
chr4	2777473	2979001
chr4	6069181	6210271
chr4	15719293	15788827
chr4	40106617	40366687
chr4	71514967	71654401
chr4	79530877	79633303
chr4	87856117	87957727
chr4	103496155	103563517
chr4	108909403	109038751
chr4	109191481	109494013
chr4	140959489	141075415
chr4	145535233	145609789
chr4	152956759	153080701
chr4	154386937	154501339
chr4	185230393	185409469
chr4	190540669	190693825
chr5	1205467	1365595
chr5	10526047	10644895
chr5	40578463	40690399
chr5	51989719	52106395
chr5	67508725	67779031
chr5	75569503	75858229
chr5	79356661	79581121
chr5	96259423	96336505
chr5	118603927	118751131
chr5	130530331	130665115
chr5	131721247	131839063
chr5	131964601	132033751
chr5	133368283	133498813
chr5	133797151	133940443
chr5	139006423	139076221
chr5	140943127	141017119
chr5	150513883	150647707
chr5	154133791	154214077
chr5	156568825	156769819
chr5	156890881	157041205
chr5	157248727	157376407
chr5	169653949	169775101
chr5	171519007	171633985
chr5	172180597	172366261
chr5	176721397	176800411
chr5	176815771	176955193
chr5	179917429	180119041
chr6	5652631	5795611
chr6	14205535	14296159
chr6	14339611	14475445
chr6	21807199	22157185
chr6	26155351	26296513
chr6	26360539	26483935
chr6	31494973	31590145
chr6	31664671	31775323
chr6	36809977	37070875
chr6	37128445	37250455
chr6	37400245	37486303
chr6	41853463	42018775
chr6	45083419	45178903
chr6	45379645	45537115
chr6	53130553	53228827
chr6	135447865	135590137
chr6	158400181	158487199
chr7	2071033	2221501
chr7	2423707	2508439
chr7	5353759	5554075
chr7	29304565	29388289
chr7	37373527	37505785
chr7	38369917	38409985
chr7	44032825	44179291
chr7	61780405	61875607
chr7	75902005	75994429
chr7	92242075	92494555
chr7	99678709	99793537
chr7	99806491	99904765
chr7	99921055	99996925
chr7	101331325	101421121
chr7	101449273	101552953
chr7	101566879	101718841
chr7	104813497	104995897
chr7	114590773	114678397
chr7	117195415	117284887
chr7	130584343	130668481
chr7	138710401	138805117
chr7	142099573	142226911
chr7	150050779	150181633
chr7	157128919	157199545
chr7	157398457	157505371
chr7	158790871	158937691
chr8	2034655	2182081
chr8	2195317	2280415
chr8	8630197	8800351
chr8	12396187	12459133
chr8	27197749	27293851
chr8	37699999	37773373
chr8	59700409	59780605
chr8	59863135	60060541
chr8	96097525	96244213
chr8	128921401	129089533
chr8	130175191	130271929
chr8	130899325	131029369
chr8	133943737	134142589
chr8	134204191	134310397
chr8	134462653	134546485
chr8	141197113	141332089
chr8	142201717	142318201
chr8	144213373	144297055
chr8	144348955	144466369
chr9	322519	452443
chr9	19097311	19195513
chr9	22033495	22141693
chr9	33076033	33328381
chr9	68351161	68434621
chr9	80440309	80606773
chr9	91988533	92170399
chr9	95759959	95924161
chr9	100684375	100760377
chr9	112857277	112954753
chr9	117102397	117166201
chr9	123604537	123701467
chr9	129135805	129234079
chr9	130699483	130797697
chr9	130817593	130923295
chr9	132158965	132251287
chr9	132565279	132665725
chr9	132681913	132817153
chr9	135684409	135779713
chr9	139375063	139557049
chrX	155005	230905
chrX	284149	1030495
chrX	1203547	1262905
chrX	1314493	2066881
chrX	2120983	2702299
chrX	12961081	13047967
chrX	19730941	19908571
chrX	38441845	38529985
chrX	39900985	40042651
chrX	61760185	61868191
chrX	64855801	64999447
chrX	70264735	70349761
chrX	109143997	109310017
chrX	118738873	118931581
chrX	123464893	123549565
chrX	128848987	128978305
chrX	129214879	129318709
chrX	135656821	135925825
chrX	153121405	153363991
chrX	153923479	154034173

## Sheet: RUNX1-CTL_SE.bed
#super-enhancers in RUNX1 control (scrambled shRUNX1) sample in KOPTK1 cell line; genome hg19
chr1	9686773	9793337
chr1	16886169	16972229
chr1	25271049	25359973
chr1	27924377	27999053
chr1	42121969	42162209
chr1	42309465	42385935
chr1	101530187	101615025
chr1	101803185	101855969
chr1	117275907	117370017
chr1	144906841	144949629
chr1	144987005	145122079
chr1	145191569	145304405
chr1	160489821	160549767
chr1	160575729	160696827
chr1	165796657	165872479
chr1	167401761	167470361
chr1	167569733	167648797
chr1	169614571	169681407
chr1	180888461	180955131
chr1	198125409	198178269
chr1	198580627	198663475
chr1	198939985	199092519
chr1	199106601	199158179
chr1	203621747	203675421
chr1	206873281	206991289
chr1	208004141	208062655
chr1	230202181	230344839
chr10	6487797	6649421
chr10	6998799	7049683
chr10	8320005	8504471
chr10	11183007	11268659
chr10	73453971	73572415
chr10	73585909	73651991
chr10	80803835	80921073
chr10	81040347	81108615
chr10	89781283	89883143
chr10	92689833	92809137
chr10	98854953	98978523
chr10	102222881	102330153
chr10	120836111	121066653
chr10	121173005	121303315
chr10	126285997	126432303
chr11	267541	356253
chr11	3855667	3934701
chr11	3950335	4006437
chr11	60727525	60814639
chr11	64606093	64655651
chr11	77963433	78181355
chr11	122517475	122630657
chr11	128330925	128398063
chr11	128563833	128610285
chr12	11879877	11980485
chr12	12004805	12055825
chr12	102165965	102224705
chr12	104850035	105139753
chr12	113473613	113538097
chr12	117458745	117537477
chr12	122062679	122125731
chr12	123515853	123636047
chr12	133395671	133464753
chr13	26299115	26345853
chr13	26393255	26557021
chr13	26572097	26643713
chr13	30688821	30761643
chr13	30909381	30996089
chr13	41528511	41603579
chr13	49050825	49177019
chr13	51440231	51542543
chr13	74591705	74662507
chr13	78083295	78133139
chr13	80055537	80110055
chr13	99830761	99946115
chr13	113815693	113891605
chr13	114865559	114927345
chr14	22493609	22574285
chr14	56584989	56688387
chr14	61784749	61993941
chr14	65671067	65773153
chr14	66294679	66357565
chr14	91635609	91751973
chr14	91765527	91889625
chr14	92979551	93053941
chr14	98596489	98711089
chr14	100477079	100621033
chr14	106539027	106692359
chr14	106773835	106880233
chr15	20169863	20237257
chr15	20391961	20631609
chr15	21161065	21233027
chr15	21901493	21941869
chr15	22386125	22515983
chr15	29210031	29297297
chr15	31608559	31669183
chr15	66988639	67071849
chr15	67329529	67450491
chr15	70501065	70618755
chr15	70632445	70780109
chr15	74669789	74754189
chr15	78326485	78397935
chr15	91090669	91143785
chr16	8885887	8984475
chr16	11114377	11357809
chr16	21510247	21579329
chr16	23837309	23913599
chr16	28985325	29044773
chr16	30440595	30623553
chr16	33939481	34023053
chr16	57601099	57683509
chr16	66550383	66640543
chr16	67531695	67602707
chr16	75076489	75147531
chr16	81477683	81536377
chr16	87875123	87943693
chr16	88984739	89131347
chr17	54283663	54405093
chr17	55320397	55720087
chr17	62119215	62207581
chr17	75385249	75477203
chr17	78559379	78885945
chr17	79367411	79462667
chr18	650223	712717
chr18	2941297	3016983
chr18	12736729	12780377
chr18	13206089	13504491
chr18	13521995	13658879
chr18	24215197	24361157
chr18	43718373	43878219
chr18	60742149	60851337
chr18	74764457	74849551
chr2	1747521	1827987
chr2	38828837	38982139
chr2	43252195	43314071
chr2	43332947	43459081
chr2	46363665	46430335
chr2	46524701	46636225
chr2	47142177	47219099
chr2	47243207	47317295
chr2	54784609	54904501
chr2	55321227	55386841
chr2	60276363	60304693
chr2	68945669	69003685
chr2	70305291	70375173
chr2	74196117	74286111
chr2	85603543	85683753
chr2	87754869	87849357
chr2	91759195	91848495
chr2	95669515	95749845
chr2	99061129	99107009
chr2	99151063	99283047
chr2	99296149	99453371
chr2	101454395	101599993
chr2	106355119	106551435
chr2	106694651	106789621
chr2	128321321	128411557
chr2	129138837	129311965
chr2	129348165	129519635
chr2	132994775	133045449
chr2	161224233	161283395
chr2	161922249	161999911
chr2	162803315	162889163
chr2	175444365	175501597
chr2	182235765	182338725
chr2	197023437	197160381
chr2	202039605	202151355
chr2	204568879	204630167
chr2	213950103	214026769
chr2	235029737	235134175
chr2	235155101	235222631
chr2	235239231	235313047
chr2	238767261	238828503
chr2	240086703	240158605
chr2	240172505	240329275
chr2	240454519	240553997
chr2	240859651	240930875
chr20	29580773	29653971
chr20	30102133	30161491
chr20	31026951	31169609
chr20	31198451	31300869
chr20	43226655	43314025
chr20	47286885	47411375
chr20	52198223	52277739
chr20	52290449	52390635
chr20	52442665	52533941
chr21	10697831	10820573
chr21	11022287	11126951
chr21	36279751	36424233
chr21	40329533	40422935
chr22	19806057	19903167
chr22	26088113	26170373
chr22	30610647	30733585
chr22	40292987	40369231
chr22	46973285	47027019
chr3	12984563	13142871
chr3	13577463	13637047
chr3	18004199	18182061
chr3	35675363	35721589
chr3	39363329	39460153
chr3	45623931	45747411
chr3	45840209	45992471
chr3	46956309	47038855
chr3	50595591	50696019
chr3	52222979	52288609
chr3	53101873	53171423
chr3	56790111	56896961
chr3	58308553	58419715
chr3	59735961	59799239
chr3	59957953	60015201
chr3	60029659	60090751
chr3	135852877	135917331
chr3	136597029	136652497
chr3	140946691	141041601
chr3	151902141	151988487
chr3	156804885	156861831
chr3	172195439	172314773
chr3	179641675	179697927
chr3	187628645	187722091
chr3	195835029	195923681
chr3	196324803	196424461
chr4	1160441	1261683
chr4	1804301	1912101
chr4	2236089	2315801
chr4	2625013	2717073
chr4	2788719	2949831
chr4	6114145	6210653
chr4	6602999	6785475
chr4	6802407	6960669
chr4	8181613	8241695
chr4	15726151	15818859
chr4	40149575	40352857
chr4	49093131	49169043
chr4	71538297	71729397
chr4	71761963	71874165
chr4	87855659	87948533
chr4	108910823	108983841
chr4	108998721	109062753
chr4	109165909	109424117
chr4	140949269	141053813
chr4	145565989	145631483
chr4	152966045	153040163
chr4	154346533	154467163
chr4	190539757	190714981
chr4	190796653	190908901
chr5	1296631	1359125
chr5	40378835	40454295
chr5	42990113	43076051
chr5	51988699	52097781
chr5	67510753	67585173
chr5	67654135	67755783
chr5	75590099	75646789
chr5	79387313	79580765
chr5	96104379	96180623
chr5	118603943	118734041
chr5	130585257	130641237
chr5	131721559	131840863
chr5	131954015	132032657
chr5	133368743	133513165
chr5	133828167	133903673
chr5	139013739	139087285
chr5	140970799	141016603
chr5	150455571	150632363
chr5	156568977	156803317
chr5	156897473	157042045
chr5	169678919	169740207
chr5	172182623	172329065
chr5	179914763	180076523
chr6	5665607	5729895
chr6	14210905	14323213
chr6	14339933	14475189
chr6	21707513	21771967
chr6	21807277	22154695
chr6	26101351	26296763
chr6	30559325	30658863
chr6	31507317	31561443
chr6	36805333	36916329
chr6	36973395	37071365
chr6	37136859	37190503
chr6	37207691	37279879
chr6	41842503	42019355
chr6	45107109	45180081
chr6	45388957	45508411
chr6	53139641	53230977
chr6	57369773	57565035
chr6	135529191	135600143
chr6	135616999	135673311
chr6	158402331	158515287
chr7	29304745	29389221
chr7	37377743	37433649
chr7	38369865	38412065
chr7	45012109	45073879
chr7	61779683	61831879
chr7	92240963	92493893
chr7	99716373	99853829
chr7	104886295	104995919
chr7	117200749	117273073
chr7	140041217	140118953
chr7	142101267	142224265
chr7	157397831	157501741
chr7	158790923	158952081
chr8	331421	386663
chr8	2023625	2182023
chr8	2195261	2263243
chr8	6739445	6825143
chr8	8629941	8794747
chr8	11652879	11736677
chr8	12396413	12459087
chr8	20078105	20162023
chr8	27131979	27299785
chr8	37593509	37773965
chr8	42359189	42433835
chr8	59899319	60072915
chr8	66842227	66944675
chr8	74350007	74393293
chr8	81927473	82067161
chr8	95949765	96038297
chr8	104343465	104388801
chr8	124482299	124550085
chr8	130033457	130103429
chr8	130123119	130286387
chr8	130520773	130606983
chr8	130937167	131034579
chr8	133988661	134052557
chr8	134246175	134314911
chr8	134490135	134543959
chr8	134557227	134586461
chr8	141018533	141120513
chr8	141207839	141321609
chr8	142189045	142321571
chr8	144408971	144466007
chr8	145002851	145086679
chr8	145502711	145553385
chr9	22031923	22130361
chr9	66454645	66515149
chr9	68383737	68439627
chr9	68468665	68504609
chr9	80490959	80650261
chr9	92020161	92167855
chr9	112839945	112951785
chr9	132585331	132673803
chr9	135677141	135777433
chr9	139404337	139524063
chrX	155021	227451
chrX	281321	561465
chrX	652319	1030011
chrX	1315191	2068087
chrX	2118353	2701031
chrX	6965373	7035903
chrX	12962445	13048927
chrX	19691487	19795865
chrX	19817199	19914897
chrX	38442023	38535681
chrX	39941725	40079769
chrX	64863381	64972749
chrX	78393789	78440467
chrX	123461923	123540037
chrX	128835821	128939279
chrX	135650063	135867155
chrX	152961959	153091907
chrX	153158939	153341369
chrX	153940361	153992451
chrY	9905087	9993317

## Sheet: RUNX1-KD_SE.bed
#super-enhancers in RUNX1 knockdown (shRUNX1-58) sample in KOPTK1 cell line; genome hg19
chr1	8959661	9043231
chr1	12888431	12946721
chr1	16887061	16972091
chr1	17197581	17251891
chr1	32354661	32423981
chr1	42333001	42384201
chr1	101564381	101600231
chr1	111734951	111789521
chr1	116176431	116224091
chr1	142535291	142680921
chr1	143982521	144019351
chr1	144821121	144888181
chr1	144907181	145125061
chr1	145139291	145324031
chr1	148845781	148954491
chr1	149257151	149317781
chr1	198979091	199029491
chr10	42614291	42679691
chr10	46949581	47144831
chr10	80806891	80908691
chr10	102223121	102296751
chr10	126298751	126356661
chr11	50724751	50772231
chr11	77986781	78066721
chr11	122526351	122627351
chr11	128324751	128398121
chr12	104850661	104915781
chr13	49058151	49117121
chr13	51455231	51493461
chr14	19001091	19055491
chr14	61871551	61946861
chr14	81421181	81452521
chr14	98622091	98698001
chr14	100527431	100570431
chr14	106776951	106820751
chr15	20005381	20089861
chr15	20105031	20209121
chr15	20381151	20671831
chr15	20809781	20885201
chr15	21134091	21230461
chr15	21889031	22010261
chr15	22350661	22433381
chr15	22449891	22506461
chr15	22519001	22581661
chr15	70711521	70779951
chr15	78316181	78363061
chr16	11306061	11357181
chr16	21512921	21593951
chr16	22624891	22710491
chr16	32353981	32490401
chr16	32507151	32566801
chr16	32593981	32652691
chr16	32819431	32858921
chr16	33349351	33438521
chr16	33451921	33632401
chr16	33939491	34023091
chr16	46385661	46500661
chr16	67540691	67597831
chr16	70113291	70196551
chr16	75093981	75145691
chr17	21209431	21252751
chr17	21303491	21352521
chr17	25263001	25335551
chr17	36339601	36387831
chr17	54284801	54347831
chr17	54363751	54396031
chr17	55477001	55567031
chr17	55581181	55639921
chr17	65396291	65489921
chr17	74019381	74054001
chr17	74117121	74204231
chr17	78588951	78642861
chr17	78716521	78769721
chr17	78785491	78846121
chr19	24535661	24602661
chr19	27764151	27918831
chr2	25433491	25518801
chr2	54784861	54831601
chr2	64054601	64085201
chr2	89830291	89890291
chr2	90454291	90485551
chr2	91745121	91921181
chr2	92246061	92326231
chr2	96593261	96634951
chr2	128344581	128412751
chr2	129220181	129270401
chr2	132967581	133120321
chr2	162803981	162872491
chr2	235177121	235211781
chr2	235331001	235372751
chr20	29577921	29654001
chr21	10401291	10475831
chr21	10542061	10640091
chr21	10697831	10978721
chr21	11021521	11187091
chr21	14340181	14430831
chr21	36380031	36421431
chr22	26108601	26151061
chr22	40297351	40351801
chr3	13085351	13123491
chr3	45904061	45964091
chr3	50606091	50671061
chr3	58306351	58341831
chr3	196327721	196372921
chr4	2625781	2705151
chr4	3563801	3636031
chr4	6669091	6735721
chr4	40171781	40206891
chr4	40285151	40333551
chr4	49088381	49172721
chr4	49207431	49275381
chr4	49532321	49579401
chr4	109257151	109299401
chr4	190531801	190705581
chr4	190793861	190894291
chr5	21511751	21565351
chr5	49460261	49547831
chr5	79476691	79506801
chr5	118639721	118710491
chr5	131729751	131831801
chr5	133407431	133479691
chr5	156641891	156704891
chr5	169695721	169735231
chr5	179968721	180041431
chr6	257321	381181
chr6	21986661	22045381
chr6	26020661	26057691
chr6	26155551	26286521
chr6	27774951	27813401
chr6	36830261	36886201
chr6	41974181	42011091
chr6	57206001	57282261
chr6	57301661	57608261
chr7	38256381	38292921
chr7	44100601	44174581
chr7	57695381	57754061
chr7	57939551	57996261
chr7	61779721	61831861
chr7	92242721	92350831
chr7	92428431	92476151
chr7	140033231	140118061
chr7	150412381	150453801
chr8	2196431	2284121
chr8	12378861	12454891
chr9	22050091	22119831
chr9	66454551	66537551
chr9	66820691	66862721
chr9	68350001	68507431
chr9	69794001	69842661
chr9	112879431	112935231
chr9	132618031	132658981
chrX	196121	229861
chrX	281801	1034201
chrX	1210401	1261431
chrX	1314891	1483231
chrX	1496261	2064631
chrX	2118321	2711831
chrX	61683091	61747581
chrX	61760321	61872121
chrX	128859181	128931121
chrY	9908751	9965381
chrY	10005921	10069781
chrY	13398981	13504751
chrY	13798491	13870121
chrY	58820001	58909231

## Sheet: RPKM_matrix
Ensembl	HPBALL_RUNX1-Off_MiSeq_rep1	HPBALL_RUNX1-Off_MiSeq_rep2	HPBALL_RUNX1-On_MiSeq_rep1	HPBALL_RUNX1-On_MiSeq_rep2	KOPTK1_I-BET151_control_DMSO_72h_RNA-seq	KOPTK1_I-BET151_treatment_72h_RNA-seq	KOPTK1_NOTCH1-Off2_RNA-seq	KOPTK1_NOTCH1-Off_RNA-seq	KOPTK1_NOTCH1-On2_RNA-seq	KOPTK1_NOTCH1-On_RNA-seq	KOPTK1_RUNX1-Off2_RNA-seq	KOPTK1_RUNX1-Off_MiSeq_rep1	KOPTK1_RUNX1-Off_MiSeq_rep2	KOPTK1_RUNX1-Off_RNA-seq	KOPTK1_RUNX1-On_MiSeq_rep1	KOPTK1_RUNX1-On_MiSeq_rep2	KOPTK1_RUNX1-On_RNA-seq	RPMI_RUNX1-Off_MiSeq_rep1	RPMI_RUNX1-Off_MiSeq_rep2	RPMI_RUNX1-On_MiSeq_rep1	RPMI_RUNX1-On_MiSeq_rep2
ENSG00000000003	0	0	0	0	0	0	0	0.00484943	0	0	0	0	0	0	0	0	0.012501	0.807086	4.20601	9.03674	5.60117
ENSG00000000005	0	0	0	0	0	0	0	0	0	0	0	0	0	0	0	0	0	0	0	0	0
ENSG00000000419	29.8525	32.4625	26.3273	28.9179	30.922	23.0958	33.9315	42.0101	45.299	64.0752	52.3503	43.3216	54.2165	51.2233	47.783	33.1413	48.8792	39.9669	42.6768	53.9893	46.3148
ENSG00000000457	5.86906	3.64386	4.12467	4.71515	6.82238	8.76456	6.6169	6.71535	6.42491	7.14874	5.80114	5.08883	4.70458	4.89391	3.42462	4.41738	5.01227	3.52106	5.59697	6.93088	1.77242
ENSG00000000460	17.6386	17.6127	18.6801	22.2388	17.6037	13.3798	15.9462	21.3412	13.2137	19.0584	15.1203	19.0394	17.7456	16.6816	15.4913	18.4736	14.4508	18.6532	23.1175	18.1184	19.5853
ENSG00000000938	9.10614	9.2282	6.86127	12.1895	4.84228	0.986865	0.588489	0.768039	5.56098	7.74191	6.35191	2.62905	4.59757	2.30964	3.79175	10.8727	4.83622	0	0.08884	0.524933	0
ENSG00000000971	0	0	0	0	2.2631	3.19384	1.18877	0.576182	1.75114	1.57564	1.84972	1.56079	0.341946	0.749509	0.794444	0.356827	0.623171	1.41881	0.756898	2.22664	2.03312
ENSG00000001036	6.85197	3.89864	5.43079	6.14446	0	0	0	0.00173438	0	0	0.000324574	0	0	0	0	0	0	0	0	0	0
ENSG00000001084	13.5254	11.5729	9.58749	11.4205	9.30171	13.8334	7.30729	8.13305	9.71129	10.8881	12.9287	17.202	11.7767	11.3664	16.9848	11.9108	12.0056	4.64585	12.7813	10.5394	7.251
ENSG00000001167	32.1242	39.6896	45.2913	34.1189	47.7147	81.8309	70.8023	65.9432	58.7932	48.8767	45.7898	58.6554	56.6394	57.7719	47.1349	48.8823	57.3232	60.8794	51.6232	55.5111	54.3315
ENSG00000001460	0.0848782	0.0037928	0	0	0.0302594	0.094586	0.018121	0.0114015	0.0348454	0.0190996	0.0253342	0	0	0.013956	0.510604	0.0594231	0.0161722	0.890205	2.41071	0.890502	1.49168
ENSG00000001461	7.51135	7.99948	6.99595	7.51065	8.64865	16.0179	9.42286	8.47846	7.57274	6.07591	6.14833	12.7432	10.0938	8.41473	4.69944	8.5102	6.83738	14.7106	18.665	8.92713	9.40106
ENSG00000001497	28.1795	26.7261	35.091	35.8636	29.4027	21.8481	18.5034	22.409	33.5597	35.2982	37.8302	28.7403	23.5684	31.6517	33.7324	37.4768	40.4286	25.5624	31.5592	40.7588	38.2684
ENSG00000001561	9.7017	7.7849	5.07859	9.20125	5.70977	6.5247	5.94634	7.41408	6.42634	7.87496	6.51295	8.10119	11.4601	7.16133	8.07623	7.53094	5.85044	9.99825	10.5616	6.19753	7.1035
ENSG00000001617	0	0	0	0	0.0130794	7.23912e-05	0	0.0167943	0.0369353	0.0148702	0.0578766	0	0	0.00441649	0	0	0.0222219	0.17733	0.597215	0.118785	0.712139
ENSG00000001626	19.7644	18.7476	14.0498	12.6264	24.4864	6.41356	17.1243	14.7542	25.5091	48.6705	66.0194	96.8211	128.967	112.464	36.3712	46.6824	39.4776	4.99422	2.51283	0.0447689	0.295027
ENSG00000001629	24.4354	25.1248	24.8901	25.8819	22.5437	25.6463	21.9721	16.2	18.5634	13.2047	15.8117	20.7078	22.6284	17.1958	23.9446	19.4986	15.7295	30.05	26.6026	29.1713	22.1072
ENSG00000001630	35.5451	24.0136	28.0675	19.2883	8.40519	2.47004	4.48482	1.28426	9.20273	2.4471	4.55453	0.691075	3.43947	3.7487	4.74529	1.6317	3.61158	7.05488	8.3785	3.09485	4.53001
ENSG00000001631	24.3278	24.5797	24.0012	26.5565	22.6503	23.0359	18.5544	19.9151	17.9161	20.4821	19.6189	21.6227	22.5437	17.4985	21.9135	20.9581	18.3721	20.6772	20.8188	17.7419	22.6813
ENSG00000002016	4.30227	8.18037	4.57231	5.37524	8.60357	14.6489	6.84956	5.89766	6.2662	4.47055	4.60547	5.93892	9.25732	4.82991	4.08117	7.56949	5.60491	8.10374	9.94263	7.04181	3.74158
ENSG00000002330	10.4741	9.89488	8.39253	6.40355	17.8284	14.6105	15.4384	23.2036	13.6708	22.8347	23.1686	18.544	11.0732	29.1456	11.8487	10.899	26.2933	10.0568	11.7088	16.9918	10.0268
ENSG00000002549	21.9963	29.9548	31.1566	28.2828	14.3482	11.5418	9.26719	14.1075	17.2934	21.7597	28.1243	15.6659	22.6932	26.7274	21.0512	21.3318	27.4916	13.8506	20.225	14.2656	24.2699
ENSG00000002586	185.874	225.621	191.298	189.699	575.909	452.604	649.332	389.337	746.651	650.936	837.182	498.8	435.218	792.905	415.321	481.29	671.445	84.3259	92.0235	183.443	130.806
ENSG00000002587	0	0	0	0	0.173345	0.232736	0.0106766	0	0.00495028	0	0	0	0	0	0	0	0	0	0	0	0
ENSG00000002726	0	0	0	0	0	0	0	0	0	0	0	0	0	0	0	0	0	0	0	0	0
ENSG00000002745	0	0	0	0	0	0	0	0	0	0	0	0	0	0	0	0	0	0	0	0	0
ENSG00000002746	0	0	0.00543991	0	0.0184544	0	0.000785166	0.00642875	0.0254504	0.0154755	0.00722887	0	0	0.00930249	0	0	0.0210088	0	0	0	0
ENSG00000002822	12.2628	12.7233	12.1535	15.4371	20.1031	23.3667	13.9497	12.1705	11.991	10.1979	14.9637	13.995	16.4713	16.3684	11.2421	14.2369	14.745	13.9992	13.0625	14.1364	10.2245
ENSG00000002834	14.8923	12.298	29.1731	23.9955	57.2424	57.4621	71.7534	47.869	54.4568	35.7505	43.7079	20.998	22.9522	25.2773	40.8216	41.6004	39.4935	21.6969	27.7064	41.14	35.4562
ENSG00000002919	3.9693	5.85152	2.78474	4.10101	6.34364	7.49117	6.03165	5.16931	5.80639	5.98849	6.43431	5.12005	5.41916	7.39403	3.30257	8.55172	6.85155	2.53895	3.65595	3.00462	3.86414
ENSG00000002933	0	0	0	0	0	0	0	0	0	0	0.00125779	0	0	0	0	0	0	0	0	0	0
ENSG00000003056	47.475	47.5572	32.0945	33.7863	43.1678	37.4011	39.1277	42.6818	48.4771	48.6049	52.4476	37.541	52.5878	56.7575	39.9084	33.8508	49.135	43.5287	40.4528	41.7971	41.9901
ENSG00000003096	5.58327	4.09231	4.81447	6.42883	1.16441	0.194965	0.803577	1.81695	0.880679	2.59974	1.30922	0.981917	1.30488	1.57686	1.227	0.830105	1.55319	1.13497	1.71363	0.945072	1.84578
ENSG00000003137	0.0422964	0	0	0	0.00855218	0.0337253	0	0.00923975	0	0	0.00048858	0	0	0	0	0	0.000511239	0	0	0	0
ENSG00000003147	0.0740406	0.191446	0.148285	0.400669	0.0430749	0.00348207	0	0.0571154	0.0168012	0.0389313	0.037232	0.0330964	0	0.031585	0	0	0.0380598	0.492762	0	0	0.560323
ENSG00000003249	0	0	0.117453	0	0	0	0	0.000474833	0	0	0.00236827	0	0	0	0	0	0	0	0	0	0
ENSG00000003393	6.39082	6.63998	3.71279	4.43787	2.39697	2.49164	3.02798	5.3801	2.21006	3.24817	4.12204	11.4642	9.62405	7.61009	5.97135	6.04011	3.65797	6.39811	5.70165	4.63819	5.25172
ENSG00000003400	1.70813	1.65658	2.64878	0.758221	15.6983	15.326	15.9172	15.4529	14.8498	13.8182	14.8559	21.1782	19.6784	18.2555	9.70023	14.7515	10.1392	11.0089	14.3304	6.66217	6.86229
ENSG00000003402	4.5941	6.412	4.44671	4.4845	4.38327	3.49528	3.14985	2.41491	3.49372	2.7142	2.52059	2.36707	2.07425	2.13681	2.319	1.76702	2.17889	6.6618	6.19136	9.84193	4.45536
ENSG00000003436	0.0123339	0	0	0	0.0808171	0	0.00412304	0.00622994	0	0	0.000316296	0	0	0.000359252	0	0	0	9.69732	11.1595	9.94072	8.11773
ENSG00000003509	9.09261	2.42437	6.10096	4.06453	7.07916	6.51498	6.02343	7.90243	7.08973	9.10438	7.5077	7.42737	9.22077	8.3947	7.66864	7.26876	8.26056	7.30141	6.7462	8.58382	6.25337
ENSG00000003756	21.5965	17.2399	25.7822	24.945	24.6859	37.6402	26.3697	26.5773	20.4697	16.6388	20.163	26.3653	22.3803	17.3124	25.2763	23.0573	16.7877	53.6149	47.2337	31.4598	29.2274
ENSG00000003987	0	0	0	0	0	0	0	0.0249716	0	0	0.00214115	0	0	0	0	0	0	0	0	0	0
ENSG00000003989	0	0	0	0	0	0	0	0.0046835	0	0.000233492	0	0	0	0	0	0	0	0.474743	0.408725	1.53813	0.82955
ENSG00000004059	58.6172	55.2114	49.9291	66.521	67.9175	54.6933	66.1933	69.2344	62.3098	75.7431	76.7419	51.775	61.3434	83.9004	47.2803	61.1576	88.3216	49.98	53.8831	72.7127	57.35
ENSG00000004139	0.338376	0.348404	0.0405671	0.426341	6.29109	6.89207	3.24257	2.69024	3.30854	2.22959	4.42776	2.70776	3.90613	2.46981	3.54726	5.38612	3.75559	3.80017	4.05103	3.88182	4.89092
ENSG00000004142	58.3583	64.5296	62.0529	53.872	67.4322	50.5323	52.2078	44.9824	72.8392	64.7551	75.0438	41.3289	45.2616	68.3317	56.5689	50.584	75.6126	44.6776	37.9546	46.4625	41.4683
ENSG00000004399	35.2834	33.2896	48.8075	51.6621	2.20473	0.963745	8.45691	4.95587	6.98008	3.83436	4.60181	4.45519	5.24358	4.69252	6.16045	2.29358	3.86722	46.9588	44.9772	73.1451	53.9427
ENSG00000004455	34.7032	34.3862	32.8143	26.044	45.1079	29.7676	38.2176	33.0266	56.2465	60.3601	46.2752	27.4743	28.26	49.9089	34.1147	38.5933	56.4853	17.112	16.8717	26.7795	23.8582
ENSG00000004468	6.64085	1.91852	11.4307	24.0031	26.4129	4.19234	63.9124	69.6566	44.4725	41.2472	31.6118	31.5693	23.3441	30.595	29.3139	18.3372	31.9174	27.7663	16.0096	30.4812	19.4475
ENSG00000004478	132.247	126.055	118.655	116.477	70.8588	29.8075	32.8691	50.99	86.3398	126.976	89.5306	79.7237	87.5936	104.654	87.6563	96.5173	124.288	107.876	98.5398	174.655	94.1986
ENSG00000004487	141.834	146.919	140.017	141.697	65.2605	53.2001	67.7931	74.2889	76.767	97.4967	82.4805	75.9063	95.008	79.7983	92.7889	87.329	89.2771	120.63	129.279	134.513	153.756
ENSG00000004534	22.419	21.4955	21.9636	22.7297	25.8148	40.7066	30.2964	34.6287	27.4631	23.7189	30.7445	34.9794	33.7941	33.3417	38.785	29.6164	30.9878	48.7595	39.7878	47.1633	36.5666
ENSG00000004660	0.669395	0.79444	1.00801	2.0787	2.50215	2.97261	0.738705	0.44445	1.65327	0.95622	0.896438	1.20154	0.57526	1.00537	0.786224	1.92299	1.19426	3.21864	3.42987	2.94203	1.475
ENSG00000004700	32.0898	35.2198	26.723	31.3029	27.0136	23.7089	33.7888	44.6619	32.923	43.0178	43.8153	45.8763	46.4674	45.2948	30.5823	41.2217	33.7091	43.1364	49.5189	40.0717	41.8029
ENSG00000004766	5.16294	6.02928	8.11531	5.87554	5.54642	4.87159	5.03203	5.98429	4.61117	6.62892	5.93716	7.43512	8.87114	6.34138	6.28222	7.84742	5.95492	6.33993	6.68212	5.20926	5.64646
ENSG00000004776	0	0	2.24373	0.248002	0.124578	0.169817	0.113369	0.381475	0.23968	0.342063	0.247045	0	0.985271	0.104203	0.248676	0.146028	0.295013	0.129814	0	0.602497	0
ENSG00000004777	11.5597	8.67937	5.61428	9.03884	20.7992	28.5241	12.2713	18.838	7.86716	7.41757	9.22109	8.72944	9.02408	9.96687	9.80928	6.07812	8.80776	15.0575	12.7545	11.7688	11.0973
ENSG00000004779	65.1852	58.3032	54.25	45.6065	39.077	25.9384	27.1417	47.0757	44.1241	96.7747	68.5239	43.2921	49.8657	81.0139	42.8708	55.5419	81.0065	33.0658	19.9168	36.414	34.8676
ENSG00000004799	0	0	0	0	0	0	0	0	0	0	0	0	0	0	0	0	0	0	0	0	0
ENSG00000004809	0	0	0	0	0	0	0	0.0143872	0	0	0.00197653	0	0	0	0	0	0.0010341	0	0	2.01212	0
ENSG00000004838	0.750679	1.14175	0.0933885	0.521893	0.366253	0.702202	0.209353	0.447102	0.224878	0.275115	0.50988	0.0638559	0.79572	0.24414	0	0.184981	0.447368	0	0.890331	0.0931833	1.80939
ENSG00000004846	0	0	0	0	0	0	0	0.00878229	0	0	0.00164066	0	0	0	0	0	0	0	0	0	0
ENSG00000004848	0	0	0	0	0	0	0	0.00863898	0	0	0	0	0	0.0409295	0	0	0.00566775	0	0	0	0
ENSG00000004864	5.96858	9.25162	5.53579	4.00968	5.54365	3.83961	3.63199	4.15885	3.84812	5.27839	5.11842	1.85863	2.64261	3.45859	4.31	4.45345	4.63472	2.72041	1.56452	5.5908	5.10422
ENSG00000004866	1.43936	2.84112	1.70344	2.84067	0.0245247	0.0434812	0	0.0690734	0.0262956	0.0649658	0.061445	0.312284	0	0.0499292	0	0	0.0644485	0.238153	0	2.10255	0.240909
ENSG00000004897	36.5483	35.5435	36.2892	31.817	41.6299	37.3634	42.6631	36.8341	44.3717	41.7459	33.495	35.0843	41.0052	35.3047	42.651	41.3349	35.1994	33.6792	34.8623	30.6233	30.3929
ENSG00000004939	0	0	0	0	0	0	0	0.00422625	0	0.000457229	0.00166187	0	0	0	0	0	0.000140472	0	0	0	0
ENSG00000004948	0	0	0	0	0	0	0	0	0	0	0	0	0	0	0	0	0	0	0	0	0
ENSG00000004961	11.8444	21.595	14.0667	12.9549	10.4784	5.86862	7.31722	12.6312	11.3833	19.8008	18.4981	10.3796	14.6911	17.218	9.8649	9.18508	18.1007	12.8654	8.62593	11.9899	10.3475
ENSG00000004975	11.0804	11.8832	11.1186	13.7463	25.9288	33.6678	24.3043	22.7029	20.6474	18.0946	22.3897	22.515	20.3359	21.9292	18.5372	17.7122	23.7109	32.5557	31.4122	26.2697	27.3802
ENSG00000005001	0	0	0	0	0	0	0	0.00957729	0	0	0	0	0	0	0	0	0	0	0	0	0
ENSG00000005007	67.0731	64.6496	60.6948	67.1514	75.2082	85.5823	55.757	47.7028	59.7066	41.2229	60.7797	65.1826	76.3126	51.7338	72.6768	78.8922	60.1855	48.6413	54.2358	49.1427	55.1888
ENSG00000005020	0	0	0	0	0	0	0	0.0271862	0	0	0	0	0	0	0	0	0	0	0	0	0
ENSG00000005022	210.39	191.665	185.105	200.607	264.822	183.069	283.864	333.918	328.509	480.738	441.417	287.537	263.269	453.113	231.933	280.255	449.236	162.835	177.213	208.978	239.136
ENSG00000005059	54.4868	56.2703	44.5149	43.3318	34.1708	34.7142	42.1518	37.7251	35.9752	41.3523	33.9543	26.6464	20.9468	36.259	24.0397	23.5567	34.3425	11.9951	11.0336	11.4233	12.5261
ENSG00000005073	0	0	0	0	0	0	0	0	0	0	0	0	0	0	0	0	0	0	0	0	0
ENSG00000005075	65.5033	62.6981	69.7202	62.825	42.7335	35.8457	36.6253	103.276	43.3991	122.547	137.116	51.0447	54.0223	137.706	42.5953	73.8787	143.737	19.8767	25.501	61.2997	44.4658
ENSG00000005100	24.925	30.3977	18.5951	20.997	29.2825	16.6554	10.2295	8.29411	22.5179	14.1307	20.828	27.1981	31.9868	20.2552	31.2992	34.6156	22.9161	15.4085	14.1158	21.114	24.5307
ENSG00000005102	0	0	0	0	0	0	0	0.0123715	0	0	0	0	0	0	0	0	0.0024525	0	0	0.996119	0
ENSG00000005108	0	0	0	0	0	0	0	0.00529523	0.000231917	0	0.000144458	0	0	0.00374292	0	0	0.000151158	0.276309	0.413329	1.03324	1.0604
ENSG00000005156	19.1042	19.9548	16.6954	19.3392	17.6959	16.3787	16.0467	15.6197	21.1418	17.0928	17.6754	17.6287	20.5615	17.4288	20.8087	20.7888	18.9292	13.0045	16.8655	18.5698	19.0701
ENSG00000005175	21.7954	24.6276	25.1518	27.7345	20.6572	26.6895	25.1867	26.4162	30.2021	34.6498	28.1985	25.1127	29.2778	30.8872	25.7776	24.9178	27.9777	25.583	29.3198	25.315	25.8837
ENSG00000005187	0.282538	0	0	0	0.0436079	0.157509	0.0329998	0.0405963	0.16255	0.0999432	0.048639	0	0	0.0467459	0	0	0.0674822	0	0	0	0
ENSG00000005189	16.9117	11.6009	13.1623	19.5366	5.87384	4.28896	7.22492	6.90651	6.40998	7.67161	8.84597	7.46834	7.3672	6.23754	6.80966	5.84614	5.96075	6.01658	9.52657	6.08225	5.55099
ENSG00000005194	11.5788	9.12141	17.2226	13.1669	21.9813	19.1924	13.8088	21.9338	20.1338	33.772	32.879	22.6913	23.5766	32.834	19.3967	16.1265	35.4622	8.94529	15.6045	13.9151	17.2237
ENSG00000005238	0.795347	0.0257961	0.558658	0.75444	1.93891	1.53497	3.14622	3.02347	1.27285	1.56333	1.86486	1.19713	1.663	1.81387	0.982701	0.267003	1.32735	4.18858	8.89318	3.22879	6.52089
ENSG00000005243	0	0	0	0	0	0.0273128	0	0	0	0.00304537	0.00536486	0	0	0.0151256	0	0	0	0.366681	0	0	0
ENSG00000005249	23.6172	19.1081	25.0656	17.0058	11.7952	15.0127	8.73627	12.8481	7.25961	12.5135	9.03027	4.14332	8.5636	9.92961	9.81176	4.81048	9.58935	6.00913	8.18119	8.29143	6.46414
ENSG00000005302	8.79004	6.5165	8.21308	6.47808	8.00275	6.49195	9.26062	11.904	9.5113	15.6715	10.18	12.6134	12.4155	12.0569	10.8284	9.14195	10.9572	7.61421	9.88004	7.30589	8.20169
ENSG00000005339	27.2333	27.8867	23.2363	25.1663	26.561	34.3738	38.1307	32.097	26.4526	14.6304	21.2869	26.2475	32.2262	24.0366	31.3938	25.6042	20.9353	33.5841	34.2296	24.7835	23.9521
ENSG00000005379	6.61829	4.17127	2.29363	4.11565	17.8723	94.4363	11.3543	6.59273	8.43755	4.43875	4.79741	5.64828	6.84456	5.58005	8.58208	6.25715	5.34141	5.56025	2.51486	2.77556	1.92349
ENSG00000005381	0	0	0	0	0	0.0104515	0	0	0.00895555	0.00177646	0	0	0	0	0	0	0	0	0	0	0
ENSG00000005421	3.40706	7.49639	11.2926	7.92399	1.00152	0.0387557	0.341305	0.221632	0.149093	0.235763	0.528572	2.58338	0	0.71656	0	1.9507	0.197354	0	0	0	0
ENSG00000005436	8.82535	12.0441	10.3356	12.4367	9.14254	10.6938	9.02864	8.74183	8.61098	10.3294	9.08356	14.7517	8.00947	8.79184	14.1387	10.4144	8.80605	10.4308	10.4765	6.47894	18.6452
ENSG00000005448	10.8579	8.45185	14.7288	19.6612	16.7085	5.76473	13.9522	16.6329	15.3455	23.2858	13.2581	7.74152	7.04387	9.82637	5.75435	7.69631	14.8818	14.0394	9.12743	25.4412	14.4577
ENSG00000005469	1.31183	1.36653	2.08939	2.48158	3.6565	3.89284	3.70686	6.34382	2.5443	5.29646	6.75816	3.36266	2.16785	2.98579	5.51083	6.26114	5.04963	5.52848	3.01831	7.06667	2.93807
ENSG00000005471	0.536066	0.97686	0.388411	0.562963	0.00893131	0	0.0414288	0.00390435	0	0.00347796	0.00483946	0	0	0.0031224	0	0	0.00218114	0	0	0	0
ENSG00000005483	66.2976	62.2928	68.9542	70.0468	35.2046	32.5713	48.1769	60.541	34.0596	37.3364	33.9148	50.5115	54.3851	42.2937	43.3702	50.116	30.6542	57.9182	55.5748	35.5971	45.1354
ENSG00000005486	20.2523	25.9387	21.4652	24.0672	18.3787	22.3882	20.5531	19.4667	15.6617	16.0939	22.7099	30.267	24.5047	33.2025	16.5476	20.5437	23.5715	17.9848	16.7053	12.6665	10.4407
ENSG00000005513	0	0	0	0	0.0374384	0.0197775	0.0165396	0.00276215	0	0.00432151	0	0	0	0	0	0	0.00265535	0	0	0	0
ENSG00000005700	12.5862	9.27835	15.3028	9.2469	15.55	13.308	19.6119	20.9002	18.3596	22.7239	20.0565	23.8991	25.1678	19.0509	22.7595	19.9901	17.773	17.1701	19.7872	13.4019	14.0353
ENSG00000005801	6.60727	8.27707	6.32755	6.83515	10.7311	12.6284	6.08815	5.76627	6.20062	5.12406	7.53924	4.45578	8.1088	5.59967	8.50644	7.60618	5.61135	5.18836	6.34805	7.81167	6.88735
ENSG00000005810	30.7401	31.669	37.5666	32.7694	34.3422	36.7902	26.0611	20.1874	32.3972	14.7473	20.5172	31.5795	32.791	21.0954	33.1118	31.312	19.0489	21.8106	19.9841	14.3385	13.3569
ENSG00000005812	12.8438	9.14124	10.059	11.3769	16.3273	20.1865	20.5597	18.9401	18.4037	16.7706	17.975	13.5087	12.5747	15.885	14.8849	14.2386	15.4451	10.4235	14.323	13.4088	14.0954
ENSG00000005844	1.24715	0.895188	2.69989	3.65921	34.8695	34.7866	37.0281	31.0934	31.6378	22.2311	19.5748	21.5319	23.7636	17.1962	23.1253	22.7064	18.9435	4.03295	6.41995	4.59343	2.22856
ENSG00000005882	0	0	0	0	1.76157	0.849491	5.93373	4.2931	4.16341	2.50161	4.15865	1.0252	0.896307	3.1123	1.85379	1.51144	3.17196	8.67936	12.4558	12.6369	13.4267
ENSG00000005884	0	0	0	0	0.0408434	0.000482971	0.0490454	0.0139887	0.0433612	0.00119639	0.0457292	0	0	0.0146188	0	0.0353095	0.0110126	0.922158	0.209587	0.73954	0
ENSG00000005889	11.8317	6.51055	8.71469	9.49624	10.2322	14.3819	10.9938	9.02542	9.46968	6.07847	7.21849	4.05869	9.98506	5.60951	7.19929	7.68963	5.58466	12.3091	16.632	15.2105	6.41459
ENSG00000005893	36.3733	44.0463	28.1103	46.9684	28.0891	26.0577	48.8525	35.9184	41.2838	37.6058	39.1058	43.8546	36.9747	42.3792	26.7415	36.3003	34.1893	56.9354	69.7356	42.1414	69.4342
ENSG00000005955	34.3596	33.8097	39.1144	38.2238	19.9922	25.5262	23.2592	31.0401	20.1808	24.2969	30.0927	31.81	35.3549	28.5051	35.6385	22.7717	26.0082	25.2838	29.3971	18.4057	32.9779
ENSG00000005961	0.024281	0.305961	0.176922	0	0.043288	0.179779	0.0555255	0.0397312	0.0269668	0.0207438	0.00962019	0	0.027368	0.00685847	0	0	0.0136093	0	0.275741	0	0
ENSG00000005981	0	0	0	0	0.00321649	0	0	0.00402583	0	0	0.0026734	0	0	0.0345732	0	0	0	0	0	0	0
ENSG00000006007	22.0843	20.6743	19.4176	19.6936	18.4312	18.2359	21.8777	23.6379	21.3959	26.2063	25.7381	16.3413	22.2631	29.0752	22.3123	22.2535	26.8617	17.9065	24.3883	17.2218	15.6581
ENSG00000006015	13.5275	14.2638	16.2251	18.8562	13.3744	17.1455	7.78055	11.8036	8.53336	11.6412	20.2153	10.4931	10.3932	14.2915	11.1891	6.15649	17.7729	9.64317	4.59932	14.439	11.7481
ENSG00000006016	0	0.527454	0.510644	0.32699	0.044956	0.00305841	0	0.0246757	0.0408856	0.0198468	0.0387741	0	0	0.0172372	0	0	0.0220462	0	0	0	0
ENSG00000006025	5.29761	5.52426	2.24411	5.74741	7.03884	13.2796	4.55935	5.64247	4.4759	3.65227	5.32491	6.50108	6.60303	6.10447	7.75569	3.17622	5.23932	7.22368	8.80078	7.44996	8.2114
ENSG00000006042	0	0	0	0	0	0	0	0.000396281	0	0	0	0	0	0	0	0	0	10.5968	14.6639	22.8125	14.9944
ENSG00000006047	0	0	0	0	1.491	0.214735	1.53266	4.61076	1.03216	1.76724	4.28865	4.37983	2.61434	3.0501	3.02301	2.56722	2.62074	21.3726	18.1931	29.988	35.4383
ENSG00000006059	0	0	0	0	0	0	0	0	0	0	0	0	0	0	0	0	0	0	0	0	0
ENSG00000006071	0	0	0	0	0.116446	0.013588	0.0425296	0.0040517	0.432795	0.0649813	0.280902	0.825538	0.298982	0.244352	0.343748	0.299652	0.104368	0	0	0	0
ENSG00000006074	0	0	0	0	0	0	0	0.0219515	0	0	0	0	0	0	0	0	0	0	0	0	0
ENSG00000006075	0	0	0	0	0	0	0	0.00701563	0	0	0	0	0	0	0	0	0	0	0	0	0
ENSG00000006114	9.55237	13.8405	18.2622	16.1811	20.2127	18.4843	27.317	28.5558	19.5127	19.503	21.7542	16.6251	19.511	17.863	19.5981	19.6441	18.033	28.4553	26.4054	22.2289	25.8818
ENSG00000006116	0	0	0	0	0	0	0	0.00222751	0	0	0	0	0	0	0.0875776	0	0	0	0	0	0
ENSG00000006118	0	0	0	0	0.0335699	0.0279117	0.0027205	0.0174936	0.0643161	0.0397981	0.00994633	0	0	0.0109111	0	0	0.0387668	0	0.674466	0	0.123458
ENSG00000006125	35.2819	38.021	45.1452	47.959	41.8427	28.2375	50.2916	52.3902	51.8325	54.1772	39.882	48.8271	42.4693	48.0781	50.302	53.2604	50.6475	60.5519	64.9043	65.5052	59.4165
ENSG00000006128	0	0	0	0	0	0	0	0	0	0	0	0	0	0	0	0	0	0	0	0	0
ENSG00000006194	7.28019	8.08668	5.41065	5.84514	8.63374	10.9672	7.76218	6.91397	6.58766	6.5191	9.64872	10.2061	14.1276	10.8502	8.7024	9.02696	9.85674	5.6803	8.47244	5.08304	8.70407
ENSG00000006210	0	0	0	0	0	0	0	0.00567816	0	0.00217483	0	0	0	0	0	0	0	0	0	0	0
ENSG00000006282	4.93659	2.64735	3.56548	4.00497	0.19378	0.126524	0.191498	0.0610559	0.35199	0.0196352	0.0649896	0.061091	0	0.011182	0	0	0.0520973	0.46981	0	0.167609	0.327144
ENSG00000006283	0	0	0	0	0.00217757	0	0	0.000210118	0	0	0.000101708	0	0	0	0	0	0	0.0702974	0.150083	0	0
ENSG00000006327	0	0	0	0	0.0740613	0.0848448	0.0566973	0.0323468	0.0302926	0.0621042	0.0748068	0	0	0.050271	0	0	0.0916485	0	0	0	0
ENSG00000006377	0	0	0	0	0	0	0	0	0	0	0	0	0	0	0	0	0	1.09392	1.28747	0.380081	0.97493
ENSG00000006432	2.99331	2.79954	2.68724	1.62114	5.28062	9.80441	4.55868	3.4373	4.00456	2.00907	2.51515	4.57092	5.16593	2.66306	5.62146	3.09908	2.4694	2.51277	2.84437	1.16441	3.28411
ENSG00000006451	17.9967	20.9425	23.3078	17.6579	19.1474	16.4625	20.6495	21.898	21.8845	24.3687	21.7405	28.1468	29.0584	26.9215	19.0406	21.1478	23.9111	13.2921	12.4701	8.69304	11.1474
ENSG00000006453	0	0	0	0	0	0	0	0.00244622	0	0	0.000833412	0	0	0	0	0	0	0.448678	0.0290607	0	0
ENSG00000006459	3.73445	2.19768	1.1581	3.92771	7.73805	6.68915	9.11308	6.31323	8.90245	6.31331	2.43811	3.78128	4.5317	3.35665	2.95444	3.75284	2.23761	0.851455	2.95808	1.11303	1.51682
ENSG00000006468	0	0	0	0	0.0126031	0.00577402	0	0.0085834	0	8.44368e-05	0	0	0	0	0	0	0.000840492	0	0	0	0
ENSG00000006530	30.5324	25.364	16.6156	21.9176	20.3102	18.7033	15.4884	15.5781	20.4495	23.5754	22.0755	15.9938	17.138	22.0758	16.8655	16.8203	22.5807	18.1335	12.1139	21.4023	14.7016
ENSG00000006534	0	0	0	0	0	0	0	0	0	0	0	0	0	0	0	0	0	0	0	0	0
ENSG00000006555	0	0	0	0	0	0	0	0	0	0	0	0	0	0	0	0	0	0	0	0	0
ENSG00000006576	17.1046	17.3959	14.1257	15.9785	10.117	11.856	10.2752	15.3373	7.73574	11.8782	10.7425	10.7187	10.7033	12.815	8.87174	8.43784	10.2723	7.71308	12.0006	8.70232	8.11178
ENSG00000006606	0	0	0	0	0	0	0	0.006001	0	0	0	0	0	0	0	0	0	0	0	0	0
ENSG00000006607	4.13895	3.615	4.32093	4.01215	4.74693	4.31637	3.33413	2.87989	4.62846	3.07448	2.83378	2.61982	3.93231	2.1757	3.83608	5.60931	3.13314	1.36861	4.6157	4.3115	5.7738
ENSG00000006611	0	0	0	0	0	0	0	0.00174395	0.0945596	0.0263883	0.0848705	0	0	0.0643085	0	0	0.00623544	0	0	0	0
ENSG00000006625	26.4834	34.2981	26.7802	25.3647	18.0683	8.8087	11.0714	23.1175	19.5717	44.5335	41.5722	18.4612	30.5212	35.2027	28.242	31.1532	35.2267	28.3084	25.5326	19.5453	23.8848
ENSG00000006634	33.1286	35.1732	51.2889	45.0336	23.2178	22.4059	26.4507	34.62	31.7766	46.8776	36.6528	15.2091	15.3708	20.3105	32.0865	24.8416	40.1557	10.7162	15.2499	14.0682	23.0755
ENSG00000006638	0	0	0	0	0.0386618	0	0	0	0	0	0.00166379	0	0	0	0	0	0	0	0	0	0
ENSG00000006652	34.2359	38.8249	35.2323	36.2367	6.06473	10.0245	4.39259	6.6398	5.07717	8.79026	8.18179	11.6776	10.4992	8.88414	9.55846	8.93929	7.67469	11.6692	13.2346	16.848	13.9382
ENSG00000006659	0	0	0	0	0	0	0	0.0101531	0	0	0	0	0	0	0	0	0.0112411	0	0	0	0
ENSG00000006695	14.2326	15.9024	7.59987	13.2584	14.026	11.3557	9.5776	7.24699	14.95	11.9526	11.7288	8.29981	14.2744	13.3016	14.6052	6.67995	12.7542	6.03034	3.56504	7.80063	7.88888
ENSG00000006704	0	0	0	0	0.0963869	0.0425826	0.0842811	0.0325843	0.0649537	0.135266	0.178937	0	0	0.0803378	0.261097	0	0.208255	19.2793	13.6806	16.8569	23.275
ENSG00000006712	32.082	49.8317	29.5386	37.862	22.6229	19.7094	25.3726	35.4632	26.779	37.48	38.9122	38.9308	22.9547	41.8609	25.1372	39.0687	44.3594	21.5159	28.2087	32.6677	28.4003
ENSG00000006715	21.7524	22.3868	17.0411	20.5541	13.9689	12.6572	13.5263	19.199	13.671	19.5116	18.1859	22.7834	22.638	22.3301	17.8657	17.8209	18.0249	28.9585	27.9756	23.7647	21.0792
ENSG00000006740	0	0.0280578	0	0	0.347956	0.0837949	0.605653	0.63132	0.7182	0.674089	0.624465	0.782362	0.0504129	0.617387	0.61802	1.13372	0.698355	8.51638	8.50149	4.14022	6.35093
ENSG00000006744	51.422	46.7537	44.0158	41.7846	42.6071	37.2263	28.5701	28.382	42.3772	43.0501	49.3999	40.4793	48.7277	48.0393	44.2462	36.5748	52.5951	24.152	26.3203	30.6358	33.9171
ENSG00000006747	0	0	0	0	0	0	0	0.00365154	0.0170345	0	0	0	0	0.0005622	0	0	0	0	0	0	0
ENSG00000006756	0	0	0	0	0	0	0	0.0075912	0	0	0.000240071	0	0	0	0	0	0	0	0	0	0
ENSG00000006757	0	0	0	0	0	0	0	0.00109874	0	0	0	0	0	0	0	0	0	0	0	0	0
ENSG00000006788	0	0	0	0	0.00858542	0.00258233	0	0.0026201	0.00374898	0	0.00160697	0	0	0.00110335	0	0	0	0	0	0	0
ENSG00000006831	17.7696	23.3123	15.9875	17.4484	22.9823	29.424	25.4959	11.8908	25.7106	15.1628	13.0941	14.4035	15.2489	13.3109	13.8281	10.8667	13.6034	15.7858	13.7165	10.8396	10.2437
ENSG00000006837	3.47619	5.0076	4.40268	4.02017	3.91893	4.11784	4.66156	5.22242	4.97812	6.97633	5.20244	5.68969	4.29492	5.49479	5.17179	4.55549	5.75018	2.13727	2.51418	2.5708	2.62546
ENSG00000007001	0	0	0	0	0.0154924	0.0519332	0	0.0266495	0	0.012601	0	0	0	0	0	0	0	0	0	0	0
ENSG00000007038	0	0	0	0	17.6087	5.82161	6.73458	9.70872	13.1553	15.8284	18.5555	12.4896	16.1898	14.4525	14.2559	14.3776	19.6554	11.9301	7.72615	18.9109	13.0464
ENSG00000007047	38.1413	40.4049	48.8979	42.7215	12.4018	14.12	16.76	13.9291	13.4863	11.8628	10.346	15.9886	17.4658	10.3775	10.2405	15.2282	11.7402	7.57998	8.61672	9.55831	10.3045
ENSG00000007062	0	0	0	0	0	0	0	0.0133539	0.00615703	0.00669608	0.000723506	0	0	0	0	0	0	0	0	0	0
ENSG00000007080	76.5018	55.7237	59.1334	54.4397	73.3158	61.1558	52.4314	49.1081	77.1038	62.993	71.2981	67.1915	55.4478	79.6854	60.4989	57.7752	86.3904	28.5628	23.0185	38.2253	40.4374
ENSG00000007129	0	0.316604	0	0.275013	0.505941	0.116666	0.57886	0.210484	0.572674	0.365495	0.462296	0.327666	0	0.352738	0.274994	0	0.363851	0	0	0	0
ENSG00000007168	43.4607	48.4352	41.5997	41.9041	30.4328	38.6934	37.6986	36.0266	33.0483	34.6958	29.1974	28.3581	35.443	29.7308	33.4544	29.5428	29.1467	39.2207	41.9047	33.6337	30.4703
ENSG00000007171	0.218242	0	0	0	0	0.030316	0.00762879	0.0117691	0	0	0	0	0	0.00327047	0	0	0	0	0	0	0
ENSG00000007174	0	0	0	0	0.0051115	0	0	0.00625076	0	0	0	0	0	0	0	0	0	0	0	0	0
ENSG00000007202	50.9081	48.5925	53.7936	47.4414	60.3762	53.359	40.6446	41.1233	53.3027	41.2772	46.4422	46.9167	50.7463	41.5953	62.3489	67.6828	50.0489	54.0687	54.91	77.7522	63.9275
ENSG00000007216	0	0	0	0	0	0	0	0.0015361	0	0	0	0	0	0	0	0	0	0	0	0	0
ENSG00000007237	46.3069	43.1478	51.4254	45.2746	29.7034	25.3834	31.9589	18.4502	32.5669	16.0871	21.0548	26.1642	19.4602	20.8465	22.0456	19.3069	16.4168	36.7008	43.6175	30.0484	36.4633
ENSG00000007255	13.0387	19.4383	10.5681	12.8825	14.6682	19.019	10.9013	24.2457	14.0048	23.7641	34.8168	22.9855	15.1238	24.5591	13.1259	15.8538	32.93	17.8439	11.0375	23.9656	21.8073
ENSG00000007264	0	0	0	0	0.0095476	0	0	0.00177098	0	0	0	0	0	0	0	0	0	0	0	0	0
ENSG00000007306	0	0	0	0	0	0	0	0	0	0	0	0	0	0	0	0	0	0	0	0	0
ENSG00000007312	1.50397	0.702608	2.43857	1.61469	5.17602	0.657057	2.98563	3.9912	5.52846	7.52265	10.3436	4.65581	15.9825	11.914	5.29248	14.3645	10.161	0.685088	1.73086	1.12848	0
ENSG00000007314	0	0	0.232881	0	0.0134214	0.0157944	0	0.00374721	0	0.000715749	0.0105795	0	0	0.000318253	0	0	0.00240764	0.395745	1.38784	1.99121	0.918523
ENSG00000007341	1.04087	1.09748	0.79444	1.55939	3.83089	4.38345	3.76426	2.6003	3.24243	2.52552	2.63548	3.54816	2.25363	2.38821	1.75073	3.10527	2.1177	4.59619	3.53578	4.93906	2.3195
ENSG00000007350	0	0	0.738215	0	0.0467145	0.0188539	0	0.0834474	0.020532	0.116032	0.0876225	0	0	0.0228288	0.0846858	0.0994587	0.0811669	0.833202	0.154805	0.87733	0.245767
ENSG00000007372	0	0	0	0	0.0456756	0.0799446	0.0888581	0.175883	0.0389903	0.0774492	0.136104	0.0148108	0	0.0754236	0	0	0.115104	2.63493	2.74321	1.35979	4.99737
ENSG00000007376	9.03143	9.50757	3.46893	11.2939	18.666	22.5772	10.6068	9.51544	11.8177	9.74248	15.7322	16.1876	7.15656	14.8142	13.4938	16.8048	17.1567	4.60993	7.82896	9.33704	7.10069
ENSG00000007384	0	0.0348635	0	0	0	0.00506746	0	0.0067569	0	0.00974517	0.00561246	0	0	0.000669324	0	0	0.00201032	0.105317	0.108125	0	0
ENSG00000007392	9.36366	12.8778	14.9636	13.6631	18.4462	40.345	11.2189	28.2036	12.8875	24.2144	21.0312	30.0987	30.0095	38.0599	26.4582	20.806	30.5735	22.3646	22.7881	36.2058	30.9865
ENSG00000007402	0	0	0	0	0.0383681	0.0100825	0.033272	0.00231482	0.0292778	0.00729946	0.0369673	0.0149231	0	0.0287091	0	0	0.0139403	0	0	0	0
ENSG00000007516	0	0.75751	0	0	0.0813506	0.186784	0.0244828	0.00333038	0.0229493	0.00194816	0.0181847	0	0	0.01043	0	0	0.0102498	0	0	0	0
ENSG00000007520	10.2243	19.0154	9.8211	8.90962	30.3579	23.6673	21.3366	29.7094	27.1903	32.7699	40.4873	21.5406	23.7943	38.8009	32.8645	22.4707	44.4955	14.02	20.5575	26.0832	16.9452
ENSG00000007541	0.671386	1.41332	1.66181	1.84874	8.97282	16.0221	6.57621	4.04384	4.20388	2.49278	4.4644	2.84195	4.74422	2.63385	3.91756	3.38615	3.5159	5.87357	5.79353	5.82529	8.00016
ENSG00000007545	21.8141	25.0508	12.9167	14.7527	14.5877	18.0634	10.7389	8.05536	8.82743	4.64661	7.34966	10.1573	8.98129	6.64994	8.35442	7.35864	6.86299	4.9741	5.11686	8.68462	6.03312
ENSG00000007866	0.137456	1.42587	0	1.47558	0.0953291	0.0159682	0.0502563	0.275015	0.012145	0.157952	0.173826	0	0	0.122293	0	0.628644	0.195673	0	0	0	0
ENSG00000007908	0	0	0	0	0	0	0	0.0150764	0	0	0	0	0	0	0	0	0	0	0	0	0
ENSG00000007923	24.5801	21.4151	14.4519	17.1904	20.5397	17.8072	12.6122	11.1911	18.8815	14.2857	21.0121	23.876	25.717	21.9013	17.3227	25.3413	21.2035	24.187	21.9797	27.3425	24.7336
ENSG00000007933	0	0	0	0	0	0	0	0.0108985	0	0	0	0	0	0	0	0	0	0	0	0	0
ENSG00000007944	0	0	0	0	0.229272	0.340865	0.154874	0.752921	0.213998	0.234187	0.0969953	0	0.382975	0.147068	0.272755	1.026	0.142469	2.44109	6.87226	7.03728	2.05453
ENSG00000007952	0	0	0	0	0	0	0	0	0	0	0	0	0	0	0	0	0	0	0	0	0
ENSG00000007968	145.458	145.605	160.008	147.287	88.6063	74.1827	91.6288	58.9292	62.6559	37.1879	49.5132	46.2934	44.0128	38.6717	44.6974	50.6695	44.2316	43.7748	51.6923	59.6707	59.0891
ENSG00000008018	114.009	106.913	93.6169	102.435	74.2307	51.6607	70.881	124.297	97.5797	208.727	198.167	107.777	121.352	201.85	108.559	120.212	187.972	71.1281	99.9585	112.993	131.619
ENSG00000008056	1.26611	0.631292	1.28523	0.867335	0.0786339	0.0700529	0.00577595	0.0444379	0	0.018919	0.0384939	0	0	0.0444632	0	0	0.0275434	0	0	0	0
ENSG00000008083	59.1899	61.2775	46.0639	66.2601	34.5666	31.2332	66.7654	60.6591	35.1668	27.7671	38.7262	34.2483	36.6242	35.2497	30.0969	39.0031	30.3136	22.5464	27.9502	22.5512	23.6832
ENSG00000008086	1.11677	0.490004	1.51834	1.34169	0.365664	0.91612	0.700797	0.443538	0.406826	0.190277	0.133479	0.890325	0.320426	0.199426	1.37756	0	0.166861	2.01428	1.54741	0	0.415609
ENSG00000008118	0	0	0	0	0	0	0	0	0	0.0160097	0	0	0	0	0	0	0	0	0	0	0
ENSG00000008128	40.9353	33.8774	32.3812	38.4326	14.7095	19.305	10.1328	35.8814	10.2167	31.5528	35.2831	42.0705	43.2557	39.8559	34.649	46.4447	36.9338	47.3398	41.7995	39.2905	39.0612
ENSG00000008130	18.6648	19.0723	19.8225	17.1147	24.7996	25.6168	11.889	11.4048	18.278	14.5322	18.5824	19.6198	24.4719	18.5898	20.5117	21.0181	19.5694	11.0063	13.9467	16.9688	14.6666
ENSG00000008196	0	0	0	0	0	0	0	0.00554227	0	0	0	0	0	0	0	0	0	0	0	0	0
ENSG00000008197	0	0	0	0	0	0	0	0.00758401	0	0	0	0	0	0	0	0	0	0	0	0	0
ENSG00000008226	0	0	0	0	0.00404503	0.0112778	0	0.00379586	0	0	0.00315714	0	0	0.00258463	0	0	0.00136678	0.238691	0.249481	0	0.169122
ENSG00000008256	1.43088	0.118379	1.24736	0.174306	0.597909	0.447289	0.435617	1.7678	0.583966	2.07831	1.62528	3.54335	2.42684	1.7421	1.66123	3.7681	1.65636	4.51204	5.5524	6.15839	4.82753
ENSG00000008277	6.87842	4.73285	5.07023	6.33834	9.96566	9.11267	11.7534	11.0636	10.027	7.28726	8.41794	6.15873	10.9358	5.72595	11.1372	10.7628	6.37979	10.6601	10.925	10.9542	7.77669
ENSG00000008282	32.592	35.6798	32.5777	35.9195	49.7604	30.484	59.9584	73.8518	53.8141	81.8143	61.8358	44.3356	54.9083	69.1844	48.4502	62.7682	66.031	43.3544	45.4619	48.4597	51.0572
ENSG00000008283	0	0	0	0	0.00729724	0.000960137	0	0.000417976	0.00246597	0	0.000192003	0	0	0	0	0	0.000401815	0	0.398035	0.119445	0.233363
ENSG00000008294	25.2474	25.347	26.7514	24.5927	11.052	15.3839	11.9179	10.2511	12.7506	9.26849	9.51618	9.4637	10.5229	6.38758	13.4274	16.8707	9.02176	13.2178	14.2831	12.2393	14.0002
ENSG00000008300	1.6688	2.31954	2.12502	2.7588	12.5428	5.36192	3.37927	1.43592	6.77675	2.06328	4.17945	4.3185	5.49599	2.34198	4.61484	4.49793	3.76811	11.6124	12.3113	12.8771	11.4708
ENSG00000008311	5.679	7.30306	10.5545	5.62867	0	0.0437123	0.0492218	0.057133	0.0585533	0.0247456	0.0174626	0	0	0.0229759	0	0	0.0139173	13.8799	12.2998	13.8714	6.80693
ENSG00000008323	0	0	0	0	0.00342305	0.000519682	0	0	0	0	0.00400641	0	0	0	0	0	0	0	0	0	0
ENSG00000008324	13.3599	12.5818	6.77421	10.3439	12.0864	8.40497	11.9708	15.5617	13.9556	16.2948	14.7623	15.113	11.8536	15.0109	10.0687	12.2789	15.5269	13.0875	16.094	17.976	22.0333
ENSG00000008382	6.77409	9.70545	11.3796	9.49771	12.7365	16.606	14.9976	13.8874	12.8208	10.6963	14.045	9.44782	6.39492	9.87526	14.2888	14.3519	14.8082	16.6495	15.954	20.5192	10.8099
ENSG00000008394	0	0	0	0	0.000138621	0	0	0.0111082	0	0	0	0	0	0.00386397	0	0	0	0	0	0	0
ENSG00000008405	12.3431	15.054	11.9537	13.9741	11.4588	15.6141	15.6332	19.5259	13.0247	18.9483	13.3958	14.0261	17.8986	16.2084	19.226	14.8858	15.0445	16.6031	12.6987	14.1834	10.4138
ENSG00000008438	0	0	0	0	0	0	0	0	0	0	0	0	0	0	0	0	0	0	0	0	0
ENSG00000008441	0.549134	0	0	0.0158144	9.67098	8.02166	9.79553	7.80576	10.5149	7.97064	10.0359	13.6916	11.8533	10.1907	9.36558	13.953	9.93707	24.3637	28.3392	27.4786	20.8332
ENSG00000008513	0.493756	0.681997	0.470393	0.664275	8.38199	16.5396	13.482	10.8915	8.57333	5.58645	5.1311	4.88608	6.53591	5.91142	6.20833	3.59861	4.09462	12.6154	14.1085	13.1015	14.5597
ENSG00000008516	0	0	0	0	0.0215499	0.014814	0.00721413	0.00643381	0.0136928	0.00141369	0.0160837	0	0	0.00440012	0	0	0.00812637	0	0	0	0
ENSG00000008517	0.329556	2.35212	0.427633	0	91.0436	30.7632	166.405	164.948	76.3829	119.352	120.262	45.1843	42.8143	79.1454	62.7771	50.5194	114.572	23.5722	25.4157	41.4259	38.9202
ENSG00000008710	3.73769	6.25253	4.5461	5.67392	16.6171	31.6549	10.1251	8.15139	7.58118	3.76062	6.20325	6.80845	10.1796	6.97132	9.95839	7.06352	6.82526	13.3879	15.7155	9.19716	9.10077
ENSG00000008735	1.47034	1.62156	0.375119	1.83472	0.203598	0.75015	0.247223	0.221416	0.071429	0.108331	0.179099	1.01291	0.0492313	0.283023	0.193204	0	0.179205	1.66883	2.57163	1.17889	0.729222
ENSG00000008838	27.1459	27.7308	23.4136	22.724	37.1769	25.7776	28.9416	28.0078	33.8755	29.3022	34.8682	44.4672	31.3782	34.4293	32.6552	32.7134	35.0334	26.6495	24.2478	22.8807	27.9158
ENSG00000008853	8.86294	9.68635	9.66978	8.81143	1.32572	2.59023	1.75441	1.06719	1.27863	0.492141	0.817895	0.0507477	1.13236	0.470656	0.647426	0.381543	0.895643	4.52492	6.83406	9.57173	7.38009
ENSG00000008869	3.18782	5.50486	4.91057	3.57738	9.48081	13.9162	8.33151	9.14756	7.90273	6.80871	6.74461	8.2248	12.3343	7.68406	9.48283	10.5811	7.2408	11.407	12.5872	7.6592	9.44289
ENSG00000008952	31.5444	29.5895	22.7782	25.1996	14.972	15.1226	23.5504	31.0858	23.837	33.1538	28.8679	21.8546	16.3428	28.7494	12.0269	12.0873	26.1207	21.4043	24.0252	24.864	21.5709
ENSG00000009307	157.131	160.986	167.096	171.495	126.987	95.294	150.448	161.141	171.492	185.938	180.554	181.084	190.794	176.372	191.532	184.986	172.25	192.584	218.888	242.223	237.352
ENSG00000009335	20.8918	25.1299	35.3698	41.5291	29.725	37.3917	17.9657	16.0869	21.533	20.5414	25.107	18.5845	13.3614	15.2288	29.0512	27.697	23.0343	18.6595	19.8038	29.5771	31.5671
ENSG00000009413	11.9887	18.6414	15.1102	12.7857	11.966	15.4827	11.5276	9.50085	10.5197	5.36774	9.67492	11.9165	8.72173	7.55037	9.70932	8.9687	6.68701	3.473	6.29987	2.38631	3.49069
ENSG00000009694	0.13471	0.548991	0.0426615	0.356436	1.363	0.267876	3.69431	1.45551	1.27743	0.652352	0.635655	0.718686	1.34333	0.664428	0.65184	1.09987	0.495286	0.541743	0.448334	0.528653	0.502337
ENSG00000009709	0	0	0	0	0	0	0	0	0	0	0	0	0	0	0	0	0	0.0283352	0	0.0328774	0.0296462
ENSG00000009724	0	0.779736	0.0592602	0	0.0911817	0.0610084	0.011682	0.00487087	0.00767328	0.00101234	0.00501223	0	0	0.00710094	1.02954	0	0.020952	0	0	0	0.254734
ENSG00000009765	0	0	0	0	0	0	0	0	0	0	0	0	0	0	0	0	0	0	0	0	0
ENSG00000009780	2.60889	8.59973	6.03289	3.70116	8.30251	9.40269	8.43001	5.58983	9.43987	6.19369	6.60176	5.07242	5.09228	6.78007	6.70625	6.01421	6.4745	3.73812	4.29163	4.50546	1.73986
ENSG00000009790	31.544	26.2912	23.0753	22.0515	45.7446	44.3848	46.257	39.7772	44.8175	34.0668	32.9268	33.4411	32.291	29.8282	29.004	33.4111	34.2385	10.5681	9.49766	12.6144	8.22495
ENSG00000009830	4.59601	3.93193	3.56344	4.76328	4.08069	4.47863	2.05042	1.86663	2.67903	2.04938	2.91523	2.74249	4.08752	2.8982	3.39432	2.63796	2.72333	1.2619	2.66058	2.55944	1.28279
ENSG00000009844	44.0975	38.9881	24.8071	29.2072	37.037	30.8405	47.2607	50.2695	50.2105	64.2497	51.3747	45.5625	38.0898	53.3955	34.4996	29.9646	49.4492	40.3851	41.4688	52.9412	56.7967
ENSG00000009950	0	0	0	0	0	0	0	0	0	0	0	0	0	0	0	0	0.004159	0	0	0	0
ENSG00000009954	163.566	176.465	165.892	170.476	115.871	102.451	111.586	104.634	103.668	90.6371	100.289	120.698	149.563	101.172	133.276	143.858	99.7968	77.1382	88.3135	90.5937	93.0968
ENSG00000010017	26.6107	21.4457	46.7831	56.1227	36.4354	50.3149	53.045	52.6564	45.3461	46.0422	52.5269	36.3525	31.1042	33.0401	45.6602	43.764	45.1348	48.9981	52.2746	69.8394	64.9759
ENSG00000010030	0	0	0	0	0.0197072	0.060471	0	0.00913305	0	0.016415	0.0596495	0	0	0.0213339	0	0	0.00350814	0	0	0	0
ENSG00000010072	3.89847	6.84982	2.82129	2.42044	3.38062	4.08643	3.0453	3.76419	2.70855	3.71005	3.32773	1.72509	2.50122	2.38317	2.49817	3.6017	3.75998	1.99895	3.47879	2.48819	3.61737
ENSG00000010165	16.7068	21.4704	18.983	15.0542	28.8119	20.2329	18.9117	18.2815	25.166	23.1359	30.0591	23.8898	32.1724	31.6208	31.0104	30.5818	35.5937	20.2618	13.1599	21.6829	19.8418
ENSG00000010219	5.51972	6.56712	3.05176	5.54645	3.28251	3.63268	2.55553	2.86258	3.05894	3.23811	3.11802	4.13651	1.75132	3.31403	3.7138	3.32957	3.15306	2.79474	2.31805	1.63662	2.6316
ENSG00000010244	94.4462	87.708	91.9238	102.137	86.8626	91.2719	97.2737	118.751	94.0138	127.689	124.455	116.196	94.9115	153.394	102.977	100.783	154.785	101.407	91.1087	95.5637	108.864
ENSG00000010256	88.6157	82.4311	68.4616	63.9312	81.3791	59.1158	66.3682	78.8003	80.7638	110.217	117.431	75.8729	61.8077	108.565	72.8662	79.1136	126.004	74.194	83.4039	99.4955	95.1423
ENSG00000010270	16.8399	22.9805	18.5545	18.6488	19.81	13.9296	18.0017	22.9237	21.3635	30.7765	25.3549	22.658	25.9672	28.984	13.9773	21.034	28.5098	18.7426	18.2323	16.7276	23.7226
ENSG00000010278	0	0	0.192367	0	0.0473594	0	0	0.073528	0	0.148704	0.0808933	0	0	0.0656891	0	0.424987	0.102376	0.599341	0.551537	2.71333	0.62187
ENSG00000010282	0.0806075	0	0.132019	0	0	0.026349	0	0	0	0	0	0	0	0	0	0	0.00842013	0	0	0	0
ENSG00000010292	211.733	199.694	218.793	216.766	165.982	137.712	180.81	176.864	169.976	162.11	137.898	142.527	157.635	136.648	151.109	158.486	136.368	208.007	209.44	215.039	183.038
ENSG00000010295	9.27169	8.76749	5.74898	8.64291	8.05	15.5296	5.7041	5.85837	3.80725	2.92115	5.77578	8.92982	6.88125	4.86278	4.83991	5.01725	4.75328	9.7217	7.41287	13.7124	5.91703
ENSG00000010310	0.131584	0	0.673581	0.824045	0.0850149	0.0196777	0.372491	0.308469	0.166065	0.061653	0.0802063	0.18	0.181247	0.0734993	0	0	0.0616797	0	0	0	0
ENSG00000010318	3.85164	6.42894	7.10022	9.23798	9.23242	5.54756	8.43424	7.97785	8.86127	10.9516	10.6671	5.63653	6.82913	5.87467	8.02532	5.76834	6.57305	22.0264	20.7156	9.31298	10.0914
ENSG00000010319	0.260209	0.246369	1.1928	1.87819	0.104536	0.0909031	0.0966979	0.0191506	0.0928951	0.0103651	0.123084	0	0.0219761	0.0164377	0	0.812389	0.0679117	0.497629	0.64269	0.0467032	0
ENSG00000010322	15.0473	15.8917	13.7991	14.1139	29.8891	32.1814	24.0233	22.4292	21.7028	14.4454	19.4536	26.7774	29.1726	18.2117	26.1827	25.8913	20.0333	45.3837	38.808	38.5783	38.8442
ENSG00000010327	0	0	0	0	0.0169801	0.0385032	0.00938778	0.0020686	0	0.00495928	0.00684183	0	0	0.00691859	0	0	0.00555939	0	0	0.124595	0
ENSG00000010361	10.081	12.102	12.7343	12.3239	17.1435	9.62554	13.0855	8.7584	13.2187	10.6738	9.41334	13.481	6.52444	9.3606	12.1849	18.9896	10.7687	11.7912	9.68918	14.214	9.57605
ENSG00000010379	0	0	0	0	0.00303448	0.0280705	0	0.0993051	0.00436926	0.0117776	0.00855381	0	0	0	0	0	0.005625	0	0	0	0
ENSG00000010404	7.04636	6.16118	6.059	5.02545	10.6437	14.0451	10.6045	10.7076	10.1712	9.95067	12.0899	9.01196	11.0334	11.4416	8.85133	10.3143	10.4744	19.8221	18.6819	15.1491	15.7058
ENSG00000010438	0	0	0	0.342811	0	0	0	0.0259627	0	0	0	0	0	0.00998994	0	0	0	0	0	0	0
ENSG00000010539	6.87232	7.99133	5.90227	2.98487	9.53906	9.55886	9.58294	10.6449	6.86741	8.94935	10.8258	13.598	6.74316	7.50026	11.6622	7.36742	9.08066	7.41732	5.89684	2.96798	6.33849
ENSG00000010610	127.668	116.769	123.94	111.892	4.65099	0.330796	10.8947	2.00856	9.04586	2.92395	2.91215	6.92166	2.90238	6.7286	1.12981	1.17578	2.41128	0	0.0960343	0	0
ENSG00000010626	1.18653	2.68246	2.4928	2.37193	2.75097	1.89007	4.32997	4.52746	2.6969	3.98911	3.13284	4.13876	1.52126	2.3887	1.18602	3.10597	3.41449	3.92733	3.97925	4.89058	3.10779
ENSG00000010671	0	0	0.128908	0	0.0497358	0.0155823	0	0.020716	0.0431686	0.0510073	0.0341225	0	0	0.0129905	0	0	0.0296971	0	0	0	0
ENSG00000010704	0	0.289853	0	0	0.211035	0.0511845	0	0.128387	0.0770406	0.0873185	0.114513	0.0575678	0.0542871	0.0525102	0	0	0.0788178	0	0.026984	0.573813	0.590048
ENSG00000010803	32.45	33.2875	44.4702	41.0336	26.249	16.5036	22.9103	19.1678	25.7845	21.5844	20.4876	22.134	20.0166	18.2041	23.3515	19.6018	22.3058	18.6053	22.0668	21.5164	23.9737
ENSG00000010810	9.14898	12.8012	15.7147	17.0003	23.4921	29.9513	17.3804	18.2136	20.9606	19.9897	20.3008	14.3277	17.8631	16.7346	20.216	19.6433	18.0554	12.1339	7.03372	19.8129	15.0712
ENSG00000010818	25.5822	20.4128	19.2678	19.8455	15.2657	7.88335	25.0501	13.5399	20.4648	9.96409	12.272	13.1523	16.855	12.7864	17.6658	17.2885	8.98167	9.94419	9.34226	10.1715	10.7849
ENSG00000010932	0	0	0	0	0	0	0	0.00184751	0	0	0	0	0	0	0	0	0	0	0	0	0
ENSG00000011007	34.4094	46.0072	30.2927	31.5809	21.5138	23.2759	18.3029	18.8375	20.1956	20.5723	23.6179	32.2005	27.3123	22.2609	19.5713	29.5802	22.852	18.5519	21.1749	16.9702	20.294
ENSG00000011009	20.1984	16.4956	10.9478	10.9256	24.9638	18.579	18.453	19.683	21.6025	22.0475	25.4687	10.4845	15.0759	27.0836	18.1248	19.9775	27.3511	5.90941	12.7978	12.0249	6.79423
ENSG00000011021	5.82398	5.91506	5.46207	4.76349	10.914	13.6206	5.33776	4.19449	5.52885	2.60984	4.06195	5.15837	11.5557	4.23559	8.78902	6.27007	4.16949	13.0083	11.9079	7.93406	8.69334
ENSG00000011028	3.72109	4.66341	11.1856	11.6812	14.1161	13.0484	14.4242	17.085	11.3934	12.1165	10.5135	9.25952	10.1359	5.38333	17.5735	15.5217	10.3313	22.9771	21.1704	26.961	20.233
ENSG00000011052	275.843	258.627	190.146	211.956	170.898	72.7804	79.0515	115.12	232.016	353.334	358.199	150.287	182.112	341.846	149.739	184.9	373.402	90.6785	105.122	186.717	182.622
ENSG00000011083	0	0	0	0	0	0	0	0	0	0	0	0	0	0	0	0	0	0	0	0	0
ENSG00000011105	0.806103	0.830584	1.76698	0	0.00769549	0	0.00535424	0.00213126	0.0347505	0.0596549	0.00950356	0	0	0.0187377	0	0	0.0127799	0	0	0	0.0256014
ENSG00000011114	7.64104	6.12206	10.1889	8.97469	5.46047	6.25507	5.8442	5.18445	5.11333	3.82395	4.09063	6.1183	5.90408	4.61786	9.35578	4.25707	4.00147	9.62355	9.47921	5.06357	6.41975
ENSG00000011132	8.56651	7.02688	3.16045	4.77484	9.71233	9.4549	6.7472	8.4652	7.74043	7.4463	7.54757	9.19268	9.83352	8.01756	7.78578	10.4769	8.73595	5.77199	5.62198	3.33489	5.25217
ENSG00000011143	7.58068	6.05367	7.30871	4.45202	11.1759	7.4417	8.86958	10.0225	10.3512	12.0168	12.0259	6.78811	9.26769	9.71608	13.444	12.403	12.2696	8.3234	12.3622	7.5698	13.1663
ENSG00000011198	3.55518	0.774274	3.68663	4.01838	4.48916	4.17678	4.40146	4.31546	4.365	4.0493	4.05695	1.79494	3.19381	2.75535	3.93492	2.58979	3.9862	3.35097	1.25543	5.75062	2.30269
ENSG00000011201	0	0	0	0	0	0.000691873	0	0.00380453	0	0	0.0037349	0	0	0	0	0	0	0	0	0	0
ENSG00000011243	36.4208	38.9377	30.0694	29.5284	24.817	43.3282	20.8147	22.5924	18.6667	16.8436	21.1531	25.5113	25.1616	26.4688	21.1508	14.9544	22.6617	28.4739	27.7019	27.0295	34.2533
ENSG00000011258	20.7425	10.7533	16.8546	16.0309	15.25	17.1712	18.1623	15.9199	15.4843	12.1968	11.5375	13.2103	14.2628	10.266	16.5322	17.566	10.6454	23.5117	25.4504	13.7692	17.7533
ENSG00000011260	34.2856	36.7008	37.2385	31.3614	25.6123	18.1971	20.344	29.1053	29.6346	52.3737	38.5458	29.2615	33.2961	45.8032	34.3638	31.9996	47.3277	26.6866	33.1306	40.7367	45.5193
ENSG00000011275	22.0592	24.9999	23.5552	17.0888	24.9701	34.2765	16.5189	18.1795	18.9367	18.7314	19.7414	39.9486	36.6083	23.3171	24.1137	27.3201	20.0237	38.1416	26.641	22.0296	23.673
ENSG00000011295	28.9908	22.8427	27.8665	16.0683	18.4344	19.7487	19.1599	22.2348	22.3508	23.2757	25.4086	22.9574	15.4339	21.9023	22.058	13.5999	24.2326	17.9409	29.4359	24.5715	35.8918
ENSG00000011304	121.988	124.042	163.895	163.528	249.697	214.235	219.667	174.805	258.753	177.269	205.006	162.532	141.446	179.807	178.673	180.265	197.564	117.885	111.195	134.583	136.165
ENSG00000011332	2.548	1.79348	1.83712	2.5206	1.78793	0.669936	1.87043	1.21269	2.00766	1.4096	1.38314	3.88636	1.80364	1.74178	0.917432	1.22046	1.64306	0.184427	0.37236	0	0
ENSG00000011347	0.0195247	0.680008	0.141116	0	0	0.0132027	0	0.00615218	0	0	0	0	0	0.000256166	0	0	0	0	0	0	0
ENSG00000011376	12.9741	11.8254	10.5973	13.3543	21.485	16.6582	14.5469	12.8721	21.4289	18.0061	18.5366	21.1446	21.4279	21.0044	16.499	20.5165	19.9271	11.6447	13.3929	14.1842	16.1734
ENSG00000011405	10.5201	12.9102	12.1811	11.4878	7.66907	10.2367	6.62121	5.38129	5.99535	3.70174	3.62833	5.57435	6.68611	3.78085	5.81857	6.76646	3.60708	13.6239	15.1073	10.2541	12.8807
ENSG00000011422	1.13442	0.553471	0.223228	0.320871	2.71997	0.265204	6.12641	8.15844	3.72153	4.04913	4.69791	2.36377	2.69211	4.57161	3.10978	3.89382	3.90059	7.40442	3.0532	4.21263	2.34913
ENSG00000011426	51.4016	48.4497	48.7567	62.1209	39.6928	44.6727	40.6582	45.2884	37.4866	39.7099	36.8673	39.7148	39.3318	35.8458	41.1744	30.8699	35.7549	52.1035	55.9022	44.5465	45.3033
ENSG00000011451	16.6942	14.9596	14.6163	13.4107	18.9006	23.5042	11.0399	11.6543	11.1929	8.17371	13.1849	13.2761	13.6771	11.0215	17.6813	14.9262	12.9249	15.9304	14.3154	19.724	15.0319
ENSG00000011454	12.3505	10.9812	13.1058	15.0602	12.4748	18.5225	12.1671	13.1573	11.068	11.6495	11.2013	10.6604	14.7595	9.24448	14.9581	10.0819	10.9803	24.222	26.3778	24.5197	22.3053
ENSG00000011465	0	0	0	0	0	0	0	0.0171052	0	0	0	0	0	0	0	0	0	0	0	0	0
ENSG00000011478	6.04135	9.55102	7.99332	3.79064	9.97008	7.75962	6.01893	2.69295	9.14235	5.76613	4.67627	2.71031	5.23773	4.7042	1.70186	1.67455	5.36004	5.68518	5.84439	7.38534	4.90779
ENSG00000011485	31.9503	35.0429	29.7281	24.99	20.8211	18.7871	17.5341	17.0592	21.5394	21.8392	22.406	14.755	18.7478	23.9126	20.6943	22.1157	27.0956	10.9875	12.1345	16.9995	13.049
ENSG00000011523	2.50648	6.027	5.40612	5.50221	4.94444	7.58222	7.06189	5.95207	4.53607	3.38789	4.9053	5.28352	1.52281	3.23178	5.26278	5.25542	4.07094	8.51366	15.8821	8.0927	14.1013
ENSG00000011566	2.51173	5.47685	2.90127	6.20164	7.83768	13.8417	7.70781	7.83836	6.51901	6.3765	6.13086	5.8945	4.9271	5.64864	5.9455	7.28801	4.96939	9.39875	11.0634	4.43316	6.06667
ENSG00000011590	0	0	0	0	0	0	0	0.0149056	0.0100387	0.00388569	0.0014363	0	0	0.000848902	0	0	0.00330682	0	0	0	0
ENSG00000011600	0	0	0	0	0.0213021	0	0.219209	0.0611317	0	0.0469781	0.0698984	0	0	0.0191588	0	0	0.0362292	0	0	0	0
ENSG00000011638	3.40217	2.87242	5.87804	5.72307	3.00485	0.768256	4.53228	5.28751	4.10396	5.63091	5.51785	0.800697	6.87805	5.43675	3.88961	2.51323	5.36059	2.63055	2.66535	1.51824	3.5676
ENSG00000011677	0.547679	0	0	0	0.00272856	0.149168	0	0.0341351	0	0.0198212	0.00494092	0	0	0.000867448	0	0	0.000799147	2.65008	0.873428	4.09775	1.88065
ENSG00000012048	34.3039	37.8181	32.8285	35.0338	28.8902	21.0286	34.6346	32.5317	31.0991	24.2829	28.0248	38.6078	39.6794	27.011	33.4045	34.3666	22.3784	46.9277	54.3328	43.85	48.443
ENSG00000012061	18.6009	18.2864	16.9613	14.0892	14.3046	8.76517	12.7848	13.1753	16.4405	17.7223	19.5016	13.4813	12.5864	15.6002	14.0111	16.1564	21.2417	12.1254	12.9016	17.73	12.789
ENSG00000012124	0	0	0	0	0	0	0	0.00476262	0	0	0	0	0	0	0	0	0	0.225181	0	0	0
ENSG00000012174	4.83607	7.2926	5.34368	8.70566	6.4252	5.92036	5.62425	6.6879	5.31047	7.0725	6.87455	5.25418	7.73736	6.53933	1.63172	9.57831	6.07541	6.17327	8.60027	13.2727	5.61322
ENSG00000012211	2.89389	3.04191	2.96349	4.31561	4.04599	1.23961	2.86371	2.91461	2.53328	3.17213	2.95308	1.63751	5.88195	3.17271	4.47801	3.01299	3.26085	4.22903	1.99129	2.01868	2.86626
ENSG00000012223	0	0	0	0	0.0458287	0	0	0.0137593	0.0112296	0.0154	0.0246834	0	0	0.0149585	0	0	0.00874532	0	0	0	0
ENSG00000012232	4.67173	4.09395	3.26157	3.49889	5.11118	4.12166	6.50326	4.23993	5.84244	3.40696	3.94262	4.47527	4.80507	3.93445	4.35828	3.43977	4.20579	3.09986	3.7035	4.15072	4.3546
ENSG00000012504	0	0	0	0	0.00768796	0	0	0.00257179	0	0	0	0	0	0	0	0	0	0	0	0	0
ENSG00000012660	96.6152	118.769	98.7919	101.242	119.16	69.8669	178.613	123.051	161.734	140.023	162.93	180.492	140.751	189.016	119.857	106.165	135.574	145.832	135.521	98.3512	116.655
ENSG00000012779	0	0	0	0	0	0	0	0.00461316	0	0	0.017251	0	0	0.0169523	0	0	0	0	0	0	0
ENSG00000012817	0	0	0	0	23.6163	35.7193	30.3281	26.0769	23.9956	15.6769	17.7225	29.6711	27.2412	19.0702	26.1726	24.157	17.3878	0	0	0	0
ENSG00000012822	6.72518	6.25127	3.72857	4.10296	3.25229	6.21058	5.65665	6.77588	3.08142	3.75251	4.81951	3.00159	5.27839	4.49159	4.47578	2.29006	3.87019	15.3181	14.2627	10.8843	12.2479
ENSG00000012963	49.2477	58.128	80.8452	92.9305	48.3053	38.4741	61.5436	80.788	54.1355	84.6242	75.2609	56.5191	51.887	53.3903	67.2871	59.1822	67.2934	28.5122	38.8354	31.7257	34.3374
ENSG00000012983	20.4619	23	20.5751	24.0321	13.1234	10.9445	12.9888	16.194	14.6768	15.2899	15.0348	16.254	14.379	16.1096	23.0455	17.1989	15.6818	24.6997	22.8395	18.5873	19.9528
ENSG00000013016	0.0510203	0.0553093	0	0	1.6265	0.571429	1.31441	2.21984	0.593492	2.29588	1.94704	0.238889	1.14241	1.58842	1.09944	1.75798	1.94612	1.12344	0.138312	0.84013	0.817553
ENSG00000013275	73.8327	73.3823	60.0063	70.6681	81.6788	58.6657	64.4261	65.8837	75.4539	87.609	93.4612	69.1579	74.9646	92.9496	56.5219	75.8973	105.226	34.0505	29.5268	36.047	29.8042
ENSG00000013288	12.1267	13.8555	12.8575	7.04747	18.3949	17.8053	20.253	13.2034	14.1854	7.86622	15.9643	18.3282	17.7425	16.0926	15.3436	15.3169	14.6574	13.7625	14.2459	10.3565	10.8157
ENSG00000013293	0	0	0	0	0	0	0	0.00338791	0	0	0	0	0	0	0	0	0	0	0	0	0
ENSG00000013297	0	0.16002	0	0.00212779	0.00520195	0.0236142	0	0.00793192	0	0	0.0019892	0	0	0	0	0	0	0	0	0	0
ENSG00000013306	78.4861	82.6454	59.4184	57.8437	48.6725	67.0102	43.2766	37.1033	52.1962	43.7748	57.5447	53.8088	43.3684	51.758	46.052	49.8176	58.0684	25.8638	25.4771	43.1494	36.8329
ENSG00000013364	0.546267	0.875658	0.118102	1.44861	4.88196	7.89062	3.27707	2.82178	3.28794	2.45263	2.85726	2.74963	3.12394	2.19949	2.41134	3.19606	2.89216	2.00871	2.67955	1.36884	3.28611
ENSG00000013374	23.6148	26.2539	20.2288	17.3751	28.3215	19.1752	27.5996	29.2405	30.7105	38.9287	36.6247	29.2191	40.5454	41.1904	32.2223	30.1759	33.8617	29.8481	25.3493	28.0338	23.1128
ENSG00000013375	4.3053	2.52896	3.05269	2.43004	3.05972	3.80116	3.00764	3.92232	4.36013	4.53605	3.56942	2.46642	3.99868	3.17261	3.22156	3.07333	3.07163	4.72199	3.83905	2.44683	3.45673
ENSG00000013392	0.108345	0.352359	0	0.213654	1.45579	0.569222	2.3135	1.51507	0.892884	1.32727	1.54606	0.517998	0.244239	1.87986	4.17101	0.691917	0.901689	0.984151	0.83219	0.129763	0.351029
ENSG00000013441	37.199	46.0771	43.4356	35.2575	21.0963	42.4331	31.7096	39.6121	17.9539	23.2502	18.8024	23.2873	34.8716	17.8988	13.5532	22.0874	14.8459	17.1128	28.366	10.4873	23.5743
ENSG00000013503	12.0576	12.6638	10.5309	10.6439	9.88995	9.89733	6.91036	6.23201	10.1495	10.2096	11.412	8.27546	9.43927	9.90758	11.998	11.5422	10.8908	4.46542	5.3128	8.04192	5.34153
ENSG00000013523	12.4719	12.6721	7.25268	8.69723	6.28698	5.58266	3.41794	4.29881	4.84272	5.26094	6.5739	7.09926	6.35713	6.58014	7.8697	7.37629	6.73033	6.49411	7.78248	3.68157	6.97202
ENSG00000013561	10.7138	6.9042	6.33796	5.75518	12.1871	12.7632	15.732	18.2899	13.738	20.4275	15.0839	11.0753	14.5433	17.7713	10.2937	10.209	15.5416	7.93787	7.97037	9.43407	8.10127
ENSG00000013563	4.31299	8.72588	2.37992	2.75388	3.78498	2.14065	3.00925	2.14129	2.78343	2.46093	3.84823	2.67339	2.09777	2.23533	1.18651	2.81743	2.37441	4.50874	5.65098	2.28993	9.34623
ENSG00000013573	23.8548	21.9302	26.9559	27.5912	27.5314	41.0899	15.9932	25.06	16.7438	17.5611	27.38	25.7874	23.1736	22.1637	30.2647	26.2854	23.1049	23.4955	28.4327	26.438	25.6215
ENSG00000013583	2.69347	4.85362	8.90174	7.3913	0.0998549	0.0170257	0.13167	0.127753	0.0751891	0.120061	0.14351	0	0	0.0742725	0.80709	0	0.149804	1.98986	1.87453	1.68121	3.03417
ENSG00000013588	0	0	0.0489954	0	0	0	0	0.00654077	0	0	0.00188439	0	0	0.000561048	0	0	0.000516872	0	0	0	0
ENSG00000013619	0	0	0	0	0	0.0180411	0	0.00118174	0	0.000823299	0	0	0	0	0.0413784	0	0.000315086	0	0	0	0
ENSG00000013725	26.2976	37.2312	43.5802	32.4265	28.1396	11.9739	25.9974	23.93	26.1883	22.3147	21.0085	18.6116	13.7612	17.6698	25.2565	25.2851	23.9967	7.0815	6.50774	10.8254	9.4488
ENSG00000013810	114.525	101.706	121.255	110.892	78.6339	81.078	66.0675	89.7089	60.7674	68.9914	73.7716	90.1678	73.0731	75.1622	89.0684	87.3889	82.8933	90.0952	73.2373	114.904	95.972
ENSG00000014123	12.0482	8.03384	10.926	17.1878	14.7488	14.7705	19.3755	22.7304	20.3704	26.5885	21.4809	19.8523	21.3136	20.2947	27.0169	18.138	18.0412	8.83602	10.2021	9.33924	8.18143
ENSG00000014138	54.8284	47.1993	63.0107	51.8988	44.4202	38.6757	40.3617	43.3152	40.9704	48.5542	47.5123	38.2217	46.1334	49.6836	44.2382	43.8589	47.2452	30.9048	30.3341	36.2045	40.1957
ENSG00000014164	16.0319	15.8953	18.2784	17.8018	25.0868	37.1237	20.9311	21.7914	18.6672	17.3636	19.9552	31.9557	25.4262	24.5313	21.0926	22.3829	24.0598	21.5281	18.6749	21.5115	31.0673
ENSG00000014216	12.5923	11.7548	14.2523	12.4113	33.8897	18.8882	30.3336	35.7282	29.7691	35.0796	33.4415	34.4203	36.5864	38.3806	33.2858	37.997	40.3492	31.6836	29.8511	38.7495	38.0989
ENSG00000014257	0	0	0	0	0	0	0	0.000524577	0	0	0	0	0	0	0	0	0	0	0	0	0
ENSG00000014641	54.6494	53.1295	58.7204	54.7721	45.1404	27.9804	40.8088	63.5746	51.4854	95.0178	82.7789	53.4445	44.2457	79.4185	44.8585	58.8627	80.0094	31.4021	35.9365	37.2667	42.6212
ENSG00000014824	9.50555	11.2651	17.805	19.4606	17.1348	14.5093	17.7972	20.6133	20.661	24.6926	22.1484	20.8201	16.3501	20.0364	22.9952	15.25	21.4054	15.9634	28.2666	25.4908	27.684
ENSG00000014914	0	0	0	0	0.129368	0.120181	0.0480735	0.0241081	0.0228363	0.0127521	0.0317914	0	0	0.013036	0.0598211	0	0.0495062	0.240848	1.35582	1.64151	0.845445
ENSG00000014919	23.9955	20.0458	19.8976	20.1995	22.1511	18.2727	20.6145	18.8867	22.0149	22.4757	23.5153	16.7892	16.1048	21.7321	20.5265	19.0657	21.6871	16.3878	18.7733	11.9503	15.6672
ENSG00000015133	17.6994	19.8921	21.7201	22.8107	34.4269	39.0485	24.5644	22.678	24.6448	17.3446	26.268	40.6817	42.2559	24.7409	45.7658	42.374	25.6412	22.1208	26.4532	16.0893	17.6035
ENSG00000015153	2.41008	3.93143	0.676746	1.2823	5.33703	9.62375	5.24867	3.49037	4.32121	2.75981	2.0609	2.81275	4.36359	3.88621	4.91971	3.75378	2.78193	1.5312	2.44855	1.36394	1.72096
ENSG00000015171	53.9698	57.9476	37.1831	41.9277	15.4091	18.0916	17.9531	20.0372	16.8127	15.6767	17.9955	17.2961	25.7464	22.3498	21.0254	25.7101	21.9119	27.0381	28.6702	25.2365	36.0758
ENSG00000015285	59.4505	56.087	63.3915	63.5945	48.8713	42.5791	50.0884	70.8734	45.4948	68.5161	71.9571	49.4352	52.7538	73.7717	58.982	64.5185	78.1107	28.7867	23.3502	28.8319	22.1637
ENSG00000015413	3.80155	1.58336	0.693138	0.560317	0.489095	0.0159117	0.67882	0.57918	0.319577	0.298525	1.00588	0.800605	0.675135	0.748206	0	0	0.260485	2.84936	0.149609	1.45095	1.26023
ENSG00000015475	28.1413	35.2152	26.5655	29.2764	33.4919	23.5004	21.4562	29.3794	32.6207	48.1474	52.2851	40.1628	46.6901	57.6638	32.0686	40.1221	61.3082	8.87355	12.637	15.9684	10.2011
ENSG00000015479	83.3656	85.7946	93.1637	94.3018	65.0421	59.6382	87.9332	137.166	87.7946	160.392	126.62	130.888	134.37	138.048	133.803	122.47	126.245	85.7673	89.6265	92.0127	93.8824
ENSG00000015520	0.336395	0.433667	0	0.0442734	0.00418295	0.0744323	0.00797664	0.0262795	0.00243373	0	0.0173301	0	0	0.0145282	0	0	0.0180776	0	0	0	0
ENSG00000015532	3.606	4.34451	4.67078	6.72225	11.7046	10.5874	10.1463	7.30992	10.9686	7.0449	7.77415	12.3456	11.4841	6.93381	11.4388	10.9218	8.35052	16.599	13.2454	12.9952	13.0791
ENSG00000015568	5.1635	6.48702	5.12855	5.89245	3.35503	2.41746	3.25329	1.9549	4.57339	2.37769	2.40539	2.84539	3.29284	1.76936	4.63714	4.27092	2.03827	4.6052	4.0368	3.62325	2.22813
ENSG00000015592	0.107285	0	0	0	0	0.0401446	0	0	0	0.0365994	0.00403789	0	0	0.00246276	0	0	0.00191142	0	0	0	0
ENSG00000015676	9.87503	13.0681	5.93781	9.03336	12.1563	11.1178	9.79717	10.394	11.5567	10.6636	11.3457	9.37335	14.8522	12.0395	7.75948	13.358	11.5833	7.94562	6.78766	11.9712	7.22056
ENSG00000016082	0	0	0	0	0	0	0	0.0131969	0	0.00148999	0	0	0	0	0	0	0	0.567902	0	0.658939	0
ENSG00000016391	0	0	0	0	0.0148925	0.0501125	0.054823	0.0215762	0.0011521	0.00106933	0.0103788	0	0	0.0187707	0	0	0.000187729	0.0160317	0	0	0
ENSG00000016402	0	0	0	0	0	0	0	0	0	0	0	0	0	0	0	0	0	0	0	0	0
ENSG00000016490	0	0	0	0	0	0	0	0	0	0	0	0	0	0	0	0	0	0	0	0	0
ENSG00000016602	0	0	0	0	0	0	0	0	0	0	0	0	0	0	0	0	0	0	0	0	0
ENSG00000016864	3.63984	4.62501	4.20579	4.2099	6.10602	4.54322	7.8536	10.4473	7.35781	10.1096	8.59695	5.78205	7.11663	8.31288	8.72583	6.78426	9.1796	10.3693	10.2098	9.45595	12.2792
ENSG00000017260	54.5707	51.6557	46.6747	45.9075	23.7491	17.957	22.1107	28.1783	23.4771	27.4149	26.7665	31.7349	29.9441	28.8138	30.3734	28.9195	24.6708	47.8712	49.9811	39.5197	43.3677
ENSG00000017373	0	0	0	0	0.000510107	0.00497522	0	0.00161666	0.0205807	0.00512435	0.00244568	0	0	0.00338976	0	0	0.000886612	0	0	0	0
ENSG00000017427	0	0	0	0	0	0	0	0.00107376	0	0.00593413	0	0	0	0	0	0	0	0	0	0	0
ENSG00000017483	27.8993	36.2748	28.5561	31.0549	18.1615	0.971044	7.76588	7.08113	17.0501	11.9114	13.549	7.52927	5.53793	9.12023	13.1095	11.6227	15.4386	5.41645	4.62501	4.94264	8.1766
ENSG00000017621	0.103872	0.234146	0.878523	0.438502	0.584992	0.322547	0.20231	0.151218	0.112381	0.155994	0.200699	0	0	0.127115	0	0	0.117335	0	0.704515	1.52729	0
ENSG00000017797	39.3928	50.7171	47.0439	50.457	28.0124	19.4116	32.7917	42.0172	35.3241	42.4545	40.9613	40.7584	34.0305	41.3489	41.648	35.5466	37.9809	36.8821	31.4525	38.9737	39.5627
ENSG00000018189	25.0223	23.5667	15.2861	20.8248	22.5643	23.9742	24.9114	21.0103	21.6415	19.2465	22.9887	23.959	21.7219	20.5037	29.8359	25.065	17.4947	34.229	30.7102	31.8272	26.1519
ENSG00000018236	0	0	0	0	0	0	0	0.00946234	0	0	0.000151674	0	0	0	0	0	0	0	0	0	0
ENSG00000018280	0	0	0	0.0501165	0.0204067	0.0306526	0.0114804	0.00607125	0.0113113	0.00949876	0.00606296	0	0	0.00200063	0	0	0.00337903	0	0	0	0
ENSG00000018408	13.2263	13.0972	6.14407	7.11705	0.116768	0.120743	0.0226814	0.0233955	0.0598279	0.0351096	0.021551	0.596381	0	0.0287071	0	0	0.0293319	0.0401766	0	0	0.194273
ENSG00000018510	38.2052	33.8672	50.0866	48.6523	23.227	16.9961	21.7965	22.0847	27.2462	26.984	21.2611	26.6092	24.7003	21.6658	33.5224	36.2033	26.2326	25.1938	30.1022	37.0978	37.0978
ENSG00000018610	21.6299	26.0865	14.4727	12.1218	13.5447	10.0881	11.5498	14.501	15.0497	18.1676	19.3667	14.1127	12.0255	23.0395	15.0013	14.714	20.2364	13.2687	12.9741	9.95029	20.9449
ENSG00000018625	0	0	0	0	0	0	0	0.017639	0	0.00725279	0.00236548	0	0	0	0	0	0	0	0	0	0
ENSG00000018699	3.59009	1.71889	4.97934	1.77252	11.5785	5.40338	8.04314	9.25216	14.5343	17.9031	12.8817	12.8653	18.5727	15.0745	12.9478	14.8725	14.569	8.65583	10.7947	11.6849	11.5073
ENSG00000018869	4.1875	3.46829	5.21061	5.15575	3.28694	5.90406	4.42285	4.4287	5.22931	4.94026	5.81109	5.64124	4.09031	5.55161	0.946927	7.17159	5.57023	8.17044	2.33404	0.164306	4.3908
ENSG00000019102	0	0	0	0	0	0.0163582	0	0.0112467	0	0	0	0	0	0	0	0	0	0	0	0	0
ENSG00000019144	0.0623374	0.0287382	0	0	0.00468363	0.000600156	0.017028	0.00563978	0.00130936	0.00811455	0.00958401	0	0	7.80433e-05	0	0	0.00587055	0.174343	1.02193	0.833231	0.835608
ENSG00000019169	0	0	0	0	0	0	0	0	0	0	0	0	0	0	0	0	0	0	0	0	0
ENSG00000019186	0	0	0	0	0	0	0	0.0133045	0	0	0	0	0	0	0	0	0	0	0	0	0
ENSG00000019485	3.31043	1.3238	2.6065	0.54479	0.491324	0.584941	0.913355	0.445786	0.769058	0.386475	0.802787	0.102521	1.45988	0.888816	0.875465	0.719527	0.596776	1.6392	3.3687	1.71746	1.56599
ENSG00000019505	0	0	0	0	0	0	0	0.00013968	0	0	0	0	0	0	0	0	0	0	0	0	0
ENSG00000019549	0	0	0	0	0	0	0	0.00135687	0	0	0	0	0	0	0	0	0	0	0	0	0
ENSG00000019582	0	0	0	0	0	0	0	0.0101014	0	0.0205305	0.0156443	0	0	0.00435256	0	0	0.0165382	0	0	0	0
ENSG00000019991	0	0	0	0	0	0	0	0.00569896	0	0	8.81909e-05	0	0	0	0	0	0	0	0	0	0
ENSG00000019995	40.5258	30.6263	38.6177	24.8157	15.9208	19.3739	19.8382	17.9018	17.8977	15.1228	15.9341	13.2792	17.6694	15.1073	17.4453	14.0934	14.9487	19.0845	19.6164	17.3659	29.1414
ENSG00000020129	15.9445	19.3605	20.8239	11.5421	18.1246	18.3967	10.9111	9.22882	14.3191	11.4708	17.3984	12.7114	18.2823	13.9541	16.284	20.476	16.5712	10.821	13.8107	18.1014	12.7485
ENSG00000020181	5.44096	2.362	5.55142	7.96578	22.1593	13.2029	23.4714	12.3734	22.98	10.366	9.55056	16.3432	11.7469	10.5474	12.7893	17.9601	12.1848	1.04046	1.02603	1.1874	1.47792
ENSG00000020256	5.55748	7.99247	5.05745	6.18992	4.91609	3.51494	6.1124	4.65982	4.86083	4.24611	5.44221	6.6653	5.4852	5.377	3.37781	5.10771	5.5595	3.80391	5.28518	7.13238	5.46762
ENSG00000020426	10.9263	16.1241	14.6709	13.3163	13.999	15.8318	12.8639	12.9806	15.5988	17.6334	13.7979	14.6651	8.5198	14.9211	12.4908	10.2412	13.691	6.16649	10.6315	10.7617	9.06415
ENSG00000020577	0.268277	0.536427	0.011852	0	0.0216741	0.0190435	0.00830524	0.0242949	0.00588093	0.0197469	0.0149559	0.012364	0.138643	0.00880457	0	0.053285	0.0144138	0.300266	0.0373899	0	0.694855
ENSG00000020633	15.2407	19.7788	21.1146	16.3188	24.1915	29.2609	16.5659	10.0739	28.1449	13.557	13.8881	20.1266	24.5239	17.5665	14.9355	11.9199	11.7979	6.09042	6.00804	2.01454	2.03382
ENSG00000020922	18.7463	13.639	12.8164	15.5086	21.0017	15.4102	24.5717	27.4137	25.4921	28.3626	22.6927	23.9934	27.5444	18.6687	23.6412	26.1155	20.7966	41.377	39.3793	28.8236	30.1569
ENSG00000021300	0	0	0	0	0.907656	0.894567	1.84567	1.18897	0.74319	0.768153	1.14749	0.616155	0.78249	1.07557	0.345881	0.96377	0.861648	0.520272	0.145481	0.529254	0
ENSG00000021355	8.48884	7.70943	5.92286	6.63302	23.8645	18.3236	43.7318	40.9617	40.3589	49.2885	51.3826	27.4932	39.798	50.7999	23.0223	27.4716	34.3282	182.024	166.522	159.89	138.819
ENSG00000021461	0	0	0	0	0.0179602	0	0	0.0279374	0	0.00358391	0.00100536	0	0	0.00267452	0	0	0.00606631	0.508239	0.264572	0.00642179	0
ENSG00000021488	0	0	0	0	0.105922	0.0701403	0.0855185	0.0648417	0.00204863	0.0181469	0.0356572	0	0	0.0152546	0	0	0.0285084	0.650774	0	0	0
ENSG00000021574	13.0376	11.3827	12.4944	9.24041	19.8927	23.0558	28.4143	21.3381	24.7659	20.74	18.8805	24.2631	28.9949	22.0599	15.9986	18.2692	20.3543	14.7393	13.6276	14.6029	22.1293
ENSG00000021645	0.144217	0	0	0	0.0236468	0.00115681	0.0215634	0.0195631	0.00601193	0.00155771	0.0113853	0	0	0.00741828	0	0	0.00177285	0.00873437	0.0259555	0.0101345	0.210333
ENSG00000021762	26.7716	29.3595	29.836	28.9295	30.4368	42.1653	29.3217	19.371	20.2477	10.8323	16.9379	30.6636	23.6394	18.3905	16.8664	17.2713	14.2059	7.84382	4.78312	5.48798	4.0225
ENSG00000021776	34.7797	28.2576	31.1562	27.6413	18.4363	19.4381	20.3599	16.3584	20.4612	18.1217	16.91	22.3726	22.9141	17.3027	24.3743	19.639	16.123	21.6718	26.514	29.561	17.1938
ENSG00000021826	0.158704	1.00433	0.431726	0.517732	2.12979	1.59763	1.51669	1.63614	1.44762	1.98667	2.03228	0.987327	1.26938	1.54554	2.00255	2.70724	1.59955	5.76087	4.91886	5.74881	7.63485
ENSG00000021852	0.285115	0	0	0.383557	0	0	0	0	0	0	0	0	0	0	0	0	0	0	0	0	0
ENSG00000022267	9.6793	14.7241	18.0869	20.097	5.26067	2.20241	6.86204	9.06147	8.38852	13.3187	10.1252	9.26647	9.09322	10.0515	11.1566	10.38	11.2098	0.152941	0.653045	0.0536946	0.38863
ENSG00000022277	40.3966	26.9793	39.7506	36.5685	30.5077	23.9909	38.4589	40.7916	41.9619	46.1461	40.8872	34.2971	39.6496	46.2535	28.2442	22.0283	43.6382	44.8471	57.2776	49.1956	53.4357
ENSG00000022355	0	0	0	0	0	0	0	0.00690915	0	0	0.00222998	0	0	0	0	0	0	0	0	0	0
ENSG00000022556	0	0	0	0	0	0	0	0.0164462	0.0192358	0	0.00377196	0	0	0	0	0	0	0	0	0	0
ENSG00000022567	2.31766	1.95406	1.12272	1.75118	16.7123	15.8166	19.3476	6.51813	15.6892	5.27404	5.70677	6.9761	8.74348	5.82365	8.23069	10.0105	5.77621	9.17575	6.92716	6.89903	7.59442
ENSG00000022840	48.4165	45.9049	36.1136	32.6675	61.6795	51.43	52.9979	62.1495	55.66	68.1864	60.8268	57.6279	62.9757	70.0317	58.4472	51.7145	63.3643	54.0339	62.6265	58.4635	51.6142
ENSG00000022976	7.60782	8.33024	4.89004	5.12193	4.46933	4.77818	3.06703	3.02041	3.22998	2.21023	3.44525	4.56184	8.36248	2.99693	5.40873	7.7351	2.8177	6.20587	6.68916	9.94068	4.90357
ENSG00000023041	26.8378	25.8361	27.193	29.6326	25.8225	19.5024	24.7509	29.3376	24.4949	33.2874	26.3599	40.2386	34.5829	34.4347	34.3986	33.5181	29.3945	27.9618	30.3918	27.7501	26.1864
ENSG00000023171	0.590528	2.32717	0.551625	0.442055	0	0	0	0	0	0	0	0	0	0	0	0	0	11.2044	11.8795	9.21315	7.0529
ENSG00000023191	22.7982	20.2748	14.7299	14.5464	27.1839	22.0115	17.6908	17.515	25.7456	25.1779	30.5035	23.4375	30.4159	35.3935	28.289	28.3501	32.1057	15.6081	20.9376	25.3367	26.9283
ENSG00000023228	45.873	43.1204	51.3462	39.6231	37.1345	30.0725	35.3899	36.7849	42.0669	49.1469	42.9067	35.3682	37.6724	46.3768	39.0936	36.5785	43.4215	21.7967	25.4147	25.2611	32.6588
ENSG00000023287	16.6402	14.5929	23.2347	20.9602	15.3425	19.9449	19.1864	20.1266	17.4675	16.9947	14.8758	11.5993	12.6425	11.4771	18.9389	14.4694	13.3705	31.5467	33.9782	28.6156	30.4263
ENSG00000023318	16.3615	15.5987	19.5472	17.3246	21.4572	23.8138	25.5303	27.9882	25.4257	33.0338	27.7812	35.8137	25.7852	29.1062	28.4533	25.4969	25.4297	35.9964	55.1281	49.9716	40.4744
ENSG00000023330	20.0482	21.0817	19.0168	16.0378	23.8541	20.978	22.4498	20.7207	25.5019	25.2025	26.1131	22.8824	28.4173	29.8071	24.6416	30.9702	26.6826	27.8624	20.7581	22.281	30.5293
ENSG00000023445	0.228123	0.273326	1.19056	0.229288	5.98346	3.98545	4.44282	6.61247	6.09976	7.60529	3.92453	9.61716	7.46664	6.53315	6.02209	11.4751	5.00525	1.98165	3.97496	3.43348	1.82613
ENSG00000023516	19.7095	22.61	18.296	16.4571	11.6374	15.8898	14.1807	7.33482	12.8848	4.78397	7.13767	6.235	5.76786	4.83396	8.38234	7.0616	4.85827	10.6189	11.9477	9.92826	11.9227
ENSG00000023572	9.15283	4.32592	5.07007	3.75352	6.26812	3.82853	5.6011	5.1347	8.23964	8.96272	9.31217	8.49336	18.6689	8.97879	7.32027	3.53176	8.43065	2.37812	6.20673	5.46458	11.1994
ENSG00000023608	16.0258	12.4942	20.5106	17.7411	8.87727	8.62526	10.6333	16.4155	12.4591	22.8894	16.3672	11.9176	14.5013	20.0921	13.5622	13.1167	20.2393	9.74362	8.86041	11.2213	12.0988
ENSG00000023697	4.74509	5.65215	9.93303	5.60327	8.51578	6.7232	10.3544	11.7998	9.02122	14.2113	10.5026	10.4712	9.33395	9.88587	8.53945	9.06441	9.74545	5.44622	10.5137	11.6245	13.6936
ENSG00000023734	85.3692	96.4374	112.893	93.1259	59.6857	48.8683	64.8432	67.5711	90.8411	116.31	89.7552	84.9081	79.5924	96.0802	78.937	71.9602	100.236	52.5825	58.5922	83.7087	85.0351
ENSG00000023839	1.65409	1.07489	0.529352	0.722738	0.771971	0.911627	0.291165	0.658598	0.470707	0.531844	0.433763	1.08013	0.403815	0.644158	0.817548	0.731462	0.678583	1.15472	0.860334	0.796984	0
ENSG00000023892	19.2253	24.7024	17.0256	21.5866	69.5655	51.8762	72.3061	85.0112	58.9716	57.5864	74.0408	73.0609	75.2478	81.1145	70.9615	67.481	77.6606	84.9511	76.4127	65.0732	75.4344
ENSG00000023902	10.7594	10.4585	16.9987	19.0739	28.1986	30.7448	33.9136	23.6755	24.6394	17.0168	19.2065	16.6352	16.5986	19.9816	15.3578	18.1137	20.9886	15.4524	11.4589	12.3766	11.6016
ENSG00000023909	23.6192	16.3093	18.6325	19.8779	14.0196	9.55067	11.9655	17.0834	14.2813	20.9181	18.4675	14.1812	12.6762	19.0579	15.4589	15.2849	19.6957	19.1947	39.4607	18.4618	31.1586
ENSG00000024048	17.6696	15.3569	17.8773	17.222	18.6772	21.6413	21.9286	17.0711	20.6784	15.6555	13.0104	16.7393	20.1426	14.239	20.4683	20.7572	13.1598	24.8392	27.4377	21.0593	16.3548
ENSG00000024422	0	0	0	0	8.24332	1.15812	7.78581	15.1644	6.15959	9.15742	14.1316	8.05063	7.14631	10.87	6.93272	7.04896	7.8267	92.7601	105.254	59.8318	90.6421
ENSG00000024526	51.5851	49.3359	35.5342	45.8692	16.5384	12.7303	18.3444	28.8294	19.1462	32.3677	21.5094	28.5024	22.9543	26.2593	23.7124	20.9203	23.6118	40.8832	46.2698	38.1041	33.0107
ENSG00000024862	8.08462	11.5249	8.02384	6.23778	9.70718	8.25941	16.6268	16.8247	12.9411	18.2937	18.312	8.27089	19.5505	21.0158	12.2442	13.3695	13.8542	24.3892	13.502	13.2515	15.7162
ENSG00000025039	17.1666	21.4075	21.6315	17.9029	13.2062	10.2154	16.433	9.40946	18.6917	13.1242	9.83379	17.2011	16.785	12.5275	8.82927	11.1179	9.46812	8.23257	4.95911	6.35748	8.63458
ENSG00000025156	21.6227	21.0531	15.8258	17.5938	16.6011	17.9014	20.7633	25.8911	18.9099	30.3253	21.7942	23.9935	22.6045	18.8608	26.641	19.0941	19.0996	19.0273	28.1543	32.4556	39.7516
ENSG00000025293	12.2507	10.8097	12.3286	15.0382	17.5776	21.7875	17.6466	17.9122	19.6423	17.8287	14.2705	13.5886	16.3459	13.1879	19.8902	20.3806	15.7441	17.8951	20.6103	22.9079	19.8209
ENSG00000025423	5.65307	6.68135	0.981103	3.66745	2.08285	1.97405	2.02748	2.36412	1.71332	2.34981	2.21957	1.25232	1.34	2.47528	3.02528	1.6058	2.6571	1.6852	0.623321	1.11745	1.40163
ENSG00000025434	3.05424	2.94765	3.05961	2.68105	1.72984	2.86228	1.69477	1.57922	1.74796	1.97261	1.54047	0	0.363839	1.20215	0.763786	2.02926	1.91009	0	0.824832	1.90054	3.60418
ENSG00000025708	1.55147	0.921744	0.133903	0.951281	1.10257	1.31162	0.777504	0.457326	0.783325	0.580235	0.713714	1.4375	1.12638	0.683204	0	0	0.732151	1.63002	0	0	1.06486
ENSG00000025770	41.5489	39.272	33.5816	46.1924	77.8044	101.006	68.2794	67.9746	62.4793	62.2006	72.1276	73.1102	60.8097	75.9343	60.6924	53.607	73.6686	41.2899	42.4415	31.3198	35.2114
ENSG00000025772	15.8194	22.9177	12.5902	16.8976	27.0607	21.2367	28.2876	32.2875	34.2007	47.7285	47.0952	40.2246	29.9047	43.6191	34.7763	42.6566	51.0779	17.0408	25.5347	29.9217	33.3115
ENSG00000025796	24.1301	22.3312	24.4932	18.0701	27.0071	25.5804	33.4685	29.3653	35.3181	32.5789	33.6741	40.9342	30.793	33.0162	32.2436	37.603	30.8866	48.5258	51.3052	46.2388	35.4202
ENSG00000025800	24.0293	31.1468	26.6115	27.8941	25.0476	24.0616	22.9232	16.3113	26.0869	16.9676	18.2794	25.4887	26.2213	16.1677	19.3551	29.8336	17.9026	29.4862	24.2932	29.54	27.5768
ENSG00000026025	186.78	184.066	212.14	229.309	279.809	145.376	269.055	243.46	324.623	276.816	320.904	205.165	224.168	236.968	190.054	254.684	264.946	338.054	360.645	342.366	404.446
ENSG00000026036	8.97421	7.16981	12.6369	9.67953	21.4825	48.5467	11.4551	9.4824	13.0561	8.14025	10.726	12.1413	16.2576	12.2339	14.4607	12.5111	11.1461	19.2562	18.7018	23.0538	22.9198
ENSG00000026103	1.11721	0.976156	3.82188	1.73437	8.75248	4.63626	10.3335	14.3603	9.74848	11.6498	11.3135	8.15828	8.57668	10.785	7.96088	7.00412	9.79396	0.732875	1.32582	0	0.835269
ENSG00000026297	0.276894	0.0523486	1.26527	1.20023	7.61269	7.49943	5.65922	5.2261	7.90286	7.37099	8.15078	5.57954	3.76007	6.35935	6.6273	4.45478	6.70968	5.9379	4.36201	6.37852	6.66175
ENSG00000026508	0.285447	0.247478	1.58174	2.71361	2.76581	4.63126	2.84451	5.62404	2.59102	3.05176	2.55445	0.801884	1.53965	1.62562	3.89099	1.39725	2.90875	14.7054	20.3693	14.1569	13.419
ENSG00000026559	0	0	0	0	0	0	0	0	0	0	0	0	0	0	0	0	0	0	0	0	0
ENSG00000026652	0.359333	1.68549	0.849226	0.745959	1.21271	0.581796	0.659178	0.432317	0.709294	0.400355	0.272453	0.0359625	0.504299	0.428446	1.39069	2.706	0.349947	4.63321	3.55809	4.22596	2.15324
ENSG00000026751	0	0	0	0	0.0106461	0	0	0.00244558	0.0072142	0.0139384	0.0195494	0	0	0.00127598	0	0	0.0107771	0	0	0	0
ENSG00000026950	2.19375	3.67369	2.16973	5.05224	9.5875	6.50535	11.4315	15.0008	11.2449	13.5232	12.6888	12.7699	15.584	13.2038	14.7045	13.4239	11.9338	11.3951	13.5814	7.18883	12.4961
ENSG00000027001	3.22045	2.04652	2.24564	2.22105	4.99251	4.21065	3.74467	4.21516	4.92795	8.74666	6.10116	7.91856	7.78757	6.06516	4.0283	3.72896	6.34987	3.6651	6.42338	6.43837	4.41846
ENSG00000027075	43.2451	42.9755	45.9679	43.5487	43.7968	23.1594	38.5304	19.2665	56.1169	34.3583	68.773	58.2578	65.1063	59.2312	43.0902	51.2082	42.3437	28.3901	32.1531	23.8184	26.5496
ENSG00000027644	0	0	0	0	0	0.0103428	0	0.00413102	0	0	0.00224642	0	0	0.00245748	0	0	0.000527966	0	0	0	0
ENSG00000027697	5.28718	7.53884	2.79268	4.23632	6.77401	13.5547	7.00531	10.1583	6.01144	12.1761	8.71953	8.06056	7.93571	9.51259	8.01762	3.19678	9.04009	11.4936	8.28036	5.67616	7.23451
ENSG00000027847	1.74616	3.17093	2.03564	2.32671	4.7486	8.97581	3.26323	3.32917	3.01052	3.21266	4.62621	2.166	3.19796	3.43713	4.41247	5.13724	3.97403	5.14824	2.13037	0.901073	4.65385
ENSG00000027869	11.0338	14.3459	17.1594	7.62884	7.67216	3.55161	6.72952	6.036	4.67163	4.007	5.76294	2.87913	2.19012	3.60086	2.03866	4.23886	5.50433	3.27427	1.96911	3.83053	1.21998
ENSG00000028116	0	0	0	0	5.07063	3.56229	5.9868	4.59135	6.24992	5.09372	6.00345	4.29155	7.35933	5.0849	5.74186	5.96702	5.05864	2.25585	3.62652	4.57668	4.32727
ENSG00000028137	0	0	0	0	0.0253906	0.00116192	0.16559	0.0810521	0.00298422	0.0039569	0.0737249	0	0	0	0	0	0.0114856	0	0	0	0
ENSG00000028203	17.637	20.2175	21.175	17.6244	19.7116	24.026	24.1958	22.9884	21.3862	23.1257	24.7767	22.1203	16.3953	22.0606	17.4638	19.0412	20.9903	15.453	15.997	15.6533	17.5284
ENSG00000028277	0.685123	0.765887	0.0372493	0.0239344	0.440586	0.282441	0.748389	2.14022	0.169611	0.381587	0.713195	1.25019	2.61174	0.799629	0.260935	0.90848	0.671326	0.00838947	0.0146889	0.663319	0.323037
ENSG00000028310	11.3391	11.3973	17.3287	15.0641	18.0379	19.2444	9.33037	11.4946	10.8143	11.8537	12.7185	17.3262	13.4724	13.9434	15.5837	16.4415	13.993	15.1538	11.8996	14.3803	15.3557
ENSG00000028528	36.9264	37.498	36.2227	31.3336	34.8754	42.299	39.2208	40.651	43.2577	46.9938	38.909	36.7373	33.0194	42.2725	33.5046	26.9391	42.8445	41.2277	37.402	44.5036	31.0946
ENSG00000028839	12.3452	11.3512	9.83417	9.39721	10.5031	9.1763	10.3281	10.9614	10.6275	15.5599	11.2567	8.43473	10.1095	11.8171	7.57861	8.59026	11.9339	7.00184	10.3405	8.01402	6.71186
ENSG00000029153	5.35604	3.31706	1.9709	3.86947	10.5664	6.3423	11.2861	9.95699	11.8011	12.2707	10.774	7.5694	11.5828	10.9996	10.5246	3.86074	8.59031	1.54447	1.57925	1.59434	1.12913
ENSG00000029363	45.5432	52.6764	47.4014	44.9656	48.5544	48.5314	50.5989	64.8247	56.8145	59.4324	71.1282	72.698	63.6792	72.4394	62.0848	78.1936	66.6493	53.5574	60.2358	66.0999	57.5272
ENSG00000029364	36.3652	33.1305	26.2367	34.9587	26.9814	28.0736	27.469	24.7745	26.9707	25.3363	26.8253	24.7365	25.2003	28.6684	24.6694	26.8864	26.0082	12.7839	16.3869	8.10596	15.3766
ENSG00000029534	0	0	0	0	0.000558816	0	0.00911565	0.000708709	0	0	0	0	0	0	0	0.201596	0	0.217505	0	0	0.0760253
ENSG00000029559	0	0	0	0	0	0	0	0.0106229	0	0	0	0	0	0	0	0	0	0	0	0	0
ENSG00000029639	0.997515	2.06618	3.06586	2.94888	5.37696	5.48351	3.77572	4.59218	6.0548	8.01131	5.47925	8.33864	3.2864	5.69752	6.21436	2.84614	5.35691	3.56402	3.19492	6.91871	3.61201
ENSG00000029725	57.9963	58.6762	52.0916	57.1452	27.542	36.453	31.7691	44.2372	34.0176	44.1976	42.6286	50.225	48.184	48.5453	49.6572	46.6055	44.1728	34.9786	35.0899	36.5371	36.6608
ENSG00000029993	52.3213	44.5888	76.391	64.4485	27.5281	18.5431	38.0381	79.4406	34.0442	77.5655	72.7557	45.048	36.1088	59.8541	54.9243	46.6987	78.7979	15.368	22.2174	32.1916	47.6044
ENSG00000030066	52.8791	54.4372	50.885	48.3576	46.1074	49.9153	39.4399	48.7196	41.9633	58.4054	55.5147	54.2876	56.4145	51.2412	54.2974	45.9059	54.9575	43.3421	39.6285	45.8076	49.5917
ENSG00000030110	13.6934	4.86201	5.33136	8.71155	26.7115	23.5946	18.9789	16.2589	22.7562	22.5073	25.0831	19.4709	17.797	30.9668	14.3635	14.611	26.4236	15.2768	10.3992	8.6266	12.431
ENSG00000030304	0	0	0	0	0	0	0	0.00802509	0	0	0	0	0	0	0	0	0	0	0	0	0
ENSG00000030419	36.6572	33.2626	42.1721	40.5346	61.2964	96.7033	93.5556	44.1694	57.003	20.3132	25.7809	27.4539	25.6559	22.279	29.6981	31.0832	19.4994	11.8728	11.5282	6.4514	5.50881
ENSG00000030582	16.9919	13.6551	16.8735	13.531	10.5478	5.57201	12.2859	10.8868	10.4019	11.2668	14.5307	15.3083	19.5646	15.589	10.9127	17.429	14.3621	37.2291	50.7422	48.6253	42.123
ENSG00000031003	17.6089	13.8612	20.3143	18.6185	21.116	28.1645	26.8964	21.0335	18.036	13.2512	23.9659	16.2891	27.4052	16.9071	20.9946	23.8557	15.276	19.9756	21.3329	14.6001	14.0509
ENSG00000031081	0	0	0.675352	0	0.513821	0.261207	0.278654	0.313341	0.286849	0.341467	0.369882	1.13249	0.175342	0.67092	0.648457	0.0260785	0.2412	0.148984	0.0202953	0.145968	0
ENSG00000031691	13.9049	5.22509	16.9288	11.2472	10.5112	6.5057	18.4365	21.5838	17.6753	24.7203	19.0925	11.6942	12.97	17.4191	10.0346	6.54759	16.8213	21.3563	21.8985	20.6512	10.1931
ENSG00000031698	69.3832	67.5803	61.0772	69.3605	39.7104	38.3027	36.474	49.6305	53.5567	84.7712	76.5172	38.1683	40.9719	73.6422	50.2835	55.1163	82.6682	29.1468	32.2223	31.9508	33.6455
ENSG00000031823	16.9017	18.1293	22.4609	18.4109	23.5894	26.3139	22.1539	19.1068	22.8223	18.4456	20.6169	21.1399	27.5729	23.4528	18.7043	18.1895	21.8647	20.0537	26.31	19.9669	25.624
ENSG00000032219	22.7547	15.9508	18.069	11.4248	9.99666	8.86148	13.837	21.05	11.0755	13.4564	13.4961	11.878	11.2328	13.1712	12.0777	10.9091	11.2078	15.4627	14.1549	8.17593	13.1516
ENSG00000032389	9.58038	12.2451	7.63231	11.6832	18.2706	17.4603	19.9812	15.1541	21.197	17.6001	20.5528	19.0197	9.87354	23.62	17.0143	17.0105	20.9762	10.3526	6.19174	5.57347	9.08393
ENSG00000032444	12.7495	12.896	9.52543	12.3494	21.4274	24.8696	14.4575	14.5694	16.8899	13.46	17.1394	21.6567	22.6793	18.5503	16.6126	20.8178	18.0316	22.2967	21.9114	21.733	23.8381
ENSG00000032742	2.72274	2.96568	1.96726	3.69436	3.05727	4.53841	3.91464	5.15371	2.93457	4.70083	3.93195	3.26574	3.08925	3.48579	3.42958	4.20088	3.47129	5.74451	3.68167	5.37553	3.3197
ENSG00000033011	13.2269	11.1217	9.12602	8.0177	14.2144	10.6359	8.83039	10.3468	10.8908	13.4456	17.4051	7.74738	8.09306	14.7583	9.69212	12.0022	16.6273	4.04116	4.20893	3.01182	2.78419
ENSG00000033030	16.665	15.748	16.9034	15.5816	16.2112	16.9532	17.5204	16.112	16.6886	17.5065	17.4506	17.9696	17.2394	14.101	17.8741	22.6298	16.3693	19.1523	15.3928	18.4816	13.6421
ENSG00000033050	46.4846	47.2738	47.5701	42.062	41.159	27.9446	22.1433	33.4962	38.4861	59.201	64.2538	54.2277	53.0359	66.2943	66.1873	69.3697	76.858	21.5757	34.6095	41.1222	57.4967
ENSG00000033100	19.567	16.1789	13.32	22.0109	21.2212	31.3447	12.7642	11.3867	10.5221	7.05348	11.2012	15.3287	15.7553	12.0608	15.1637	11.5205	10.5647	9.85548	14.2886	13.5364	21.2797
ENSG00000033122	0	0	0	0	0	0	0	0.00233257	0	0	0	0	0	0	0	0	0	0	0	0	0
ENSG00000033170	13.8323	11.6467	8.92095	13.036	24.0298	26.5544	28.695	25.7093	26.882	25.3226	20.4105	18.2789	21.8897	19.8904	17.8012	20.8917	18.4971	9.80275	13.3972	11.0946	12.5363
ENSG00000033178	39.4384	42.543	31.848	38.9687	25.9739	28.0067	27.8275	31.6079	31.5205	31.2419	16.9902	32.4335	34.1344	23.7055	31.9265	39.6279	22.7007	50.7359	63.7602	61.4916	54.9796
ENSG00000033327	17.0075	25.275	33.7711	27.9064	194.969	88.5844	405.585	226.123	253.137	146.802	255.796	368.933	431.621	316.547	234.761	232.785	212.959	17.4963	8.69023	13.3078	10.4915
ENSG00000033627	0	0	0	0	0.263219	2.61289	0.145718	0.473348	0.169233	0.36064	0.270794	1.55903	1.44649	1.09561	0.477597	0.227075	0.219337	3.16735	1.98513	0.473795	0.0164873
ENSG00000033800	18.3151	16.281	24.4151	19.4499	15.8892	21.8287	27.8397	25.3665	22.8	20.8731	18.3577	24.2058	17.2996	17.1296	19.2986	18.3385	18.1722	21.2496	21.6753	23.3254	26.3163
ENSG00000033867	9.19642	7.39331	12.3999	13.8284	24.1947	23.3897	38.9353	36.5719	28.7498	21.3367	17.5642	16.2292	15.8341	12.8842	24.5645	21.2122	17.5732	13.8575	15.0549	14.0027	11.3487
ENSG00000034053	0	0	0	0	8.74979	1.9776	6.12734	8.4926	6.48702	7.0027	8.82532	8.29636	4.52358	6.11412	5.02916	5.93007	7.64158	0	0	0.246083	0.0237223
ENSG00000034152	26.9478	32.2053	18.97	23.1431	18.8256	12.6336	16.6307	13.4393	18.0137	16.2358	17.8333	20.0448	22.7701	23.5289	18.2807	20.9277	19.0254	14.414	14.5264	10.8848	11.0997
ENSG00000034239	0	0	0	0	0	0	0	0.00188771	0	0	0.00100283	0	0	0	0	0	0	0	0	0	0
ENSG00000034510	367.692	429	440.169	476.244	575.266	814.508	454.817	835.699	552.173	1360.87	1526.76	678.547	603.809	1503.21	555.972	608.445	1481.47	529.149	440.415	633.72	907.978
ENSG00000034533	5.28448	5.59333	3.85421	6.19796	3.98376	4.67337	4.12451	4.89536	3.97003	4.83437	5.41004	6.04195	5.09176	4.50534	3.04639	5.3956	4.99768	1.11468	5.41737	3.76162	7.33086
ENSG00000034677	11.7177	9.62348	12.588	10.6139	9.46645	11.5047	12.3136	10.9392	10.7178	8.50538	8.18101	8.75403	9.71638	8.43167	8.77319	6.41692	7.18088	14.3347	13.563	8.05925	13.2096
ENSG00000034693	10.3431	16.6465	11.8097	6.97878	7.70073	8.89487	6.5682	7.4676	7.9202	13.4198	13.4832	9.69434	10.573	11.4349	5.16099	7.90936	10.6548	6.93361	6.02488	7.76148	9.89534
ENSG00000034713	35.8568	34.605	17.5625	28.4267	19.7015	24.0641	25.1874	40.2753	21.6121	40.9089	33.6089	30.5072	30.244	42.7321	16.7642	18.0054	37.238	33.1639	29.7255	31.6004	28.5238
ENSG00000034971	0	0	0	0	0	0	0	0.00697046	0	0	0	0	0	0	0	0	0.00312016	0	0	0	0
ENSG00000035115	4.9257	7.7543	5.04458	4.04358	2.70458	1.62192	1.2092	2.23518	1.66565	2.11844	2.32135	7.5911	3.45709	2.99649	2.37089	2.9521	2.31539	4.81595	4.63977	2.37892	2.28985
ENSG00000035141	35.4099	43.6769	31.793	22.9656	25.7284	11.5345	15.7107	16.8412	27.392	26.7372	27.7903	29.8553	23.8199	28.621	25.3427	26.0329	30.5872	11.4407	14.1864	21.138	18.5886
ENSG00000035403	2.62876	6.2088	4.77281	4.60371	0.361314	0.581444	0.153491	0.278227	0.219772	0.224643	0.165038	0	0	0.104716	0	0.592761	0.184918	6.61543	8.70524	7.47803	7.51711
ENSG00000035499	55.1118	44.4269	54.6296	57.0236	25.5285	19.0489	29.0672	42.6662	25.8616	46.3401	30.4873	21.7262	28.4597	27.6755	33.2429	39.3053	33.9201	16.558	24.8952	25.6135	24.3822
ENSG00000035664	0.334407	0	0	0.147843	0.0206763	0.0185532	0	0.0283758	0	0.0257108	0.00542704	0	0	0.00591337	0	0	0.014535	0	0	0	0
ENSG00000035681	22.6234	20.2261	21.9988	20.7484	29.3156	17.5254	30.6207	30.5651	30.5484	32.5064	31.3669	31.7929	27.7522	31.8535	30.8995	33.0135	31.3914	25.4716	20.9049	22.386	20.5508
ENSG00000035687	29.5558	34.9965	28.2483	30.6003	33.7163	25.2959	35.5962	39.2665	43.1325	57.062	53.6852	42.542	41.3115	50.7949	45.5939	39.735	54.1885	41.9538	45.4008	49.9723	41.002
ENSG00000035720	4.81009	6.37652	0	0	0.0731365	0	0	0.023353	0.0444775	0.0350278	0.0553458	0	0	0.0194361	0	0	0.010115	0	0.150056	0.198884	0
ENSG00000035862	61.6955	79.1527	105.856	99.698	0.622422	0.261647	1.75361	0.650342	0.692131	0.157984	0.286624	0.0690693	0	0.22	0.861707	0.134196	0.294736	36.2644	44.9952	70.8921	58.2696
ENSG00000035928	24.2837	31.2239	35.1945	35.9335	36.5787	27.6234	42.3138	46.1211	45.6786	52.9871	45.1288	39.1988	41.1722	38.8137	44.5983	43.6787	40.7565	36.0607	42.4194	44.7112	41.0201
ENSG00000036054	18.9585	14.6219	16.9528	21.7842	7.51519	8.39406	10.3391	12.7561	8.74163	12.7212	10.5548	10.378	11.028	11.9665	10.3915	12.367	10.5484	17.5735	22.0565	10.9895	14.351
ENSG00000036257	46.4358	35.5493	34.5465	42.4214	26.3624	29.7521	29.577	32.1637	30.3304	32.1592	32.2909	33.6003	34.39	33.31	35.4086	31.4218	31.2487	27.7888	30.0745	29.8387	24.6165
ENSG00000036448	2.09834	1.86486	1.19864	1.22838	2.13412	0.669274	1.94231	2.23796	1.6419	1.59685	1.87441	2.44449	2.25778	2.01312	1.3757	0.941981	1.39451	0.111361	0.465677	0.690964	0.60516
ENSG00000036473	0	0	0	0	0	0	0	0	0	0	0	0	0	0	0	0	0.00849299	0	0	0	0
ENSG00000036530	0.716515	0.0912206	0.672892	1.33295	0.0831475	0.383993	0.0916178	0.103357	0.00210895	0.0172726	0.0430132	0.00566361	0	0.0113512	0	0	0.0397059	0	0.00856365	0	0.0102348
ENSG00000036549	21.6763	20.7345	17.4409	19.6703	16.1229	19.237	14.5165	11.4139	18.9039	14.4283	13.5969	17.7318	19.0014	13.9425	17.9426	15.2699	14.1978	18.9035	19.6153	19.1196	15.0721
ENSG00000036565	0	0	0	0	0	0	0	0.00064836	0	0	0	0	0	0	0	0	0	0	0	0	0
ENSG00000036672	0.355118	0	0.0938468	0.0807604	0.00305286	0	0.013455	0.022907	0.00289919	0.0164658	0.00731266	0	0	0.00210021	0	0	0.000990027	0.536105	0.736496	0.236874	1.20071
ENSG00000036828	0	0	0	0	0	0	0	0.00546378	0	0	0	0	0	0	0	0	0	0	0	0	0
ENSG00000037042	15.5948	18.9777	19.3667	8.98887	11.5087	18.1065	11.2084	11.6005	14.2691	10.8982	12.5006	8.93859	14.3035	12.2365	8.58779	14.7875	13.0388	25.6009	13.3274	26.5789	26.5984
ENSG00000037280	0	0	0	0	4.43649	1.34022	2.27799	3.13386	4.16498	4.40402	5.71509	5.28497	7.96887	6.01322	4.73802	5.59596	5.22291	7.15239	5.54608	5.23652	1.79711
ENSG00000037474	70.3993	71.0228	69.9546	73.9346	47.0971	37.9834	28.3027	24.6711	47.659	37.2616	47.2901	47.814	40.5951	43.2948	51.1537	45.1469	44.7943	29.4801	38.0265	38.5614	36.7875
ENSG00000037637	14.3706	13.8583	14.9509	14.5557	14.7871	17.9972	14.9715	13.743	12.873	11.2205	10.7009	11.9635	14.8924	11.8198	13.7466	17.1832	10.8687	14.3578	18.1567	19.479	19.8271
ENSG00000037749	3.27339	2.27029	1.60581	2.35463	3.60205	4.01536	4.07384	3.30968	3.79071	3.12025	1.85602	2.93352	3.40891	2.06126	3.74736	3.57285	2.81632	1.80843	2.63944	3.27229	1.77653
ENSG00000037757	8.77585	5.23286	7.26865	5.85187	21.723	33.9312	15.0686	14.7142	15.0187	12.9764	13.2997	15.647	16.2403	14.5419	16.0442	19.8229	16.3999	21.7932	15.2807	23.3432	23.1723
ENSG00000037897	7.54147	4.34345	10.6438	2.65309	14.42	16.0911	4.5575	6.47776	12.701	14.4062	18.6128	8.80389	10.692	15.6427	17.0687	11.6386	18.6858	7.09912	6.7013	10.9881	11.8054
ENSG00000037965	0	0	0	0	0	0	0	0.0183188	0	0	0	0	0	0	0	0	0	0	0	0	0
ENSG00000038002	4.85405	3.59549	5.26758	6.94486	9.03445	11.1353	9.16568	9.26793	8.55099	10.1088	11.9184	5.11941	12.7682	8.20058	13.6614	7.08959	8.92959	8.95974	15.4099	11.5831	11.7246
ENSG00000038210	24.8257	30.6922	30.2599	26.0335	22.3303	16.3226	25.5655	22.5833	26.0577	26.9449	25.8573	26.8742	27.2115	26.1781	26.2216	21.9561	24.0911	19.1369	18.6701	25.1878	25.5205
ENSG00000038219	21.282	25.9543	29.191	23.4977	13.3559	15.7378	14.444	19.8676	14.481	12.9008	18.4097	30.2834	23.4978	20.4174	20.3076	20.5905	14.3814	42.0061	36.0677	39.4993	28.6072
ENSG00000038274	19.2026	16.8507	16.8205	19.9909	15.1259	14.7145	22.2418	35.7571	19.3309	39.5914	31.7987	27.0134	23.0669	35.8728	24.7714	19.8253	32.1666	23.5466	27.3518	23.7935	19.7524
ENSG00000038295	0	0	0	0	0.212313	0.0330124	0.117813	0.125087	0.0787598	0.102015	0.0364061	0.0149762	0	0.0850429	0	0	0.153583	0	0	0	0
ENSG00000038358	35.8118	33.5794	29.5791	29.6114	51.8094	52.8655	42.3604	39.736	40.5654	32.3031	43.361	51.0694	56.3298	49.2903	48.8327	44.6741	46.4498	52.9717	63.9531	44.1751	51.9859
ENSG00000038382	41.7666	36.6825	43.0537	41.0011	0	0	0.00467564	0.00497527	0	0	0.00110359	0	0	0	0	0	0	5.27627	6.0083	3.43599	3.98295
ENSG00000038427	0	0	0	0	1.76586	0.408067	0.116366	0.130934	0.732526	0.242354	0.540752	0.312875	0.371552	0.0728206	0.738305	0.0944714	0.334921	0	0.0259563	0	0.010833
ENSG00000038532	7.11086	6.86896	9.24571	7.94963	18.179	22.6705	18.7823	11.2449	16.9693	9.24354	10.1191	17.4951	19.1917	13.2131	16.0648	13.8494	11.118	12.1264	11.0442	9.36274	6.43271
ENSG00000038945	0	0	0	0	0.00819954	0	0	0.0224313	0	0	0.00245072	0	0	0.000273203	0	0	0	0	0	0	0
ENSG00000039068	4.07185	7.18983	2.67934	2.19913	0	0	0.0184968	0.0209884	0.0058661	0.0179653	0.0222892	0	0	0.022859	0	0	0.0137184	0	0	0	0
ENSG00000039123	47.8964	47.595	44.8735	46.8149	28.1267	21.0386	23.498	24.9452	31.7468	38.4679	29.091	28.2379	31.601	29.1732	30.9913	30.4811	30.1551	21.4277	25.0764	21.0801	25.0996
ENSG00000039139	0	0	0	0	0	0	0	0.00873195	0	0	0	0	0	0	0	0	0	0.0612687	0	0.132526	0.097038
ENSG00000039319	2.76169	6.13499	6.93554	6.0128	4.254	8.81798	3.71161	5.1782	3.37244	3.30761	3.20432	3.08291	2.47165	2.54175	4.1984	5.90345	2.81446	4.43083	5.64105	3.43441	4.78852
ENSG00000039523	0	0.145431	0	0	8.87797	5.69334	9.00793	10.2961	7.07395	7.87011	7.32411	12.2672	15.5882	10.7274	10.4504	11.0077	7.65608	30.1924	29.1633	25.3478	27.1861
ENSG00000039537	0	0	0	0	0	0	0	0	0	0.000150746	0	0	0	0	0	0	0	0	0	0	0
ENSG00000039560	0	0	0	0	0	0	0	0.00575015	0	0	0.000186318	0	0	0	0	0	0	0	0.759438	0.0243992	0.0284201
ENSG00000039600	0	0	0	0	0.0526157	0.134209	0.146587	0.0637327	0.0304722	0.0537954	0.0346281	0	0	0.0274128	0	0	0.0501126	0	0	0	0
ENSG00000039650	19.4928	14.1506	19.1672	21.7064	19.1519	31.1505	10.5905	10.5286	9.57147	8.22462	10.3312	4.57248	7.97877	7.17919	5.59997	11.2464	10.8723	19.9146	12.1875	16.6918	18.3152
ENSG00000039987	0	0	0	0	0.0463266	0.0367198	0	0.0130573	0	0	0.00558544	0	0	0.0307687	0	0	0.0140259	0.800839	0	0	0
ENSG00000040199	5.50948	5.40077	3.83439	2.92414	5.12153	6.53919	4.43741	3.43719	4.69044	2.4713	3.54314	4.46685	4.93263	3.32858	2.79758	5.81134	3.1754	6.87342	4.99968	2.73661	2.63267
ENSG00000040275	22.6075	26.3745	29.4251	21.8407	19.6655	17.7739	21.6358	31.7685	21.6223	35.407	25.7622	24.757	20.5658	29.3192	25.773	23.058	29.0286	22.4468	24.2235	18.6442	26.2833
ENSG00000040341	18.778	22.8379	21.8807	24.3573	31.0816	31.6078	36.1017	37.8929	29.3206	34.0123	26.6181	21.2665	20.6476	30.5772	22.8466	19.1643	22.7848	12.3314	15.7489	19.4586	14.7276
ENSG00000040487	4.47084	4.38491	3.22185	3.38806	2.5869	1.31013	2.40885	2.78739	1.68745	1.886	3.99098	4.339	2.58953	3.42133	4.41811	2.67606	2.71373	5.64239	8.88357	2.27626	5.60358
ENSG00000040531	7.75567	6.89602	6.79197	3.72959	7.63934	9.153	6.63801	6.63238	5.97411	6.23815	7.15852	4.20296	8.43055	7.84979	6.85085	8.08875	7.43471	8.42876	8.99353	5.9221	8.96062
ENSG00000040608	0.405903	0.594876	0.126836	0.2183	2.37176	0.849925	1.41153	1.40497	1.60467	1.06546	1.76858	0.17642	1.1257	1.16905	0.729641	1.114	1.63517	0.457068	1.20566	0.707116	0.78849
ENSG00000040633	4.10663	6.06051	5.502	4.5071	9.12172	7.61297	10.6242	8.32922	8.11597	7.73979	7.92709	6.6654	7.90377	8.7172	6.12158	6.30757	7.90204	8.74709	6.30858	5.34042	7.84488
ENSG00000040731	0	0	0	0	0	0	0	0.00677153	0	0	0	0	0	0.00262487	0	0	0	0	0	0	0
ENSG00000040933	15.0248	16.4842	16.7674	15.0471	34.1699	80.6921	20.8054	18.2253	19.9024	14.3834	17.6287	20.7596	22.5392	16.4037	20.2991	20.1653	17.1666	7.86248	6.64234	5.3554	8.04148
ENSG00000041353	0	0	0	0	0	0.000574454	0	0.00074898	0	0	0.000459504	0	0	0	0	0	0	0.0205304	1.17851	1.46075	0.957958
ENSG00000041357	98.5331	102.867	88.8798	94.6108	52.5554	35.4775	57.9822	77.9908	86.3964	131.028	98.2438	79.8498	83.1387	102.223	60.3858	81.4113	99.1158	60.0555	82.162	71.3289	74.3233
ENSG00000041515	0	0	0	0	0	0	0	0.00124469	0	0.00147707	0	0	0	0	0	0	0	0	0	0	0
ENSG00000041802	25.3926	32.5432	25.7691	23.5572	21.267	24.4871	14.8093	16.8476	15.5563	21.5131	20.3687	38.4088	33.8485	26.0677	29.8751	21.7252	23.5193	20.6924	29.1452	29.9203	33.8868
ENSG00000041880	3.74618	3.70853	2.56186	2.70777	8.49933	4.24078	4.44025	7.40109	5.00275	7.46245	13.5521	8.12488	6.8418	10.9873	11.8763	9.59863	9.12025	10.034	10.0593	10.4832	7.96878
ENSG00000041982	0	0	0	0	0	0	0	0	0	0	0	0	0	0	0	0	0	0	0	0	0
ENSG00000041988	4.88948	3.3829	0.587535	3.67679	3.61233	4.61643	3.78067	4.25064	4.44817	4.94879	4.11059	2.54935	4.54784	5.40415	2.97591	2.68135	4.923	2.60909	6.36683	6.83821	5.80073
ENSG00000042062	0	0	0	0	0	0	0	0.00311248	0	0	0.00307582	0	0	0	0	0	0	0	0	0	0
ENSG00000042088	16.9493	19.537	15.8523	21.8626	23.8018	18.9627	24.6885	25.4538	24.305	28.2633	22.3389	14.6915	14.7211	18.5395	22.8882	20.1241	23.8501	7.80283	7.95815	10.4262	8.89213
ENSG00000042286	2.21153	1.48735	0	0.0873095	1.31679	3.09727	1.25709	1.05076	0.929197	0.688763	0.719109	0.10584	1.2318	1.21656	0.678068	1.11975	0.810397	2.5665	0.907825	0.106055	0.0478159
ENSG00000042304	0	0	0	0	0	0	0	0.0247128	0	0	0	0	0	0	0	0	0	0	0	0	0
ENSG00000042317	1.96878	2.1439	1.64015	1.28124	1.18384	1.55214	1.42029	1.30661	1.32093	1.56494	1.01364	1.51468	1.86442	0.978373	1.89366	1.73101	0.960719	0.827604	0.94032	0.945751	1.21029
ENSG00000042429	11.8318	7.72532	10.0172	9.45462	9.15623	11.5381	8.95878	9.47519	7.90636	8.97585	8.96039	8.27454	5.93376	9.14584	9.45337	7.78452	8.10461	7.16866	13.6193	9.16342	15.9028
ENSG00000042445	4.0675	9.37678	6.16071	6.04282	10.0995	12.6002	6.31556	4.84766	6.7969	5.13088	5.58298	4.23336	5.0338	4.41245	6.54766	9.1326	5.53903	6.46939	6.23754	4.96966	6.26383
ENSG00000042493	0.481402	0.446533	0	0	40.6147	8.72068	55.3409	91.4806	34.043	66.8329	74.2958	43.5749	38.1185	74.8009	32.5466	42.5314	70.4887	31.3253	28.0096	39.86	35.0501
ENSG00000042753	33.3685	48.5507	30.0038	38.2683	51.1272	38.4268	40.0037	54.1866	45.0421	77.6527	64.6968	53.0942	50.1948	81.1373	38.9936	46.466	73.381	36.3768	36.982	51.5401	53.7364
ENSG00000042781	0	0	0	0	0	0	0	0.00332952	0	0	0	0	0	0	0	0	0	0	0	0	0
ENSG00000042813	0	0	0	0	0	0	0	0.00550754	0	0	0	0	0	0	0	0	0	0	0	0	0
ENSG00000042832	0	0.128511	0	0.129172	0.0268832	0.0571453	0.0486759	0.00775954	0.0166982	0.0122914	0.0147313	0	0.0793189	0.00855774	0	0	0.00655884	0	0	0	0
ENSG00000042980	0	0	0	0	0	0	0	0.00909778	0	0	0	0	0	0	0	0	0	0.00398205	0	0	0
ENSG00000043039	0	0	0	0	0	0	0	0.00642176	0	0	0.00253432	0	0	0	0	0.0676601	0.00265186	0	0	0	0
ENSG00000043093	16.1482	19.4703	18.3919	18.9876	15.7647	14.9583	23.6499	23.4354	21.9431	18.383	14.1736	11.6494	11.9132	15.3336	10.4855	17.6881	14.3906	16.7719	18.1978	26.9502	17.0597
ENSG00000043143	28.2334	23.0754	20.4751	24.044	28.5934	18.9283	27.9764	20.3608	25.0934	15.1157	22.6834	33.5461	34.914	25.6644	30.1642	32.9682	23.9309	29.1918	34.9149	28.3988	28.9428
ENSG00000043355	8.20085	7.18561	7.2521	7.45742	1.04999	1.47336	1.11584	0.552709	0.694427	0.271123	0.146057	0.596038	0.708648	0.254309	0	0.169981	0.208828	3.30452	5.07858	2.82919	2.16189
ENSG00000043462	7.96283	10.3952	8.86195	13.1799	65.9459	51.4607	94.9736	91.4557	79.6727	74.8636	80.7138	71.0829	90.5391	81.3683	68.6019	57.4885	73.7705	88.9525	85.8632	75.4046	82.3583
ENSG00000043514	13.5402	8.04489	7.74858	12.946	12.2572	10.2354	6.78229	7.24341	11.4307	13.5478	10.8656	8.73098	8.7395	9.88748	11.1228	6.27036	10.5822	7.18888	7.36784	9.0236	5.76597
ENSG00000043591	0	0	0	0	0.101881	0.290146	0.0263409	0.155152	0	0.0707166	0.0586011	0	0	0.0586872	0.345904	0	0.0845778	0	0	0	0
ENSG00000044012	0	0	0	0	0	0	0	0	0	0	0	0	0	0	0	0	0	0	0	0	0
ENSG00000044090	3.67825	4.29008	4.08877	2.55593	9.26944	12.6055	8.8284	8.83906	9.03993	6.47828	7.16017	7.57549	9.63883	6.61159	8.64461	7.23055	6.64846	10.3002	8.67685	9.08231	4.87284
ENSG00000044115	0.118873	0.128293	0	0	8.06112	7.77144	15.2755	18.7133	13.3369	14.3704	15.7072	11.9573	12.6225	13.4464	15.1902	13.8825	16.0389	1.11522	5.434	3.43426	7.12577
ENSG00000044446	18.7614	18.1639	18.7645	14.2689	12.0627	12.6179	12.8573	12.1371	11.571	10.4596	10.9016	15.4953	12.5143	11.0732	13.8737	10.9707	11.2283	30.4689	28.5084	18.6041	21.4674
ENSG00000044459	3.89805	5.29141	4.3461	5.06696	6.74732	4.53324	6.54071	6.64016	5.71025	5.57037	5.73125	5.47006	6.11187	5.4914	7.6738	5.97519	5.13935	12.2095	10.6181	9.07442	10.6566
ENSG00000044524	0	0	0	0	0	0	0	0.011644	0	0	0	0	0	0	0	0	0	4.14508	3.43717	6.42582	4.55698
ENSG00000044574	169.491	218.377	307.631	287.996	92.3447	58.7151	82.6617	118.111	99.6627	156.189	102.669	123.86	174.675	142.404	206.217	286.38	239.596	83.1474	112.789	161.159	110.648
ENSG00000046604	18.0665	20.5371	24.6697	21.6169	0.0539333	0.00318812	0.0150926	0	0	0	0.000926257	0	0	0	0	0	0	6.85255	11.851	8.18589	9.09345
ENSG00000046647	3.38974	4.8661	4.83852	8.13494	5.74177	4.09364	3.61305	5.82854	4.60193	7.32571	6.48578	4.64033	6.11848	7.15705	5.56555	6.57389	7.65854	7.79758	8.60504	1.90523	3.12758
ENSG00000046651	6.16608	4.46573	6.55624	7.23741	8.12901	7.82717	6.21527	8.51143	6.99512	6.09159	7.4289	9.46169	6.68925	6.19471	6.87999	7.10156	5.45573	18.8942	13.146	12.0438	9.56801
ENSG00000046653	0	0	0	0	0.000214957	0.00035406	0	0.00880996	0	0.00799937	0.000214555	0	0	0	0	0	0	0	0	0	0
ENSG00000046774	0	0	0	0	0	0	0	0.0024556	0	0	0	0	0	0	0	0	0	0	0	0	0
ENSG00000046889	0	0	0	0	0	0	0	0.00915885	0	0	0	0	0	0.00434091	0	0	0	0.391068	0.164037	0.168103	0.00441364
ENSG00000047056	6.1553	8.67802	10.1867	9.24431	13.2591	16.6222	10.6209	6.4824	9.08432	5.11825	6.83473	6.44155	10.9994	6.59297	10.028	5.69162	6.26354	13.338	8.53221	6.8156	6.67024
ENSG00000047188	15.9875	15.0767	16.4877	13.438	15.6107	17.6365	12.4847	14.3614	12.9444	13.7113	13.4802	13.9385	13.8579	11.9297	19.0314	18.104	12.2336	11.3176	15.3745	11.8866	13.7023
ENSG00000047230	4.43691	1.50868	2.21405	4.66312	0	0	0	0.00714404	0	0	0	0	0	0.000336807	0	0	0	0	0	0	0
ENSG00000047249	8.1293	8.4346	14.9592	15.2763	19.8029	24.1894	21.7461	24.3894	17.5108	26.6367	25.6987	14.7804	10.0091	14.7247	21.7902	21.4792	22.1539	8.09761	12.0908	14.589	29.5839
ENSG00000047315	88.1787	95.9524	83.0073	88.8207	53.1807	44.6385	53.163	69.4556	54.3461	78.4431	75.0404	78.354	82.7126	77.5864	70.5102	70.3031	73.2579	83.1755	80.1488	80.8906	90.1354
ENSG00000047346	4.86278	3.80113	6.054	4.55441	3.55777	5.86573	5.13114	5.37657	4.4781	3.30459	3.59919	4.23909	7.16338	3.62978	5.61699	3.70709	2.94935	6.76119	4.5165	3.42228	2.77006
ENSG00000047365	6.02222	7.50712	7.56197	11.9766	7.57856	6.99403	7.76015	5.04013	6.26748	3.39247	3.52295	5.31402	4.68189	3.50032	3.74877	4.12299	2.7868	6.50021	7.08377	2.952	2.63713
ENSG00000047410	57.2409	57.8791	82.2099	76.4061	66.5782	74.2044	73.9209	89.6795	70.8732	69.9745	76.0977	85.0555	61.7349	68.026	107.232	83.7493	73.3142	86.0661	107.375	87.4598	85.3167
ENSG00000047457	0	0	0	0	0	0.00106701	0	0.0157743	0	0	0.00185125	0	0	0	0	0	0	0	0	0	0
ENSG00000047578	3.80834	2.09892	2.5567	3.56117	4.19314	5.70989	2.8197	2.39748	2.78471	1.77849	2.07716	3.74818	3.65875	2.08394	2.11568	1.73816	2.13939	7.97223	4.81364	4.21471	5.28471
ENSG00000047579	8.42528	10.3473	6.41548	9.63704	11.3946	13.0262	9.24201	11.3187	10.1415	10.095	12.8517	12.2806	11.8257	14.8549	8.51685	10.4162	11.2965	8.5277	15.1463	11.2014	11.6617
ENSG00000047597	0	0	0	0	0	0	0	0	0	0	0	0	0	0	0	0	0	0	0	0	0
ENSG00000047617	0	0	0	0	0	0	0	0.00330244	0	0	0.000500677	0	0	0	0	0	0	0	0	0	0
ENSG00000047621	12.2015	12.1768	8.91454	14.0754	6.00829	5.9858	6.7455	7.15208	6.6413	10.2129	8.39586	9.93288	7.32321	8.08604	7.4641	4.6733	7.71712	7.88937	11.0425	8.55616	8.41746
ENSG00000047634	0	0	0	0	4.31755	7.19768	3.28289	17.1682	2.13367	3.90102	5.44767	9.46129	9.22416	6.96254	5.22492	5.69867	5.58518	0	0	0	0
ENSG00000047644	21.1492	21.8549	25.3053	29.7872	7.58903	8.88337	7.32457	7.84798	6.31148	4.92505	6.25672	5.1308	8.94383	4.93632	9.62776	8.46599	5.97971	0.0141478	0	0	0
ENSG00000047648	0	0	0	0	0	0	0	0.0062506	0	0.00277615	0	0	0	0	0	0	0	0	0	0	0
ENSG00000047662	2.63901	4.0568	0.531487	1.65301	0.043542	0.137532	0.0271084	0.0327761	0.00163196	0.00924452	0.0386354	0	0	0.0520075	0.0165659	0	0.0743013	0	0	0	0.206292
ENSG00000047849	24.2594	22.1404	19.3053	19.4857	48.5304	40.2467	46.3798	38.6703	60.6015	47.3265	43.4766	42.4962	49.0861	41.8684	54.605	52.4367	44.6081	47.1097	52.69	62.8967	61.1502
ENSG00000047932	17.3636	17.4381	18.0657	18.1532	16.879	16.6704	17.5975	18.2511	19.6321	17.5354	17.9791	20.6653	25.443	21.2851	23.7771	24.011	18.9597	19.9024	21.1483	19.8676	21.5089
ENSG00000047936	0	0	0	0	2.78458e-05	0	0	0.00684343	0	0	0.00330475	0	0	0	0	0	0	0	0	0	0
ENSG00000048028	12.0632	13.0398	13.6945	12.7401	7.44555	6.72688	8.03632	10.213	8.06914	11.3286	7.25789	8.34454	8.4812	8.44642	9.08742	8.07722	7.47534	24.1684	22.7475	20.002	16.1571
ENSG00000048052	0	0.253692	0.010141	0.00872686	1.84424	0.155131	2.27377	3.09738	2.03849	3.02371	1.08081	0.340007	0.230913	0.441984	1.97351	1.46995	1.55103	0.00913599	0	0.251031	0
ENSG00000048140	0.826166	1.00281	0.246121	2.69336	10.6478	4.93789	9.57656	6.45951	9.74651	6.4113	7.5192	7.40924	4.93739	5.86515	7.15564	7.67799	7.69366	1.103	3.95507	5.63221	3.63394
ENSG00000048162	9.45012	9.65932	6.8915	7.2287	13.0337	6.58438	3.88609	7.05813	15.9341	21.1605	23.816	21.3233	21.3624	26.2496	11.7899	17.7397	31.5374	7.56937	3.10279	7.3461	8.56338
ENSG00000048342	0.134481	0	0	0	0.0177651	0.0118955	0	0.00251346	0	0.0332442	0.00447898	0	0	0	0	0	0.00493085	0	0	0	0
ENSG00000048392	6.50961	4.54491	5.94087	6.68362	3.11933	2.86822	3.74267	4.63616	3.55001	4.14776	4.12353	4.52484	3.10874	4.05375	2.09708	3.33408	2.94829	3.4921	8.32264	1.39266	1.90824
ENSG00000048405	22.1139	15.229	15.3907	14.2402	27.3602	32.2723	20.3495	13.7448	20.9424	10.7515	12.5834	20.6177	17.2652	12.7564	13.6636	11.1023	11.018	13.7029	7.79456	9.77487	10.8995
ENSG00000048462	0	0	0	0	0	0	0	0	0	0	0	0	0	0	0	0	0	0	0	0	0
ENSG00000048471	4.54073	4.10148	4.01025	2.86182	8.57623	11.4031	6.38135	4.47296	5.424	3.16374	4.09661	4.97697	3.98737	3.54414	5.76907	2.99753	3.67797	1.71221	2.33865	0.474123	0.859139
ENSG00000048540	0	0	0	0	0	0	0	0.00854625	0	0	0.000489675	0	0	0	0	0	0	0	0	0	0
ENSG00000048545	0	0	0	0	0	0	0	0	0	0	0.000898687	0	0	0	0	0	0	0	0	0	0
ENSG00000048649	21.3978	24.292	23.7217	19.3153	12.7146	11.6731	16.1987	22.5063	14.9608	16.1853	15.2875	20.5785	21.2161	14.8675	17.2456	17.9288	13.8135	27.8713	31.5285	19.9408	24.1138
ENSG00000048707	10.3677	10.3975	11.2869	10.6787	14.3698	16.6029	12.8233	8.80778	10.5765	4.7205	6.13015	10.0444	7.69244	6.75024	10.9591	9.665	5.86749	15.0948	13.0984	13.8919	9.75969
ENSG00000048740	28.1404	31.5744	35.4099	33.0813	76.9962	49.0038	103.623	81.6141	81.4477	51.8434	56.9359	59.551	59.5959	55.3885	71.6385	68.8195	50.2724	62.2838	77.9894	46.0462	52.1567
ENSG00000048828	146.58	134.815	113.266	108.465	75.184	52.2836	59.1697	46.6459	84.5367	53.366	60.2246	65.1395	59.5459	65.7262	71.5104	68.8092	60.8098	91.7985	78.4608	84.3133	75.5195
ENSG00000048991	50.2179	47.422	54.2085	58.7939	36.9336	32.7256	53.8747	49.3788	54.8433	53.0412	50.7458	54.647	61.093	46.7222	68.5336	63.3831	50.697	31.4907	33.2614	42.6603	35.9214
ENSG00000049089	2.15117	1.5885	2.14895	1.98452	0.263011	0	0.338257	1.70184	0.169906	0.603007	0.626526	1.29472	0	0.3332	0.625605	0	0.764651	0.576274	0.281554	1.04957	0.657643
ENSG00000049130	0	0	0	0	0	0	0	0.000300713	0	0	0	0	0	0	0	0	0	0	0	0.0683111	0.452707
ENSG00000049167	7.9605	9.95597	11.4826	12.1976	7.55067	5.72136	6.8915	8.05085	7.97215	10.2549	8.69445	9.58815	6.4581	9.05366	6.82493	6.99346	8.80529	4.03525	3.7475	6.26267	6.25538
ENSG00000049192	1.7794	1.10613	0.777741	0.963746	1.29139	2.49147	1.00217	0.504735	0.866885	0.428351	0.305721	0.423128	0.142129	0.233578	0.0265866	0.879939	0.292247	0.011103	0	0	0.0116168
ENSG00000049239	6.29802	2.90908	2.64927	3.24565	13.2626	15.0211	13.7284	9.29633	11.6351	4.94302	9.53624	10.7728	12.6789	7.34022	7.61102	7.87848	5.83632	47.5473	33.528	24.4568	25.4608
ENSG00000049245	14.0655	25.0562	6.565	11.5962	10.6944	10.4257	11.1706	12.4903	13.3251	11.7182	12.6729	16.7131	19.3001	13.7619	16.9771	13.3849	12.7579	10.2134	11.0741	10.2409	15.6592
ENSG00000049246	0.743133	0	0.0199049	0.43203	0.136321	0.132625	0.109831	0.224789	0.106895	0.194986	0.197079	0	0.0898833	0.21057	0	0.312327	0.156585	0	0.0156986	0.0208069	0.018762
ENSG00000049247	0	0	0	0	0	0	0	0	0	0	0	0	0	0	0	0	0	0	0	0	0
ENSG00000049249	0	0	0	0	0	0.00268526	0	0.00403442	0	0.0227693	0	0	0	0	0	0	0	0	0	0	0
ENSG00000049283	0	0	0	0	0	0	0.00329434	0	0	0	0	0	0	0	0	0	0.000528888	0	0	0	0
ENSG00000049323	0.762805	0.903282	0.815798	1.37743	1.22786	0.505471	1.62115	3.24866	0.882602	1.86	1.41901	1.61107	0.939979	0.997036	3.03925	1.45565	1.55837	0.43035	0.206905	0.398682	0.412193
ENSG00000049449	7.81368	7.81392	4.16415	5.1925	7.77863	7.0832	4.44542	6.79202	5.47613	7.87867	8.69209	3.93618	5.06215	7.40578	6.70479	5.2282	8.26774	18.9565	9.88557	24.4218	27.5821
ENSG00000049540	0	0	0	0	0.0264692	0	0	0.00273944	0	0.00210525	0.0100015	0	0	0.00185322	0	0.0273351	0.00835777	0	0.0211314	0	0
ENSG00000049541	34.2975	39.3657	33.415	38.7128	43.7167	33.2162	45.8033	50.7592	52.2729	75.5331	77.0592	54.8135	46.1133	75.5685	42.4548	45.2306	70.6705	37.2519	44.0975	42.9494	44.3819
ENSG00000049618	31.5918	29.1319	39.3348	37.0785	36.557	34.1246	39.424	29.7357	32.5492	18.9322	25.9761	30.9812	31.5744	26.9995	33.6477	30.5499	26.3965	105.869	86.5333	48.2523	52.493
ENSG00000049656	56.6766	60.8861	91.6863	63.3905	67.0526	50.0897	59.5578	68.8918	58.6215	65.2807	61.1364	70.5331	68.3671	77.679	64.2168	67.8784	74.1093	46.1328	30.7248	53.5937	45.3368
ENSG00000049759	2.39539	2.76805	4.08992	3.39303	0.60274	0.47756	2.26426	2.34507	1.57739	1.38438	1.18275	1.5188	1.41826	1.24932	0.862787	2.13143	1.40125	2.13111	2.98359	3.33718	3.23478
ENSG00000049768	0.125479	0.667076	0.0718845	1.42579	0.0872048	0.317831	0.0482785	0.067116	0.0173861	0.0881782	0.0930025	0	0	0.0290541	0	0	0.0645651	0	0	0	0
ENSG00000049769	7.69613	7.79055	4.24322	3.7224	1.31058	2.78494	0.404411	0.328166	0.426302	0.17874	0.257307	0	0.0997903	0.564219	0.384084	0.1028	0.2505	2.28594	2.86813	1.50326	1.60688
ENSG00000049860	17.1102	13.9736	17.1136	16.1225	12.9405	8.40794	19.114	17.6645	17.7387	22.7114	15.3349	16.5552	15.1135	16.2972	13.2846	15.7148	16.1325	13.5212	14.4511	7.44014	11.6815
ENSG00000049883	6.31119	2.73134	5.67915	4.62841	4.69649	4.04246	3.24926	2.44748	3.81742	3.96109	3.15957	4.63651	7.45908	2.79977	2.66577	7.08604	2.88214	2.00379	2.36384	4.09659	1.78638
ENSG00000050030	0	0	0	0	0.131608	0.590763	0.131553	0.0777877	0.145101	0.0217642	0.0399301	0.0449937	0.0424296	0.015421	0.0372172	0	0.0124304	2.14602	4.10427	1.10224	1.39731
ENSG00000050130	8.33856	3.56052	6.34932	5.75431	5.83252	6.68027	8.68934	10.4357	7.70337	10.3333	9.1241	6.55055	6.70586	8.69906	6.62308	9.35875	8.89485	5.90572	10.9862	10.3798	6.46321
ENSG00000050165	0	0	0	0	0	0	0	0	0	0	0	0	0	0	0	0	0	0	0	0	0
ENSG00000050327	0	0	0	0	0	0	0	0	0	0	0	0	0	0	0	0	0	0	0	0	0
ENSG00000050344	4.08684	4.60667	7.45139	4.88217	1.18461	0.243304	0.756266	1.84138	1.76466	4.13024	5.26914	7.2019	2.39108	5.18653	2.47758	4.56677	4.68625	0.395973	0.960367	2.2234	2.05688
ENSG00000050393	30.3397	30.5768	33.0088	46.2246	41.573	33.4753	30.7149	38.7656	42.8933	59.2011	56.2686	35.6098	45.7943	54.4608	34.0751	32.7293	55.3747	59.054	61.8175	76.2745	65.3863
ENSG00000050405	1.96134	1.06831	2.36017	0.920168	3.59919	1.98241	2.8078	3.02146	3.75812	5.47313	3.40105	3.43933	2.95541	2.44843	5.98537	4.41919	4.15941	3.25546	6.7405	4.86099	7.98144
ENSG00000050426	8.94938	8.90896	11.329	10.9491	15.8075	16.4358	11.0611	16.6663	11.9157	18.4448	13.6223	7.411	12.7891	10.583	16.348	10.9364	11.9504	14.9036	15.4181	21.9796	13.9853
ENSG00000050438	0.28741	1.04396	0.987682	0.938162	0.984065	1.69537	0.564295	0.723452	0.402997	0.36297	0.599677	0.5353	0.462685	0.132644	0.654355	0.64216	0.408094	12.7571	11.757	13.8029	10.7357
ENSG00000050555	0	0	0	0	0.119683	0.011704	0.0330423	0.0874931	0.0491563	0.141385	0.193057	0	0.587925	0.163711	0.168249	1.17227	0.192046	0	0	0	0
ENSG00000050628	0	0.0154524	0.0163318	0	0.0205613	0.0547792	0.00967006	0.0730937	0.0389841	0.0814498	0.0497307	0.0884186	0	0.0571454	0	0.016551	0.0310011	0	0	0	0
ENSG00000050730	0	0	0	0	0.0284685	0.00135553	0.0584068	0.042248	0.086194	0.0509782	0.0253819	0	0	0.06297	0.699682	0	0.0382573	0	0	0	0
ENSG00000050748	9.06365	13.1045	13.3047	10.8295	18.0238	21.2704	20.5717	19.0868	20.3947	20.5532	17.7547	35.1268	23.6743	22.5972	17.2463	21.0466	18.6516	18.4242	14.9655	14.509	13.3696
ENSG00000050767	0.169257	0	0.636708	0	0.00480703	0.0421569	0	0.0614037	0.0020172	0.0149334	0.0668286	0.0367127	0	0.0716599	0	0.0315755	0.0321894	0	0	0	0
ENSG00000050820	0	0	0	0	0	0.0140697	0	0.00424819	0	0.00307665	0	0	0	0	0	0	0	0	0	0	0
ENSG00000051009	9.86228	12.9084	7.72649	7.1337	8.71788	14.7273	6.27235	6.05733	6.19705	4.33941	6.12973	9.92422	9.66425	5.6717	7.47539	9.57165	6.15475	17.4621	12.3516	12.5322	14.1115
ENSG00000051108	20.4277	23.2314	21.949	18.0586	14.4796	11.6792	17.1316	14.1751	19.3383	21.304	16.8258	18.8714	27.5724	21.271	25.8089	28.6781	33.6067	4.34947	5.87592	6.73731	8.44489
ENSG00000051128	2.88499	5.28765	0.196049	0.337422	0.211306	0.0054009	0.237741	1.69397	0.0292983	0.649256	1.03951	0	1.99917	0.740312	0.879209	0.473326	1.18963	1.41279	0.379068	1.1453	1.29418
ENSG00000051180	20.1297	19.4897	17.575	24.4595	21.5522	11.7578	26.9403	29.5973	27.8168	34.2826	31.6889	26.7151	23.8712	30.7126	15.1111	20.1743	25.9146	25.072	23.8182	24.1621	28.1893
ENSG00000051341	25.7667	28.7895	32.2555	32.3149	21.3853	22.2614	15.9225	18.74	15.676	12.711	13.8122	21.3495	20.6231	13.5311	20.5759	19.8442	12.1648	32.5311	33.1789	34.3099	28.4658
ENSG00000051382	14.6371	12.4047	18.6173	17.3493	9.43202	12.1288	11.2144	10.3406	14.3514	13.0014	10.6889	8.79921	8.45243	7.92476	14.4732	12.5683	10.1786	15.9732	20.4754	17.3511	15.9602
ENSG00000051523	12.6344	9.77207	7.85001	9.89212	66.5243	71.7608	38.8829	50.999	36.028	53.0101	59.8513	23.8063	28.5166	51.5181	27.5889	29.6424	60.5277	14.7788	19.5058	15.5517	18.2973
ENSG00000051596	5.15449	8.7262	7.45374	6.00565	10.8515	9.37132	9.48787	11.6011	13.6234	17.2526	14.8271	9.58188	14.4974	16.5112	10.6877	8.27998	16.5175	8.77002	7.04676	12.173	7.33695
ENSG00000051620	9.95875	6.88471	3.12419	10.5562	5.26688	0.516378	8.87544	6.44985	7.31641	5.3916	3.87168	2.76636	0.799479	4.60084	1.64248	3.58266	3.7865	1.6508	2.51013	1.48152	2.83685
ENSG00000051825	31.7896	35.2112	38.1459	43.139	34.107	55.9664	36.3539	29.4635	36.7541	26.4686	24.4966	33.704	26.9596	22.0494	30.1731	32.1104	22.0111	38.7117	30.9338	30.1424	22.342
ENSG00000052126	2.77697	2.63095	4.43019	5.76187	3.9081	4.39508	4.67072	5.75315	3.72684	4.20313	2.46402	3.53205	2.25601	2.83251	4.88947	2.90343	3.08841	17.8914	13.4927	12.2399	13.4554
ENSG00000052344	0	0	0	0	0	0.00534967	0	0.00305035	0	0	0.00855837	0	0	0	0	0	0.0074161	0	0	0	0
ENSG00000052723	27.6135	29.2308	26.2744	32.4566	18.9744	17.2042	19.8018	19.7133	22.3578	24.0462	22.1327	27.3423	22.7046	23.1067	23.6658	22.113	20.2568	23.4158	29.9292	22.8871	31.179
ENSG00000052749	15.5986	13.6992	16.4527	13.7254	24.8245	19.5394	7.21794	7.14129	20.0209	15.7544	20.5765	24.6008	22.3096	21.2211	33.6931	35.7212	26.804	9.46275	8.8689	15.5951	19.7753
ENSG00000052795	13.3484	17.3161	24.8181	24.8771	10.5795	9.56652	10.3476	9.5103	8.8266	7.15855	9.91028	4.15821	10.6841	6.46148	11.9134	11.4218	7.033	5.75207	4.53651	10.1578	6.86934
ENSG00000052802	14.362	19.5987	22.1167	14.2674	26.3015	14.5327	19.9565	7.38832	27.9722	10.7129	12.0112	14.7259	13.7462	10.0609	12.2321	6.74281	13.7303	14.0271	15.8579	8.6034	17.736
ENSG00000052841	24.5026	20.938	23.8322	16.611	14.9239	17.0391	15.1333	15.2005	15.1264	13.5929	15.1334	17.2014	17.303	17.5721	15.3498	13.2588	14.3448	29.648	30.1143	17.8308	17.9393
ENSG00000052850	0	0	0	0	0	0	0	0	0	0	0	0	0	0	0	0	0	0	0	0	0
ENSG00000053108	0	0	0	0	0	0.00174345	0	0	0	0	0	0	0	0	0	0	0	0	0	0.144595	0
ENSG00000053254	23.4639	21.4795	19.0752	19.8599	10.6226	13.2628	14.7774	8.85948	11.9523	5.8865	6.91868	6.57853	5.26807	6.54222	5.5314	6.05981	6.26571	7.63817	8.45926	6.6395	5.53013
ENSG00000053328	0	0	0	0	0.0294216	0	0	0	0	0	0.0391476	0	0	0.00789039	0	0	0.0273628	0	0	0	0
ENSG00000053371	53.5072	56.3931	50.8609	65.5216	47.9349	63.0699	48.2932	58.2011	45.5507	61.2681	67.9673	38.3655	37.75	59.273	36.4943	44.5437	65.3594	37.1187	37.6598	36.9638	37.134
ENSG00000053372	56.3095	71.4808	33.6892	52.6137	46.3469	23.3508	19.456	24.3245	53.2735	69.412	74.7093	50.0613	57.6508	72.2136	65.6456	56.2351	89.0206	26.5121	26.9156	45.5444	45.3708
ENSG00000053438	0	0	0	0	0	0	0	0	0	0	0	0	0	0	0	0	0	7.77709	9.27259	9.29211	17.4471
ENSG00000053501	24.8068	26.0169	24.4457	22.8918	9.32089	5.80039	8.85662	9.9509	8.74436	12.0234	15.0012	6.83397	6.74462	9.87522	8.93127	4.24655	15.0077	5.8926	8.75796	19.3269	14.9179
ENSG00000053524	0.497134	0.685071	0.244375	0.567937	1.47906	0.859046	1.20078	0.757755	0.761108	0.391441	0.501827	1.70503	0.431494	0.453298	0.442869	1.4663	0.430598	0.484992	0.473238	0.269275	0.980993
ENSG00000053702	0	0	0	0	0	0	0	0.000902961	0	0	0	0	0	0	0	0	0	0	0	0	0
ENSG00000053747	0	0	0	0	0.053827	0.0137035	0.0172282	0.0451062	0.0147757	0.0287478	0.0350977	0	0	0.014255	0.0834914	0.0955779	0.0352352	0	0	0	0
ENSG00000053770	23.5838	24.6036	19.2377	17.82	17.8257	15.2032	21.3979	19.4175	19.1707	20.7183	18.5181	23.7712	17.2078	18.3044	20.3675	14.7107	15.5048	13.683	13.7429	9.59667	9.29539
ENSG00000053900	16.183	16.6439	17.741	16.8078	13.9473	13.4601	11.0894	15.2191	13.0829	17.257	13.9309	18.9094	22.6001	15.1012	22.2229	14.1025	14.396	16.063	20.0309	11.7728	13.4843
ENSG00000053918	0	0	0	0	0	0	0	0	0	0	0	0	0	0	0	0	0.00302458	0	0	0	0
ENSG00000054116	6.89846	7.50497	9.15104	8.94454	13.5219	11.5742	11.1334	9.65169	13.2829	12.4312	10.8747	8.06237	8.57829	9.59751	8.18866	11.1934	12.0624	3.92919	7.80676	9.56086	9.43507
ENSG00000054118	69.3933	78.1897	84.0749	85.6131	92.7519	94.8122	110.256	108.053	117.765	108.691	107.72	93.9904	105.831	101.927	96.6371	94.9626	103.054	98.298	82.9315	91.6711	95.7485
ENSG00000054148	7.95931	3.77965	8.83317	13.2339	12.8329	17.4688	9.50324	11.2554	12.7175	19.9382	20.668	13.7978	10.4122	22.4905	8.53236	10.9443	22.4569	20.2893	25.1272	25.5734	32.9302
ENSG00000054179	0	0	0	0	0	0.0150606	0	0.0055346	0.0184874	0	0.00942023	0	0	0	0	0	0	0	0	0	0
ENSG00000054219	0.181206	0	0.535933	1.26004	12.1418	7.46902	12.4166	12.5488	14.981	13.2211	13.8664	17.6904	13.1129	12.6341	17.7629	13.0637	12.0461	0	0	0	0
ENSG00000054267	21.4068	23.0451	24.6928	19.3262	20.3481	24.9422	24.932	36.7309	21.5497	28.0418	28.3637	34.5148	29.0844	30.5146	27.6559	23.3044	25.4285	55.5451	55.3859	38.1848	47.8178
ENSG00000054277	1.95705	7.13687	4.34525	4.75021	4.96318	6.39922	4.32201	3.80955	5.49274	3.95901	3.87769	4.34208	5.02611	5.20461	1.71177	2.59269	3.89703	2.66351	2.13257	1.70896	1.14825
ENSG00000054282	5.14898	2.79026	3.36794	4.41134	6.654	8.2322	6.61558	5.47044	6.82877	5.83347	4.58953	4.18376	6.08496	4.51229	2.88136	4.18221	4.16804	9.03194	6.12692	4.31496	3.5509
ENSG00000054356	0	0	0	0	0	0	0	0	0	0.00126876	0.000745033	0	0	0	0	0	0	0	0	0	0
ENSG00000054392	0.751521	0.0337699	0.415982	0.214989	1.56234	2.64637	1.94936	1.70952	0.807734	0.694585	1.23666	0.271707	1.27706	1.25246	1.3375	3.49547	0.90801	1.18851	1.19113	1.68513	1.55891
ENSG00000054523	17.8413	15.157	21.6217	17.7084	4.80241	4.32911	4.15797	4.49281	4.67826	3.83745	4.2941	5.88196	8.4815	3.81763	7.07549	5.66939	4.00965	4.43345	6.43211	3.98175	6.00104
ENSG00000054598	18.146	17.9416	11.3075	9.40036	0	0.01678	0	0.00365241	0	0.00571437	0.00335557	0	0	0.00381128	0	0	0	0	0	0	0
ENSG00000054611	7.9442	6.64249	11.2537	9.28669	16.3936	15.7162	11.6617	8.92623	12.6374	10.2137	11.7416	7.47224	8.9763	11.6365	10.4214	13.0484	11.3567	6.80639	7.14854	6.46668	6.96695
ENSG00000054654	14.4951	15.6526	24.5049	20.0602	29.0013	40.6186	44.3048	25.067	29.1048	7.7873	14.4783	18.9209	15.2277	10.6689	24.2374	15.2462	11.3737	7.66785	7.38929	5.97412	4.69584
ENSG00000054690	0	0	0	0	0.065073	0.0805764	0.0118676	0.140923	0.0421082	0.128578	0.109494	0	0	0.0386344	0.471797	0.0362231	0.173027	0	0	0	0
ENSG00000054793	0	0.00774329	0	0	0.0254667	0	0	0.014648	0	0.0057864	0.0136293	0	0	0.00438095	0	0.00829378	0.0044349	57.8416	60.3666	43.2844	37.5841
ENSG00000054796	0	0	0	0	0	0	0	0	0	0	0	0	0	0	0	0	0	0	0	0	0
ENSG00000054803	0	0	0	0	0	0	0	0	0	0	0	0	0	0	0	0	0	0.260251	0	0	0
ENSG00000054938	0	0	0	0	0	0.0219333	0	0	0	0	0	0	0	0	0	0	0	0	0	0	0
ENSG00000054965	13.3613	16.909	11.4039	19.8094	26.8485	34.731	35.6302	17.6238	26.5183	12.1028	11.813	25.3098	14.109	14.2488	17.3479	22.8743	13.7182	26.5998	29.3556	17.9998	27.7217
ENSG00000054967	2.62539	3.07005	5.95898	1.71107	10.638	15.5724	6.89716	4.88464	7.11455	3.17565	4.48066	5.16471	2.01921	4.92428	4.16121	5.78078	4.35637	4.99837	5.02409	5.65028	4.80326
ENSG00000054983	2.11986	0.947381	5.81708	3.00775	1.6856	0.990183	2.11076	1.99278	1.99515	2.08149	2.15679	0.796595	0.704356	1.15514	2.8008	1.45636	1.69258	0	0	0	0.0223016
ENSG00000055044	69.6219	83.9092	77.0487	73.5391	51.714	46.4201	35.942	69.3471	55.4277	112.432	110.211	76.7224	72.8234	105.621	82.1799	78.2877	113.955	29.9006	40.432	42.4476	41.6514
ENSG00000055070	21.4804	20.5687	22.4522	20.1635	26.5051	27.7762	32.4996	24.5446	31.0095	26.4931	30.0998	17.8116	21.0705	32.0401	18.5226	21.1058	30.134	27.854	25.0981	21.7062	30.2027
ENSG00000055118	0	0	0	0.153426	1.53191	0.0690589	1.92666	3.00403	1.6821	2.05646	1.4081	1.67525	4.33498	3.17802	2.81994	2.40539	2.4035	0.662592	2.21971	5.05858	3.12086
ENSG00000055130	43.7732	48.8428	35.9243	33.7143	31.5169	30.1293	27.3823	31.6537	30.4987	37.4377	37.9935	40.2861	35.6387	38.4269	32.7876	38.8399	34.7171	43.8694	33.9822	37.5384	36.4476
ENSG00000055147	4.08435	6.06571	3.62238	6.48928	7.308	6.85288	10.4029	11.1498	9.52432	13.2712	9.4894	7.86864	9.233	9.92735	10.004	9.20277	9.35769	7.12393	5.39339	4.85664	3.64724
ENSG00000055163	53.6538	56.0691	61.5856	68.07	159.478	145.31	208.132	146.639	147.72	87.5109	130.255	198.698	186.427	171.883	134.619	129.547	121.346	73.2537	57.7138	64.7683	66.2079
ENSG00000055208	11.1205	9.64575	11.4214	10.932	7.98874	9.99064	12.4609	9.36143	10.5825	7.11203	7.50493	12.2214	9.07832	8.50221	9.14562	4.91882	6.7149	15.8499	16.8342	11.6325	11.6194
ENSG00000055211	12.3811	5.71577	12.7033	11.6793	9.74924	9.68364	12.5661	12.7366	12.5449	15.6325	13.1884	11.2126	7.2257	8.48516	10.9314	8.04037	11.4711	20.3552	15.0421	16.1834	25.688
ENSG00000055332	10.4299	11.714	9.83398	10.269	25.0399	19.1795	22.4802	22.4452	31.9137	29.5425	27.8285	27.5696	34.4344	22.5404	35.0897	30.9522	23.7104	31.849	33.661	22.0634	29.839
ENSG00000055483	15.8826	19.6622	17.8955	16.1724	36.6638	32.9164	20.0622	15.8227	28.7715	20.2669	31.6682	38.0178	38.943	30.3239	36.7762	42.921	32.5766	11.4906	16.4093	16.7891	15.7435
ENSG00000055609	32.4765	34.7561	48.6858	46.5806	31.5347	50.2294	27.8747	18.8546	23.5116	7.47629	10.7888	20.3845	18.8656	10.4139	24.6947	28.9812	10.5419	16.8892	17.1449	16.1757	13.7675
ENSG00000055732	0	0	0	0	0.00213805	0	0	0.0149934	0	0	0.00579184	0	0	0	0	0	0	0	0	0	0
ENSG00000055813	0	0	0	0	0	0	0	0.00217667	0	0	0	0	0	0	0	0	0	0	0	0	0
ENSG00000055917	77.797	77.8084	68.0137	72.6542	65.1542	73.2907	79.4074	68.2608	69.2652	49.8169	59.5636	58.6007	57.9639	58.3575	70.2915	68.048	57.6739	59.4274	51.389	53.8272	52.5999
ENSG00000055955	0.154103	0.388548	0.539753	0.28116	3.47719	8.02696	1.78238	1.58955	1.53345	0.770206	1.19349	1.30671	1.50523	0.486113	4.56329	1.07763	1.06431	4.48919	3.49936	2.21672	1.88746
ENSG00000055957	0	0	0	0	0	0.00376566	0	0	0	0	0	0	0	0	0	0	0.00358929	0	0	0	0
ENSG00000056050	15.0619	15.8949	18.8528	7.77282	17.2578	13.3847	26.4419	30.0952	31.8662	46.0845	27.2091	23.268	22.1771	33.7938	14.5119	24.7991	29.955	17.0881	21.5472	21.3731	20.6561
ENSG00000056097	130.515	119.127	144.181	132.487	45.1344	40.7624	55.47	68.1064	54.4993	66.7784	64.7246	65.8501	73.3459	71.6634	66.8292	58.6815	67.915	51.7167	72.1758	64.9483	60.7859
ENSG00000056277	10.7951	12.2432	19.1901	17.7121	7.10383	10.8599	6.18886	6.21624	6.76197	7.19211	6.5968	7.73201	9.76885	3.45244	9.54993	8.88826	5.15598	10.686	12.5467	8.42907	13.7942
ENSG00000056291	0	0	0	0.129397	0	0	0	0.0115183	0	0	0	0	0	0	0	0	0	0	0	0	0
ENSG00000056487	0	0	0	0	0	0	0	0.00423172	0.0168884	0.00423534	0.000257019	0	0	0.000290465	0	0	0.00369733	0.481	1.5722	1.0237	0.831175
ENSG00000056558	2.14353	1.67265	0.838853	1.62144	0.848218	0.473291	0.613436	1.15139	0.528769	0.41861	0.384372	0.0959646	0	0.173605	0.0695697	0.308878	0.260679	0.750643	0.475421	0.0842775	0.431273
ENSG00000056586	15.8238	16.4115	18.5187	18.4384	24.074	31.2427	27.4142	22.9982	24.3705	16.6912	20.8149	18.805	22.8503	14.3824	24.4986	24.7925	15.6582	28.9936	38.4306	25.0373	21.1326
ENSG00000056661	0	0	0	0	5.74007	1.71145	7.13271	11.4046	7.38877	10.6682	5.14324	4.92021	4.5868	6.99561	8.14084	11.0462	9.29615	16.4607	11.7053	26.2622	20.4375
ENSG00000056736	0	0	0	0	0	0	0	0	0	0	0	0	0	0	0	0	0	0	0	0	0
ENSG00000056972	2.64485	0.0955602	0.0336662	2.46187	1.27476	0.215759	1.07122	0.75464	1.85562	1.49436	3.18156	0.636242	0.0662379	1.35386	0.087151	0.102354	1.97641	0.0454948	1.7229	0	0.126933
ENSG00000056998	0	0	0	0	3.91538	0.470705	3.34022	4.04124	3.66709	4.31277	3.23294	3.50587	3.01398	3.32041	4.75811	3.59312	4.23931	0	0	0	0
ENSG00000057019	3.82645	6.57488	13.1511	10.6912	3.90569	4.45669	3.08852	3.12997	3.24048	2.39236	3.12193	1.35208	3.36447	1.28116	3.98162	2.8963	2.91458	2.0829	3.05989	6.08363	8.43935
ENSG00000057149	0	0	0	0	0	0	0	0	0	0	0	0	0	0	0	0	0	0	0	0	0
ENSG00000057252	23.6997	25.6092	20.7456	21.6551	35.1773	30.7553	26.9454	29.3308	33.685	35.525	36.3513	25.4702	38.1254	32.9395	27.0227	29.6874	32.0703	12.8436	15.9008	15.1241	15.1696
ENSG00000057294	0	0	0	0	0	0	0	9.30702e-05	0	0	0	0	0	0	0	0	0	0	0	0	0
ENSG00000057468	0.092203	0	0	0	0.261757	0.210742	0.0809025	0.0539846	0.108361	0.00851709	0.0358909	0.424133	0	0.0294007	0	0.168016	0.0248048	0.148503	0.525838	0.172309	0
ENSG00000057593	0	0	0	0	0	0	0	0	0	0	0	0	0	0	0	0	0	0	0	0	0
ENSG00000057608	102.088	103.447	78.6079	83.9511	83.611	63.4188	86.1262	92.8074	105.808	158.972	120.371	89.3632	89.8377	112.052	96.929	94.4099	110.565	68.4257	76.3486	84.514	108.01
ENSG00000057657	0	0	0	0	0.242722	0.0281428	0.423904	0.48662	0.406738	0.284313	0.249659	0.209728	0.532494	0.143039	0.197753	0.432191	0.213595	0.536444	0	0	1.25857
ENSG00000057663	15.9885	10.3124	21.4533	14.449	18.5032	20.8323	17.1455	19.795	20.2274	25.8717	20.1943	22.9458	12.6876	20.8715	18.5534	16.4096	20.9065	3.79388	7.12577	8.35089	5.12353
ENSG00000057704	0	0	0	0	0	0	0	0.00899147	0	0	0	0	0	0.00514311	0	0	0	0	0	0	0
ENSG00000057757	24.843	26.6211	20.7393	20.9982	24.0018	28.5316	24.952	22.9439	30.2382	27.6544	28.8372	22.0667	15.7644	23.4447	33.3985	29.5932	30.3807	24.3175	18.1206	19.5266	22.6947
ENSG00000057935	38.1818	36.8065	32.1976	29.6435	28.0995	23.1437	37.9628	33.9116	28.5903	27.2277	21.4945	17.6835	19.2865	21.2563	22.1925	14.6208	21.9136	12.6678	11.1832	9.9971	10.0971
ENSG00000058056	32.2733	32.3795	33.7926	43.0387	14.8437	16.6755	11.5285	10.2094	12.734	9.60291	12.5968	11.2396	10.4709	9.03334	11.6247	11.3671	11.1431	17.065	22.4109	16.4857	18.339
ENSG00000058063	23.6311	28.0431	27.4261	29.4074	31.2215	41.7625	48.7453	43.4559	42.1559	31.5253	30.3077	40.237	45.4322	30.7079	45.0119	36.4787	27.3061	49.6897	35.0107	28.8254	18.159
ENSG00000058085	0	0	0	0	0	0	0	0.0037098	0	0.000510455	0.00282995	0	0	0	0	0	0	0	0	0	0
ENSG00000058091	0	0	0	0	0.0918247	0.115533	0.000880183	0.0326717	0.0392059	0.00492802	0.0345506	0	0	0.030031	0	0.192177	0.0187586	4.92528	4.78702	4.95428	5.48047
ENSG00000058262	71.4387	67.3686	76.559	89.7979	69.7235	57.4161	66.2583	65.4839	77.0144	75.0244	86.6454	66.5193	78.1344	80.1522	90.9106	89.5927	86.1066	56.7899	63.1403	75.9863	67.7628
ENSG00000058272	38.1921	38.5805	41.9102	44.3547	30.2239	33.1814	40.7435	50.6509	34.5587	39.6405	40.1029	48.3549	47.7836	45.8224	43.7363	41.5777	38.5804	45.9363	45.1727	38.4983	32.4011
ENSG00000058335	0	0	0	0	0.0310282	0.0114819	0.042453	0.0168802	0.011373	0.0349642	0.0556949	0	0	0.0217576	0	0	0.0529792	0	0	0	0
ENSG00000058404	0	0	0	0.337333	0	0.0109987	0.0129223	0	0	0.000486663	0.0038274	0	0	0	0.0193295	0	0.000149515	0	0	0	0
ENSG00000058453	4.70053	3.79178	4.57281	4.65854	4.49128	3.66417	3.06691	3.89634	3.26202	2.57194	5.03886	6.33941	6.81395	3.57009	7.48282	6.2337	4.6611	9.27075	8.31352	5.51025	5.07591
ENSG00000058600	20.8982	18.7823	15.7585	18.0673	19.8514	19.9585	10.7447	9.35468	17.4193	12.216	17.1491	9.78521	19.245	16.0789	21.3661	14.4147	19.733	11.8385	12.7004	13.7664	16.0945
ENSG00000058668	2.73023	3.12441	5.14993	3.53341	46.7644	42.8722	81.1308	68.5038	51.664	29.1964	37.8304	43.636	62.7078	39.7752	47.9522	59.5647	35.1443	196.976	163.772	161.974	153.095
ENSG00000058673	49.5439	49.6487	58.0542	46.6472	42.8896	46.2958	49.6138	72.0235	46.6463	52.4931	46.5322	67.0171	60.5066	56.3157	54.6435	48.0579	49.4918	118.272	117.983	102.324	71.0533
ENSG00000058729	10.0621	13.0041	9.70067	11.7194	11.2963	9.35072	9.2855	12.4259	12.7153	18.0587	16.3912	19.9123	17.7716	17.3345	9.0371	14.2467	16.5344	7.79804	10.4295	9.47434	13.7538
ENSG00000058799	6.34055	8.01201	5.19627	3.59854	11.0787	8.85995	13.1673	13.222	12.4237	17.4327	13.1485	4.94498	9.35476	15.0983	11.4271	4.63687	12.9517	6.43256	10.7082	10.322	12.7105
ENSG00000058804	40.2301	49.4907	57.5613	68.4607	34.5086	20.5537	30.4048	39.377	36.8665	52.7104	40.1085	37.5499	34.4701	38.2135	57.2323	44.0786	44.6679	32.7602	33.1639	40.7918	34.2323
ENSG00000058866	0	0	0	0	0.0317688	0.000838027	0.0849081	0.0229007	0.0317112	0.0442217	0.0463879	0	0	0.00329228	0	0	0.0262806	0.493427	0.269141	0.667711	0.359515
ENSG00000059122	3.70132	3.89747	3.0856	3.16483	6.71717	7.98616	5.57954	5.13469	4.73125	3.34782	5.10461	5.88237	7.62674	5.73473	5.35506	7.32453	5.5922	3.78277	5.03278	3.61585	3.53448
ENSG00000059145	1.7738	0.330615	2.12685	0.910672	4.79457	7.48515	3.31617	1.98902	2.57721	1.33456	1.34621	2.06028	2.59673	1.80262	1.71925	1.84207	1.47124	2.57579	1.50665	1.36677	2.10276
ENSG00000059377	1.47287	1.23821	0.751689	0.56202	0.397764	0.138247	0.202716	0.53642	0.425804	0.874462	1.23513	0.320718	1.70335	1.04096	0.808072	1.37858	0.835408	4.6526	9.32748	5.95808	7.12336
ENSG00000059378	7.70031	8.57042	11.3511	7.43508	20.5769	22.9304	16.0458	15.2602	16.9975	16.7995	17.271	16.2279	18.7587	18.474	19.8205	20.2253	17.4994	14.7119	9.99967	6.99112	8.83824
ENSG00000059573	44.399	39.9959	37.3449	41.2338	48.717	36.6011	39.5338	47.2526	56.8144	69.8726	62.4453	58.4547	56.2704	65.383	66.1991	69.9277	69.2881	44.6946	49.3381	51.7414	47.1338
ENSG00000059588	8.28182	8.55952	8.20323	5.37553	17.1391	19.4794	9.22722	11.2858	16.0618	15.7445	15.0552	23.002	21.1247	13.7466	20.9061	21.5885	15.0801	32.2626	29.5342	38.1991	32.5508
ENSG00000059691	6.09827	8.40181	3.74105	4.21109	6.69199	4.18041	4.26933	5.38704	6.26789	8.18961	7.74357	6.09758	7.11041	7.79069	4.96876	5.54449	8.15564	2.04337	3.15528	5.43615	3.75125
ENSG00000059728	33.5874	39.8596	30.0854	24.9385	7.6094	9.9136	10.7077	18.3292	10.0669	20.1293	15.3426	11.1623	9.99358	14.5467	7.41354	15.1264	14.8582	11.7041	13.8795	4.69467	10.9726
ENSG00000059758	12.9115	9.0626	13.9176	21.9968	19.8034	24.8438	23.7905	23.2477	22.4847	22.495	15.76	23.1426	23.1552	19.1729	19.3242	20.6595	17.4024	3.65206	4.16963	4.86082	5.24856
ENSG00000059769	3.52774	4.59328	2.32872	4.04888	5.36449	6.23244	5.24172	6.03454	5.70304	6.71428	6.19904	7.92184	5.78438	6.65751	4.50441	4.68571	6.84412	10.1077	10.3874	10.5957	8.8336
ENSG00000059804	0.259797	0	0.615142	1.07675	6.25339	2.25983	4.214	5.93887	4.442	6.28448	1.3902	0.110726	0.878603	0.487001	0.293416	0.268913	0.966448	2.22962	1.25976	1.4412	2.08289
ENSG00000059915	0	0	0.0370639	0	0.275889	0.481511	0.577291	0.287	0.546184	0.179291	0.189864	0	0.113624	0.185352	0.671205	0.0340919	0.272251	0.268053	0	0	0.130039
ENSG00000060069	16.7181	15.6384	14.6896	15.6425	18.6742	19.2647	12.7792	6.89218	14.7809	7.10281	9.55718	13.807	12.8347	11.0458	10.5824	14.0007	10.3287	12.6523	10.8711	13.1184	10.7857
ENSG00000060138	0	0	0	0	20.1075	12.3742	2.47394	6.27066	16.6851	32.7568	27.8134	16.1146	16.0009	20.6835	24.0807	19.2816	26.7422	27.5276	27.5692	53.8265	47.0735
ENSG00000060140	0	0	0	0	0.026209	0	0	0.0240312	0	0	0.0281875	0	0	0	0	0	0.00606896	0	0.0458377	0	0
ENSG00000060237	102.948	97.9515	116.724	95.4409	91.4396	85.0149	101.37	93.5004	90.1152	62.0404	63.0825	85.0979	78.2637	57.2124	100.827	97.7441	64.6885	99.1254	100.628	100.266	87.4259
ENSG00000060339	65.4023	65.952	67.4291	83.9496	48.1723	45.6219	39.4881	65.1677	42.4124	63.2652	66.581	63.7636	55.6364	62.2216	66.7782	63.5765	68.2554	43.0836	51.4538	57.6216	57.1478
ENSG00000060491	22.7171	29.4866	23.5677	22.8483	46.0397	51.0123	35.11	27.5678	35.5583	24.8175	35.0259	37.4653	32.794	35.1339	38.2402	21.9855	35.2072	26.2866	23.1023	34.132	33.8133
ENSG00000060558	53.2732	63.8972	65.7893	53.2104	232.992	15.9201	250.396	103.059	311.226	158.328	161.463	155.767	196.084	218.786	117.712	150.912	145.336	132.234	102.717	121.088	124.159
ENSG00000060566	0.0715743	0.979826	0.896832	1.41622	3.67187	2.73883	4.43313	17.9734	2.36621	11.5999	20.8748	16.114	14.9496	13.0663	4.34503	18.9209	8.66502	8.82401	24.8071	8.33362	12.7648
ENSG00000060642	1.77545	4.89603	0.636197	3.80046	4.72165	2.59421	2.71882	2.68701	3.68495	3.4779	3.89419	4.45512	2.75326	2.63796	1.37605	2.5188	2.44223	2.88368	8.07625	5.86996	4.65823
ENSG00000060656	6.07985	9.51341	9.25006	12.3021	11.7846	1.76241	10.3939	7.41816	18.3641	11.8094	10.5987	22.0267	15.8694	16.2548	13.6421	12.7501	12.0935	0	0	0	0
ENSG00000060688	40.101	42.2819	44.4729	42.2333	40.0794	26.4149	36.4056	36.4361	46.77	51.6674	41.1259	35.1913	31.3732	49.145	32.3867	34.8385	49.9873	27.7053	25.3574	30.1723	34.3423
ENSG00000060709	0	0	0	0.00679956	1.1817	0.150278	0.2323	0.61421	0.666234	1.13159	0.74677	0.447922	1.76594	0.861953	0.42908	0.646102	0.648367	0	0	0	0.256987
ENSG00000060718	0	0	0	0	0	0	0	0.00635099	0	0	0	0	0	0	0	0	0	0	0	0	0
ENSG00000060749	20.9115	18.201	16.6717	15.8887	15.2853	14.8519	16.2814	10.4755	16.4961	8.49603	8.50844	11.5183	7.92273	6.60054	14.9539	10.4463	6.41177	15.9067	19.5468	10.786	16.2583
ENSG00000060762	18.1695	19.8494	17.1347	20.1833	16.6813	16.8524	20.0442	19.2317	21.9548	22.6028	25.0961	17.2298	19.3354	29.0461	13.2969	14.432	23.5382	11.4285	9.68137	8.1068	11.1014
ENSG00000060971	10.2758	6.73142	4.72171	6.41728	15.3464	16.8746	11.6377	13.8268	14.4498	13.6288	17.6588	10.3613	9.46257	15.076	14.1056	8.62027	17.549	14.0452	13.3305	11.0517	13.4489
ENSG00000060982	29.774	31.812	33.4317	34.7608	11.5465	2.45476	4.02046	2.08348	16.1647	8.29872	10.2838	4.79877	6.32694	6.88188	11.0239	13.4268	8.63052	7.7117	8.24018	14.3274	11.8582
ENSG00000061273	16.6926	24.2849	34.0521	30.1694	51.9047	86.5249	54.0469	47.6588	42.753	27.7348	23.1369	23.7512	26.4627	20.1541	34.444	28.7741	25.8312	19.204	18.7333	21.717	15.6916
ENSG00000061337	7.19963	10.1961	3.42467	3.79582	42.3388	41.9014	36.2703	16.9453	38.2071	17.1215	26.2893	26.5634	29.536	25.134	32.4565	27.111	25.0564	3.65265	6.24291	7.85566	10.3998
ENSG00000061455	0.0309912	0	0.566094	0.0152785	0.000395582	0	0	0.00700557	0	0.000304819	0	0	0	0.0152462	0	0	0.000187296	0	0	0	0
ENSG00000061492	0	0	0	0	0	0	0.00641052	0.0460932	0	0.0119378	0.00115666	0	0	0.0173466	0	0	0.0141029	0	0.148724	0	0
ENSG00000061656	0	1.11761	0	1.34046	0.664833	0.590029	0.335085	0.434982	0.319928	0.464608	0.674602	0	1.70796	0.383675	0.274232	0	0.383924	1.44449	0.217508	0	0.0978556
ENSG00000061676	9.9941	10.8361	7.56857	8.20032	1.73787	2.1241	1.35586	2.87957	2.44297	3.48722	3.27379	4.00693	3.0941	3.52073	2.43287	2.60243	2.77856	8.16714	10.6977	5.39804	7.90112
ENSG00000061918	6.90272	6.29821	5.33271	5.615	8.92816	8.86221	16.5003	28.2172	13.3917	29.5888	18.4706	21.6107	23.5165	25.4981	19.4215	13.3732	20.7743	65.7944	68.3763	64.4857	58.2088
ENSG00000061936	33.4461	26.9509	24.9672	30.3044	30.7356	38.3807	28.6638	30.138	27.7391	26.5777	32.4139	38.3157	44.6838	39.4906	33.354	32.7037	35.5813	26.5556	25.5024	29.7822	28.1928
ENSG00000061938	5.02139	4.60107	6.22414	3.42767	7.2096	9.94864	7.10186	4.13226	7.1257	2.2814	3.39713	5.83972	4.46957	3.99845	4.56651	5.67887	3.58381	18.1089	8.80965	18.5723	12.2913
ENSG00000061987	11.2266	7.99554	11.7391	7.82715	18.7592	26.3643	18.5087	14.7442	15.8799	9.43398	11.3239	17.3059	15.9837	11.2605	20.4405	15.5212	10.373	18.8441	18.531	8.92525	9.14382
ENSG00000062038	1.91027	0.535616	0.490634	0.292896	0.00605509	0.00366174	0.0518292	0.056496	0.0308252	0.0354175	0.048205	0	0	0.0983253	0	0	0.0275038	0.8944	0.638141	0.455047	0.259654
ENSG00000062096	0	0	0	0	0	0	0	0.00171624	0	0	0	0	0	0	0	0	0	0	0	0	0
ENSG00000062194	82.0584	66.1982	83.4238	70.6467	28.2051	28.6375	37.7836	55.6262	34.4492	52.1869	44.9338	43.4065	45.7685	49.8674	34.803	36.0954	44.7786	32.8887	31.3282	28.9363	26.3104
ENSG00000062282	0	0	0	0	1.54763	1.28373	1.45371	2.78208	1.21991	2.63919	4.96719	3.94345	2.91291	3.9574	0.597886	2.28505	3.40681	0.833785	2.01869	4.81365	2.18085
ENSG00000062370	0	0	0	0	0	0	0	0.0258763	0	0	0	0	0	0	0	0	0	0	0	0	0
ENSG00000062485	41.8625	37.4898	39.7996	47.6022	38.0487	33.6845	26.6796	40.0662	38.9343	56.1065	52.9789	38.9972	44.4399	50.7498	46.921	47.4315	54.0449	23.1853	25.9718	32.6439	25.8378
ENSG00000062524	0.599491	0.245839	0	0.501082	0.031154	0.143852	0	0.0487647	0.0314787	0.0037356	0.0328445	0	0	0.00381808	0	0.483116	0.0244197	0	0	0	0
ENSG00000062598	14.2824	15.2062	16.9442	16.7343	15.9224	25.0066	19.1716	25.4664	15.9207	18.6251	18.9736	20.8943	20.1175	18.5679	19.252	19.4351	19.4585	24.6602	23.9328	20.3757	26.4525
ENSG00000062650	52.9391	63.7784	66.0287	56.9441	37.0704	36.843	46.1227	43.801	42.5841	37.4025	38.9768	39.85	38.296	39.4726	46.7582	45.3572	38.4947	44.3395	39.6826	35.6977	46.7816
ENSG00000062716	15.9225	12.3918	11.4214	15.5027	22.1994	24.685	27.1134	28.3449	26.3212	42.0398	29.1926	22.7271	16.5162	32.8143	24.3442	23.0505	31.6982	13.3754	11.6138	17.3743	14.438
ENSG00000062725	13.0801	12.6778	9.07188	8.9448	14.8901	20.9723	17.6224	19.8486	18.1546	20.3749	17.2522	19.668	18.3997	19.7868	17.117	19.2553	18.0668	21.5165	19.9424	15.6628	14.237
ENSG00000062822	63.7653	59.4976	68.0495	66.1699	74.9985	87.9191	57.3406	51.5131	62.5763	45.0757	57.2097	56.7481	58.2574	55.0374	53.6075	56.8921	59.4283	48.4485	52.5067	55.8352	54.7078
ENSG00000063015	0	0	0	0	0.000877252	0.00137278	0	0	0.0114371	0	0.0112805	0	0	0.00864715	0	0	0.00275958	0	0	0	0
ENSG00000063046	67.664	78.9196	78.0577	71.4259	100.063	64.3011	109.945	184.993	138.319	239.009	206.274	161.473	175.467	254.191	154.057	166.066	231.324	147.529	149.554	151.456	164.202
ENSG00000063127	0	0	0	0	1.9298	1.0409	1.13132	1.01298	1.04106	0.816761	0.881513	1.09335	0.533712	0.764854	0.724253	1.06306	0.695945	0.511167	0.383568	0.562844	0
ENSG00000063169	8.24552	11.9755	6.9057	11.0059	8.11528	10.4378	8.78789	8.4677	5.89029	4.05947	4.3407	11.2993	2.05713	5.07699	7.69154	7.46999	4.36665	9.82515	6.63558	7.65124	8.53662
ENSG00000063176	10.1286	5.72524	5.95863	6.4811	14.1283	15.6656	10.7238	7.86762	8.99815	7.51664	9.63042	10.6813	10.6209	8.69058	5.5229	8.21465	8.61301	6.37608	5.24579	7.95487	4.43027
ENSG00000063180	2.5803	0.379447	0.740179	0.931312	5.33519	2.10969	4.64888	4.03309	7.22255	4.45764	4.50358	4.57864	5.74285	5.45109	2.6446	3.23023	5.58495	0.861513	2.28183	1.25665	2.78716
ENSG00000063241	5.31987	7.05151	5.39606	4.80948	9.33611	2.46081	4.28208	3.04939	9.07556	6.71044	7.15065	5.59401	4.89006	8.11039	4.65471	6.84082	8.42958	3.22235	1.55114	7.62073	4.33582
ENSG00000063244	78.6536	107.2	91.323	89.3776	153.796	157.023	139.755	77.7394	147.443	99.5208	80.7785	95.0067	89.2606	98.367	91.5707	79.5446	104.25	76.0388	64.1433	78.0789	80.2664
ENSG00000063245	37.5211	37.8013	29.7148	27.4044	39.8511	33.9033	24.5147	25.5377	25.5403	28.0959	29.161	27.9699	35.8656	33.8137	27.2364	30.4993	30.9768	29.3278	34.2197	36.9766	33.0578
ENSG00000063322	8.54532	13.1635	19.2249	16.0132	15.0644	17.4566	14.9122	11.3218	13.2446	9.7985	14.2839	12.032	16.1051	10.0856	6.89389	9.01667	11.9197	6.99282	10.6418	6.36879	16.693
ENSG00000063438	6.00363	5.43808	7.70055	3.85775	4.20755	5.3837	3.66802	4.32807	4.1365	4.75338	5.34767	2.86838	6.09135	5.65505	4.70818	5.03704	5.96689	5.9634	3.93563	3.5895	3.62406
ENSG00000063515	0.637596	0	0	0	0.0327724	0	0	0	0	0	0	0	0	0	0	0	0	0	0	0	0
ENSG00000063587	1.34128	1.15724	3.11669	3.36776	6.6294	7.17691	4.64237	3.07103	5.9243	2.06608	3.25735	5.84487	3.46908	2.95525	4.05134	1.86367	2.39998	4.08897	7.02856	4.20547	2.5586
ENSG00000063601	14.636	16.825	23.8178	19.2763	18.2174	16.777	20.0389	16.2567	18.0467	14.0891	20.5645	19.5637	21.709	16.0281	20.2903	16.2219	15.7159	8.63343	10.4668	9.67371	8.70802
ENSG00000063660	0	0	0	0	0.665338	0.130116	1.51125	0.549273	0.569756	0.186584	0.290052	0.0455989	0.0430003	0.273359	0.651205	0.996038	0.303757	0.318681	1.42308	0.0913834	0.0594178
ENSG00000063761	4.08136	2.32327	1.92277	1.32129	3.71429	4.863	2.38543	2.08196	2.94634	3.06522	3.91008	1.68408	4.49627	3.49751	3.56616	6.05079	3.99483	1.40633	1.46041	2.11043	0.882576
ENSG00000063854	8.04459	9.0518	7.57218	9.26649	8.72153	10.9838	9.9952	11.2788	9.21749	11.4998	12.2248	13.2944	10.912	12.9732	6.87764	7.03435	12.5518	7.43169	8.65218	7.36439	7.82056
ENSG00000063978	22.4561	22.1277	15.2134	14.6963	27.2763	27.3558	22.5809	26.285	20.6257	23.2275	22.7984	27.7579	28.5487	27.3702	22.5088	24.5842	23.6065	25.8032	24.3111	20.3284	19.2624
ENSG00000064012	13.5579	12.0912	9.15673	8.15361	17.5843	26.3606	21.8198	17.6871	14.122	12.9051	16.4314	20.3671	17.9999	15.433	12.3112	10.0517	10.6535	11.5393	12.4762	11.3465	11.8015
ENSG00000064042	0	0	0	0	0	0	0	0.00709307	0	0	0.000508548	0	0	0.00144473	0	0	0	7.22058	15.5628	19.0719	14.3149
ENSG00000064102	36.7772	37.2769	37.3147	32.9544	27.9344	18.9813	21.0424	27.1733	33.2266	56.542	38.349	36.8574	36.5037	40.982	41.3329	25.9771	43.1466	20.8339	35.0254	31.6995	31.444
ENSG00000064115	33.7831	39.4678	35.0024	28.8178	65.1998	31.4787	92.957	88.3495	77.0391	98.0128	99.1202	107.437	104.116	118.844	74.4701	66.3298	78.1561	74.7682	84.2823	80.865	80.6648
ENSG00000064195	0	0	0	0	0	0	0	0.00396993	0	0	0	0	0	0	0	0	0	0	0	0	0
ENSG00000064199	1.13415	0.552294	0.124621	0.726385	0.0628865	0	0.468396	0.216165	0.0811542	0.299826	0.201772	0	0	0.149503	0	1.2512	0.118059	0	0.112542	0.0745814	0
ENSG00000064201	0	0	0	0	0.051126	0.311143	0.021699	0.235669	0.0566134	0.113587	0.260591	0.101422	0	0.0981567	0.0377912	0.0218959	0.143503	0	0	0	0
ENSG00000064205	0	0	0	0	0	0	0	0	0	0	0	0	0	0	0	0	0	0	0	0	0
ENSG00000064218	0	0	0	0	0	0	0	0	0	0	0	0	0	0	0	0	0	0	0	0	0
ENSG00000064225	1.58599	1.77681	2.14471	1.38272	0.16546	0.0569109	0.226276	0.00653418	0.0665594	0.00543676	0.00461809	0	0	0.00390903	0	0	0.000232287	0	0	0	0
ENSG00000064270	0	0	0	0.340433	0	0	0	0.00563956	0	0	0.0049046	0	0	0	0	0	0	0	0	0	0
ENSG00000064300	0	0	0	0	0.00688017	0.0380313	0	0.0158495	0	0	0.000622771	0	0	0.00284361	0	0	0.00597978	0.580101	0.363142	0	0
ENSG00000064309	3.69813	1.76121	2.47839	2.60127	5.0953	8.84722	1.84742	3.52567	2.0656	2.4121	3.2505	3.40077	4.43328	3.08535	5.78371	4.61882	3.19365	2.69779	3.66034	11.547	6.70398
ENSG00000064313	25.2928	32.8298	26.4823	29.2166	25.2212	30.4013	22.5064	20.7631	23.0347	22.6027	20.7886	26.6003	31.6452	22.5394	26.0881	24.5514	21.4744	21.9223	24.7857	28.5361	27.875
ENSG00000064393	44.6532	47.713	51.8158	40.8492	18.4437	14.731	17.9429	17.5088	14.1469	7.58621	13.1669	15.1939	19.8351	13.2084	17.0409	16.9233	12.6094	15.274	12.9932	9.4098	10.6507
ENSG00000064419	42.281	49.8523	51.9102	53.5499	64.7191	52.062	50.4603	48.0377	57.1417	55.0149	48.7712	51.5554	61.5712	43.3363	64.2687	70.2921	52.8337	37.0694	51.5221	44.0058	49.607
ENSG00000064489	12.2231	6.70844	5.45169	13.2038	9.68331	15.2932	7.89936	8.1453	7.05662	7.02356	7.72481	5.88485	6.70229	8.62063	3.5585	5.15775	8.66747	15.266	8.95632	8.17859	8.41556
ENSG00000064490	20.3013	18.4085	21.2732	15.6049	14.8973	13.0208	14.6049	18	14.0037	20.4192	22.1583	9.32072	10.7452	21.5395	15.6533	13.5521	24.1609	11.3334	14.5114	21.1808	14.1885
ENSG00000064545	19.2962	19.7677	15.2132	15.2929	16.9467	14.694	11.0356	11.4042	14.404	13.6867	15.5423	14.9734	16.0665	16.6128	17.3127	13.8125	18.269	18.722	14.2253	15.7821	14.7338
ENSG00000064547	2.36054	3.67788	3.64676	3.54717	9.75868	9.98408	7.45402	8.04661	4.56822	3.07397	3.99467	4.60857	6.03062	3.97704	5.94962	5.26276	3.76322	3.55766	2.00768	2.19233	4.38702
ENSG00000064601	16.6111	16.9445	12.7782	18.3534	26.9857	24.9042	28.9942	24.9285	24.4944	25.8942	30.9689	27.001	36.8684	37.2592	33.3873	21.4093	29.6509	22.7931	30.3374	21.4014	26.4753
ENSG00000064607	36.9752	40.1114	36.103	31.386	35.639	58.6844	21.3502	22.2246	21.4798	14.6219	20.2458	33.7301	32.5334	19.1523	30.5112	26.636	16.4526	40.8859	32.3977	35.9003	32.8958
ENSG00000064651	17.3934	17.2511	21.0899	14.5124	12.3206	17.4653	10.5448	6.2386	11.6734	5.53896	9.25374	8.9226	10.9056	7.76606	11.7624	8.03378	7.10849	11.9122	14.0406	7.0276	6.70651
ENSG00000064652	0.675571	1.21128	1.67499	0.720074	0.651626	0.384572	0.71437	1.10709	0.245775	0.571119	0.933573	0.694832	0.0867275	0.924113	0.0380366	0.0443739	0.547226	0	0	0	0
ENSG00000064655	0	0	0	0	0	0	0	0.0028777	0.028549	0	0.00979549	0	0	0	0	0	0	0	0	0	0
ENSG00000064666	25.5141	26.5255	16.8841	22.7988	38.7885	17.8006	46.2765	58.0425	43.8193	47.8641	31.6209	30.5546	25.2096	32.7532	27.44	41.8911	38.652	1.68201	3.53242	1.76727	14.0626
ENSG00000064687	2.66122	2.80402	1.75499	2.79663	9.68385	60.2114	9.55651	8.95923	4.26217	2.29979	4.33967	3.81863	6.68102	3.82536	3.43611	2.48825	3.27752	8.67413	6.75561	7.411	6.08988
ENSG00000064692	0	0	0.0535111	0	0	0	0	0.00772447	0.00425902	0	0.00158113	0	0	0	0	0	0	0	0	0	0
ENSG00000064703	11.5687	10.4326	16.9225	13.6019	12.5939	12.4528	14.334	11.7932	13.5468	13.6553	13.7134	8.15821	10.5381	12.4462	13.0812	10.9654	11.4397	10.5931	11.474	14.8251	12.4751
ENSG00000064726	60.014	69.5018	71.012	58.9401	23.2822	21.2995	25.1483	24.2181	29.5369	30.4462	30.9508	24.4364	23.0857	26.7414	28.1048	22.7267	28.8864	14.7753	26.1919	35.4499	34.7703
ENSG00000064763	3.72133	6.6622	10.9764	6.9913	14.1649	4.31441	15.3965	13.1242	15.5588	18.6021	14.1431	13.2553	8.84732	13.6101	12.6884	16.3137	15.9867	6.8908	8.92742	9.42399	11.7094
ENSG00000064787	0	0	0	0	0.00291244	0	0	0.00399451	0	0.0128919	0.00517926	0	0	0.00161125	0	0	0.00137895	0	0	0	0
ENSG00000064835	0	0	0	0	0	0	0	0	0	0	0	0	0	0.00968282	0	0	0	0	0	0	0
ENSG00000064886	0.630184	0.287445	1.29928	1.98986	133.294	7.62226	460.168	196.654	177.527	58.0588	149.794	57.8618	42.2773	84.4547	58.3019	36.3573	89.3965	0.489793	0.433831	0.622062	2.06491
ENSG00000064932	10.3405	13.9579	10.1354	10.7275	20.9856	20.3625	19.4785	13.4859	15.7798	9.46279	12.3757	15.0589	15.076	14.0121	14.4614	8.14251	12.6505	18.228	16.5598	12.8216	15.7626
ENSG00000064933	15.4866	15.0137	18.0554	15.2584	13.3227	13.8262	11.0581	12.0832	14.3268	16.3768	12.4986	14.1922	11.7838	12.9338	17.611	14.9103	13.1674	10.1605	20.0423	11.1906	13.0395
ENSG00000064961	16.3057	15.5914	9.75488	14.1034	23.4747	32.6266	26.1044	29.11	20.5276	22.0804	24.8747	25.4272	25.8309	29.5944	21.5915	17.3777	27.0136	31.5179	39.4998	30.3139	30.6133
ENSG00000064989	0	0	0	0	0	0	0	0.0012648	0	0	0	0	0	0.000223131	0	0	0	0	0	0	0.496479
ENSG00000064995	25.9917	35.7072	20.1803	15.2664	20.3592	17.3884	19.3354	25.5249	25.3107	35.6531	34.488	25.3496	21.0979	36.4545	40.9806	25.2861	33.4391	27.1368	24.7486	23.9497	21.4008
ENSG00000064999	11.3687	10.2371	10.0279	9.30452	8.72445	8.95546	7.97893	7.29844	9.21879	5.39449	5.75871	10.2732	12.5075	6.96446	9.31973	11.975	7.87372	10.0244	14.2419	8.80594	9.35522
ENSG00000065000	75.5446	79.9649	78.3082	78.7849	65.8909	74.4257	57.7053	54.1442	56.489	47.7593	60.8416	82.1788	78.404	73.8965	74.3111	76.6893	66.4402	64.0139	61.4754	66.3201	60.9839
ENSG00000065029	10.1384	9.84018	10.2037	9.00595	15.4936	23.666	13.9092	12.4196	11.7332	9.20341	12.3053	12.9966	11.8505	12.2135	10.9578	10.4852	12.0157	14.6895	14.0058	11.7734	13.2712
ENSG00000065054	0	0	0	0	0.00182981	0.0697528	0.0291337	0.00589166	0	0.0317466	0.000827962	0	0	0.0213524	0	0	0.0243251	0	0	0.350561	0
ENSG00000065057	5.55614	4.38858	1.15928	5.22197	10.0391	4.57238	5.49359	8.50841	10.4719	13.4928	13.5924	12.0285	10.3493	14.8553	10.9978	12.1642	18.3147	4.33069	7.04071	8.80864	10.0375
ENSG00000065060	10.1048	11.2046	15.2303	15.659	17.7979	14.8255	15.4534	9.9563	16.2956	8.52501	11.4482	14.5349	11.0742	8.38983	20.5039	13.9372	10.5365	11.1351	16.8246	15.7144	13.602
ENSG00000065135	59.8668	56.0431	60.3949	62.7464	54.3776	45.9326	71.6756	73.7888	78.9017	86.0571	73.6332	55.2816	63.5067	76.2515	81.2103	68.6714	70.5259	58.3855	66.6275	57.1187	63.2435
ENSG00000065150	78.7526	75.0945	71.1129	71.7915	64.9308	38.3178	53.0562	67.9759	81.7503	126.695	90.4649	79.507	84.9934	91.8242	96.7499	95.6532	95.559	60.5607	61.0848	73.4181	71.0608
ENSG00000065154	37.6659	36.5974	29.285	28.9712	9.43895	9.84321	6.86669	13.455	9.68987	20.8236	20.6977	19.9343	16.1212	21.7595	16.0709	13.1319	19.4375	23.9037	21.7123	16.4903	19.5056
ENSG00000065183	36.2548	40.7668	38.5843	32.5548	21.9569	17.0435	13.3156	16.8681	28.7814	38.5168	33.6021	30.2826	31.2419	30.1393	37.7283	37.2944	39.4471	18.7573	15.0412	34.3998	34.4462
ENSG00000065243	11.4566	17.4154	20.6601	18.1545	15.6593	20.3324	13.3077	13.4524	13.415	10.3819	9.67587	14.8213	12.1923	8.05965	12.0052	9.89519	7.43725	19.2912	24.7421	15.7243	17.3012
ENSG00000065268	16.8957	23.3156	23.6083	26.5637	38.2468	26.851	15.0458	16.6962	36.173	34.8622	39.5842	26.5269	24.4086	36.8072	33.9453	34.6334	46.6396	16.984	13.4511	26.017	25.8741
ENSG00000065308	7.15686	3.17442	6.13455	5.73851	12.4493	15.0503	9.1491	7.23733	7.81056	5.89243	8.72772	6.60548	9.56847	6.90171	8.80823	12.4411	5.44271	31.9995	39.2642	33.0546	30.1385
ENSG00000065320	5.90138	2.08241	6.79193	2.2703	0.039871	0.0646443	0.00960818	0.0543964	0.022727	0.0111002	0.042742	0	0.0287556	0.0384571	0	0	0.0416573	1.42687	2.75683	2.24436	0.179091
ENSG00000065325	0	0	0	0	0	0	0	0.0146963	0	0	0.00303953	0	0	0	0	0	0	0	0	0	0
ENSG00000065328	52.7222	44.5836	42.3316	51.9244	48.8176	33.7888	47.7	48.7735	49.1854	52.3166	47.8752	55.1792	50.1061	53.411	45.5196	59.5983	49.9315	41.5971	50.8902	38.7607	44.3257
ENSG00000065357	18.7407	22.3303	21.0805	24.9123	34.4746	39.3385	36.0317	40.0606	26.064	24.8624	27.2866	26.4034	25.7246	22.8846	23.1363	21.9835	25.0177	23.5408	12.3654	14.286	17.5562
ENSG00000065361	0.378298	0.00288505	0.0111806	0	0.0203042	0.0221208	0.00408039	0.0273125	0.000197415	0.0202826	0.0156536	0	0	0.0224861	0.0542453	0.00103005	0.0181285	0.0418243	0.181651	0.591891	0
ENSG00000065371	0.168836	0	0	0.063944	0.0105272	0	0	0.0291252	0.0356775	0.0108177	0.0114729	0	0	0.0164239	0	0.0753026	0.00699513	0	0	0	0
ENSG00000065413	4.68181	8.65721	11.3694	9.50273	10.903	20.9482	7.48862	5.53428	7.61618	4.04676	4.94227	5.92319	5.80177	4.84341	6.21076	4.82782	3.46658	2.23551	3.12551	1.38027	2.57707
ENSG00000065427	51.4363	59.6127	57.28	60.5785	67.8395	39.3321	54.122	58.805	84.7663	105.797	94.7757	53.2936	71.0691	78.8577	66.2333	67.2368	98.9575	29.1813	32.1986	45.2823	52.415
ENSG00000065457	20.6578	18.7597	18.5407	17.7274	14.163	21.8796	12.4415	11.2501	10.9436	9.40823	13.1623	10.4115	7.22183	9.09272	11.0689	11.6737	8.75546	11.0246	7.93657	10.2004	5.7981
ENSG00000065485	3.4419	2.39925	4.70771	4.1263	12.4536	10.2759	6.46278	5.6246	12.9005	11.6757	12.6352	8.54856	5.816	5.77597	10.6614	10.8925	11.9748	3.85787	9.15718	10.4938	11.7463
ENSG00000065491	16.4916	13.322	13.7529	7.6203	26.3342	18.7304	20.9656	16.8255	31.2988	26.1871	22.2467	28.9803	24.1635	28.5409	19.4184	19.0136	21.5316	24.7057	16.7815	14.8392	19.4027
ENSG00000065518	96.1475	91.1088	83.0743	88.0486	54.094	26.3192	66.6734	109.417	69.363	138.663	118.531	84.6228	79.2212	136.127	54.7077	65.5319	131.639	81.3098	87.1584	89.1738	104.597
ENSG00000065526	57.4075	48.5891	65.0201	58.8412	37.0015	48.9445	36.5481	30.3969	34.9926	16.9734	26.911	36.8084	45.6521	27.6708	39.5147	39.2986	24.5536	72.4263	63.783	52.2486	45.4697
ENSG00000065534	0.00612663	0.705703	0.241915	0.500204	0.000682248	0.00343053	0	0.000699132	0	0	0	0	0	0	0	0	0.003478	0.130184	0.160029	0.00733776	0.16834
ENSG00000065548	41.2102	44.6969	39.066	30.7299	19.838	15.7795	18.8927	34.1241	25.4461	50.7327	39.2558	35.8124	39.7752	44.8936	35.1201	33.4596	42.9601	24.307	20.0478	26.4659	27.614
ENSG00000065559	8.07157	11.2513	9.15723	2.50194	10.008	11.3124	12.2495	11.0167	11.0436	12.0968	10.9721	8.53469	10.8555	11.1726	8.70499	7.48898	9.04495	5.30644	8.75938	4.62781	9.78743
ENSG00000065600	7.61551	5.9599	5.60119	5.65884	12.7342	15.6983	9.94162	15.5673	11.0572	18.4678	15.415	17.7783	14.424	20.2551	14.2806	13.3949	22.1555	15.1684	15.2197	24.1788	14.9727
ENSG00000065609	0	0	0	0	0.00580932	0	0.00141101	0.00802144	0.0194661	0.00881353	0.00912963	0	0	0.0205815	0	0	0.00277186	0	0	0	0
ENSG00000065613	22.0646	23.7839	32.6506	34.0196	27.8051	24.9478	36.5945	37.2764	36.7049	29.2814	32.5413	42.8976	33.0685	36.6147	34.0491	39.8796	31.6963	41.1562	44.3735	23.7222	37.23
ENSG00000065615	11.6484	15.3243	6.1788	9.01772	8.64027	8.18968	10.1798	9.75875	10.4201	13.6416	10.5368	6.66564	9.56685	12.6996	7.19163	8.27858	10.6995	9.87641	7.60574	3.47679	3.64412
ENSG00000065618	0	0	0	0	0.00205675	0	0	0.000514171	0	0	0.000361277	0	0	0	0	0	0	0.594755	0.506431	0.261501	0.455881
ENSG00000065621	0	0.0346473	0	0	0.0850567	0.248811	0.0410205	0.0604597	0.0578761	0.070933	0.056275	0	0.578784	0.0408269	0	0	0.0390891	0	0.0119633	0.218089	0
ENSG00000065665	5.86672	2.92739	2.15153	4.53104	4.49759	6.76228	3.23462	3.66399	2.80583	2.417	2.95989	3.17361	1.95751	2.55592	3.18464	3.99407	2.44906	5.46756	5.94389	5.98821	2.27274
ENSG00000065675	17.0256	17.5344	22.4838	25.5038	37.5424	35.3926	50.4142	42.6728	34.4663	32.7077	28.4744	28.0813	19.8667	26.4884	28.6011	27.3746	24.8652	29.6918	26.3598	31.4135	29.8645
ENSG00000065717	0	0	0	0.493776	0.0209882	0.00274207	0.149171	0.0912998	0	0.041929	0.0744743	0.337697	0	0.0411067	0	0	0.0652794	0	0	0	0
ENSG00000065802	7.96482	8.39848	6.78637	10.9812	8.25417	6.96314	5.82222	3.85905	7.29659	4.36181	5.91726	3.4484	5.33682	4.43495	5.67679	6.82521	5.75241	7.87707	2.80543	4.57665	5.82542
ENSG00000065809	0.254472	0	0.316781	0.0341921	1.62644	2.59572	4.97365	5.17109	2.85083	2.49812	2.67151	2.16363	2.88274	2.63142	2.44542	2.83052	2.27947	1.59564	0.509794	2.19179	1.15273
ENSG00000065833	0	0	0	0	0	0	0	0.0161261	0	0	0.000484284	0	0	0.00539306	0	0	0	0	0	0	0
ENSG00000065882	39.9654	43.1303	36.541	34.9833	24.129	23.8989	29.1976	23.8462	26.6132	23.8541	21.6077	22.8314	20.5224	17.7752	32.4902	27.0252	20.0141	25.48	22.4762	29.6818	27.6323
ENSG00000065883	40.1079	58.9248	42.3862	47.0566	25.5708	27.7347	29.8944	22.4805	26.8581	16.8513	18.3873	21.0765	35.7674	19.4821	29.1671	23.8133	16.9973	32.7518	31.2793	25.0229	22.4206
ENSG00000065911	96.5259	114.931	121.13	119.984	56.1696	45.9958	57.6012	66.2636	109.899	143.756	157.852	96.04	88.1981	115.66	127.281	123.795	135.186	66.5001	102.433	112.579	107.769
ENSG00000065923	7.08086	8.5554	6.17686	6.96801	3.36669	2.12973	2.23747	2.0847	3.15719	2.65979	1.87306	1.90773	2.41369	1.97981	4.11715	3.76242	2.52811	4.6734	1.68473	1.46072	0.334376
ENSG00000065970	15.663	10.6745	15.5922	7.57508	12.0887	13.5412	12.773	15.2121	13.3071	10.6791	14.8171	16.9462	23.8201	14.8242	13.7595	15.5398	12.826	15.3874	9.96713	7.45918	6.01014
ENSG00000065978	709.786	700.379	686.298	687.37	467.623	294.579	411.854	685.295	595.034	1056.18	1049.73	646.336	676.715	1185.33	583.023	707.065	1176.24	329.568	345.507	509.91	509.563
ENSG00000065989	0.414069	1.12676	0.044027	0.0189438	0.42965	0.0167232	1.83763	1.24374	1.25972	1.30423	1.05794	1.28819	1.52764	1.0524	1.11512	0.835178	0.996703	0	0.00868081	0	0
ENSG00000066027	25.429	33.4987	27.1531	24.2118	19.4126	15.4037	22.5053	21.7483	22.2415	24.329	15.9291	11.6898	20.7053	14.8617	19.4967	16.8275	18.1049	10.1414	9.95869	9.19181	9.73471
ENSG00000066032	0	0	0	0.164063	0	0	0	0.00734585	0	0	0	0	0	0	0	0	0	0	0	0	0
ENSG00000066044	93.6902	92.4056	81.4887	96.5544	81.9553	63.1713	68.8531	71.2783	77.7801	81.2004	85.7136	67.7268	65.1798	88.5228	85.7668	82.6304	92.2407	51.0975	51.2398	79.585	75.1175
ENSG00000066056	0	0	0	0	0.0155186	0	0	0.00645481	0.0236101	0.019975	0.00493414	0	0	0.013704	0	0	0.00977729	0	0.342889	0.482261	0.446247
ENSG00000066084	22.702	16.9901	21.4765	18.4324	24.7086	30.5969	23.5783	21.5523	24.9682	16.4912	15.6091	24.1977	30.9447	20.2422	31.4445	24.9618	18.803	29.1435	28.6211	27.2846	26.7445
ENSG00000066117	32.3256	41.4992	54.067	46.833	69.1265	70.5842	70.9408	92.2554	72.0994	95.3457	95.6884	67.0703	76.1585	76.0367	109.335	88.1711	104.455	33.0714	39.992	62.9362	58.5598
ENSG00000066135	22.6481	28.7069	30.8668	27.9105	18.8735	25.8174	21.284	21.8537	16.7798	17.757	20.3161	22.5979	30.162	20.6115	22.7188	25.2697	20.3279	26.4838	30.7099	26.7002	29.0569
ENSG00000066136	12.8815	13.145	16.8115	17.9524	14.6474	15.0289	14.7797	14.824	12.6083	13.9826	15.4258	16.4813	16.4751	16.2207	17.6975	16.3897	15.1497	15.0164	13.379	20.4189	10.7668
ENSG00000066185	0	0	0	0	0.055451	0.0372696	0.0494843	0.0218865	0	0.0305822	0.0249461	0	0	0.0160358	0	0.306494	0.04368	0	0	0	0
ENSG00000066230	0	0	0	0	0	0	0	0	0	0.00231734	0	0	0	0	0	0	0	0	0	0	0
ENSG00000066248	0	0	0	0	0	0	0	0.0014568	0	0.00434886	0	0	0	0	0	0	0	0	0	0	0
ENSG00000066279	35.3848	34.0803	42.5235	44.7978	58.9917	73.0986	73.4168	61.8794	59.0971	36.8532	33.1861	61.6399	43.2618	30.8076	70.5968	54.9877	31.0114	91.568	83.2801	65.6012	60.0223
ENSG00000066294	0	1.33056	0.0595308	0.449949	11.588	1.58415	24.9103	19.378	11.6886	7.91004	10.9822	21.7169	20.6902	11.8889	15.1798	17.6636	8.93308	61.7888	41.424	23.4872	18.848
ENSG00000066322	19.6908	14.8623	12.4033	11.1618	24.1783	30.651	23.4022	19.2547	25.8645	23.5251	28.2639	20.2945	22.91	28.3659	20.7911	18.0525	28.7533	7.99378	10.1166	11.8998	15.0803
ENSG00000066336	0	0	0	0	0	0.00690913	0.0188744	0.0129492	0	0	0	0	0	0.0076492	0	0	0.00352346	0	0	0	0
ENSG00000066379	14.2657	11.0718	11.2185	13.1204	15.4252	7.3122	23.903	26.7749	24.8895	31.2814	27.3631	14.1504	16.5248	26.998	17.3144	7.455	29.0404	17.3262	20.0584	17.2629	26.8385
ENSG00000066382	0	0.338975	0	0	0	9.25509e-05	0	0.0124374	0	0	0	0	0	0	0	0	0	1.48853	2.03223	1.51036	2.66457
ENSG00000066405	0	0	0	0	0	0	0	0	0	0	0	0	0	0	0	0	0	0	0	0	0
ENSG00000066422	24.8337	20.9245	25.6138	21.7333	16.3586	25.9703	16.5663	18.1174	17.201	18.2788	19.7346	22.2496	22.323	18.816	22.8339	16.7439	16.426	23.9139	35.0259	25.5671	20.4569
ENSG00000066427	13.0885	9.77511	12.2697	12.7174	10.4278	10.6195	11.643	10.6544	14.9392	11.5562	9.1079	13.4627	8.68304	9.06558	15.4388	15.7171	8.92662	18.471	15.472	7.27774	11.7547
ENSG00000066455	15.26	12.9338	11.6038	11.2537	9.34514	9.47964	12.8606	13.8218	11.8308	15.1389	11.0697	15.3016	13.2036	14.0267	13.9976	10.825	13.0433	10.6158	12.1522	11.5031	16.8682
ENSG00000066468	0	0	0	0	0	0	0	0.00393031	0	0	0	0	0	0	0	0	0	0.019752	0	0.267524	0
ENSG00000066557	13.9502	14.4617	11.7404	10.7587	17.5336	12.2775	19.8121	22.2884	20.6335	30.9086	21.829	19.3875	18.1466	24.2254	25.6733	21.7858	20.291	23.825	22.9404	28.4904	23.332
ENSG00000066583	11.486	7.28651	14.8115	26.2252	22.4529	17.3074	20.7148	23.0277	25.7634	32.9802	25.4396	21.0305	12.1993	22.5366	26.3029	22.8502	30.7095	5.60166	7.08449	15.1074	3.33033
ENSG00000066629	0	0	0	0	0.0140095	0.102208	0	0.00608696	0	0	0.00952524	0.36156	0	0.00867881	0	0	0.0123217	0	0	0	0
ENSG00000066651	8.97113	8.99568	14.7399	8.41824	9.67489	5.74884	7.13883	8.22935	9.92901	11.163	10.5426	8.34505	7.70586	8.40481	6.39018	11.7585	10.4194	0.291835	0.89127	0	1.89826
ENSG00000066654	22.8175	21.3963	27.9874	23.12	14.0345	12.5245	16.8918	18.6085	19.1386	18.8828	20.4613	19.9026	21.0585	17.5712	17.2713	24.3288	17.7762	13.0186	18.1616	14.3235	18.331
ENSG00000066697	8.32273	6.61065	9.22555	10.4211	3.38269	1.97527	4.72616	5.90795	3.98783	5.11432	6.02638	4.21434	3.74674	5.27728	2.75552	3.48603	4.74459	9.12723	9.3236	8.71091	10.6943
ENSG00000066735	0	0	0	0	0	0	0	0	0	0	0	0	0	0	0	0	0	0	0	0	0
ENSG00000066739	13.037	12.6279	13.6202	15.0287	11.1131	18.627	8.73437	8.16316	8.31504	5.79304	6.9525	13.7057	11.4241	6.95891	13.6099	13.8747	6.40124	8.41591	12.6102	10.301	8.8749
ENSG00000066777	22.9094	23.3545	25.766	26.3259	37.0795	37.2391	41.2949	36.2688	36.2701	30.1178	26.5019	31.102	28.0463	26.7759	33.5882	25.1189	26.1297	40.2947	44.9345	36.9257	42.1943
ENSG00000066813	0	0	0	0	0	0	0	0	0	0	0	0	0	0	0	0	0	0	0	0	0
ENSG00000066827	8.76762	9.86816	4.82152	4.79979	4.83505	6.81663	4.01243	2.48481	4.23456	2.29469	2.48343	2.05947	1.18332	2.2647	3.52585	2.03326	2.69728	2.21706	2.7478	1.84017	3.25157
ENSG00000066855	6.30104	6.21577	6.54177	5.99969	6.78048	6.83365	6.0823	7.5145	7.11883	8.13642	5.97166	8.59364	4.49914	6.75848	6.86117	6.36399	6.50161	2.99632	4.65154	8.04007	5.13179
ENSG00000066923	11.4961	10.1761	12.8804	10.5762	11.5337	2.68722	9.70262	7.80995	9.00993	9.65732	11.9617	7.00704	7.4151	8.7894	7.32197	7.1798	11.2402	3.15811	2.88544	5.31024	3.12012
ENSG00000066926	18.522	12.9156	21.9831	16.5964	11.7945	9.79606	12.5139	16.2263	10.6279	16.04	16.7247	18.9749	17.2307	18.7056	14.3777	12.1214	16.4489	12.5614	14.6624	12.2004	19.0196
ENSG00000066933	9.34857	7.72609	8.8084	10.3381	7.37604	8.86085	9.18114	6.67344	8.75722	4.45768	4.8367	6.023	7.94931	4.96401	10.5016	6.44707	4.56349	6.95913	9.71383	6.02111	6.62122
ENSG00000067048	0	0	0.275788	0	32.1692	29.5324	36.1678	51.1226	42.8407	46.2546	44.2932	58.1647	45.9351	42.6691	63.1962	59.961	44.3155	0	0	0	0
ENSG00000067057	63.9364	72.4668	77.6686	78.4912	72.1232	34.3551	51.3703	39.2271	65.1241	51.1196	44.9456	60.5847	54.2745	47.4777	52.4217	67.9708	55.5544	55.4017	68.4773	89.358	80.6139
ENSG00000067064	25.1467	32.7938	23.3643	19.9859	31.4245	24.4904	24.8062	15.9367	32.0778	15.9311	27.8741	15.8096	16.3353	21.2093	19.4881	11.7547	21.6243	26.0279	30.4111	25.0637	23.674
ENSG00000067066	5.14231	4.16727	4.01227	5.03213	10.2197	9.29099	11.1503	10.733	11.1781	12.7004	13.4918	10.2026	12.5535	13.4202	10.1518	12.1759	11.1241	6.88729	8.35347	7.61767	6.02876
ENSG00000067082	3.70963	3.56115	6.184	4.96715	16.2839	17.227	17.7887	7.02477	26.8118	8.35491	8.53165	9.17909	8.23514	8.39186	9.48742	8.71345	8.9558	2.26162	4.21927	2.60247	4.03955
ENSG00000067113	1.3999	0.744677	1.07879	0.257645	9.40464	14.9605	5.88375	4.06703	7.3097	6.57112	7.69064	6.84072	3.96608	5.69633	4.82929	7.76015	6.34938	0.92174	0	1.82005	0.574958
ENSG00000067141	14.284	11.0519	14.9064	14.5688	0.108876	0.185881	0.203586	0.261092	0.122914	0.18748	0.157087	0	0.53253	0.259707	0.0119263	0.274592	0.199916	3.98712	4.81308	6.05711	8.32304
ENSG00000067167	75.2321	75.5072	68.4619	53.977	115.18	108.488	190.104	199.796	176.014	249.128	186.845	145.413	137.161	202.613	154.784	102.247	179.761	90.3154	105.927	83.7934	101.519
ENSG00000067177	11.8913	12.6767	14.3171	10.5166	0.835244	0.64797	0.75082	1.28089	1.1416	2.03003	1.49944	2.24116	0.0806321	1.28808	2.76941	0.110018	1.64743	10.8548	10.7368	8.02601	9.09281
ENSG00000067182	17.2982	24.2952	14.943	19.0561	33.0925	30.6393	40.6139	34.9052	33.7892	32.4476	36.5942	33.6209	34.1349	35.9691	20.3743	30.7928	26.9472	55.6484	37.8002	36.5136	40.0677
ENSG00000067191	10.1609	1.99189	5.43182	5.54703	8.78558	7.35074	6.69733	4.11364	5.65721	3.09874	4.11202	5.0949	5.12626	4.14243	3.64325	5.26408	4.24549	5.39476	3.19972	1.77268	2.08543
ENSG00000067208	0.830848	0.897382	1.26861	0.91212	1.40344	3.11952	0.859145	1.53435	1.10819	1.3845	0.840524	0.673268	0.147911	0.889928	0.829481	0.59749	1.22663	0.560103	0.253513	0.23659	0.887211
ENSG00000067221	1.80636	0.249078	1.1985	0.72074	2.23045	4.03868	2.23297	2.02554	1.43428	1.44663	1.84547	1.36826	1.46451	2.08364	1.01372	0.780576	1.95629	0.607118	0.517807	1.18637	1.8028
ENSG00000067225	95.1443	103.875	87.2194	92.0171	146.203	111.908	119.826	87.6162	157.888	171.447	113.954	44.4139	36.6243	65.0996	88.1725	82.9977	143.025	39.5294	45.0959	81.9259	100.298
ENSG00000067248	19.8628	19.8838	18.0379	17.3038	10.799	10.9843	9.54834	11.1974	10.5486	13.0231	13.5379	15.3435	15.0597	12.8122	20.51	14.7196	12.1963	12.0796	20.9887	16.3256	13.1803
ENSG00000067334	25.9881	21.9485	21.8986	20.5189	15.6238	11.8571	14.2258	24.1843	19.9458	39.8539	32.4186	28.5431	28.4564	34.3481	28.3234	28.4496	34.55	17.0977	21.6199	24.5347	27.1781
ENSG00000067365	1.24556	2.66718	1.65062	2.33695	8.70695	9.75167	5.25734	4.43852	6.08068	6.32922	7.62225	7.06719	3.54639	5.62599	6.12372	6.56011	6.55376	5.00876	4.68066	7.33351	5.5196
ENSG00000067369	19.6926	18.7752	24.4923	19.6085	13.6352	12.2721	16.9984	18.2596	12.1666	11.5469	11.1346	15.4168	18.4814	13.7884	17.4215	15.8984	14.3227	21.5126	23.0025	24.0071	19.3173
ENSG00000067445	1.90622	0.903265	1.5197	1.38482	1.65504	2.86963	1.67249	2.31173	1.56998	1.62798	1.8887	2.24308	2.35007	1.69353	0.853567	2.18721	1.9586	12.9156	11.1756	9.13327	9.53941
ENSG00000067533	9.32248	9.24354	8.3315	7.61636	12.0313	7.35394	9.37152	14.4485	16.138	26.861	28.91	13.8425	17.6952	32.2853	19.9349	23.3772	29.4187	22.9669	13.7472	18.4719	14.5835
ENSG00000067560	105.617	118.624	100.504	104.632	160.691	137.191	165.418	213.68	171.16	258.6	197.857	183.289	179.403	229.43	161.286	167.466	218.43	173.602	183.979	206.104	179.965
ENSG00000067596	31.9255	32.4496	35.3873	28.7876	23.3806	25.7426	25.901	27.3596	21.6092	24.2667	25.582	30.5595	22.4997	26.6826	26.8561	31.3414	25.7729	43.3544	49.5938	45.6784	47.3977
ENSG00000067606	0.172082	0.0636135	1.5729	0.777657	0.0545674	0.0101682	0.0256	0.0663414	0.0236621	0.0373146	0.0299948	0	0	0.0377196	0	0.378586	0.0258679	0	0	0	0
ENSG00000067646	0	0	0	0	12.9156	17.48	12.9752	12.1018	13.267	10.1928	13.2669	12.0263	9.10415	10.2516	12.5698	9.51776	10.5178	0	0	0	0
ENSG00000067704	33.558	36.0251	34.7466	34.0265	30.6406	23.8916	32.079	42.6363	41.0062	57.3465	49.7384	44.6059	46.2956	50.1694	47.1457	47.7154	51.2841	65.111	60.7322	65.672	60.5055
ENSG00000067715	11.6047	9.17105	6.70314	9.95761	9.16158	23.4526	6.23308	5.01192	5.70607	4.66472	3.49377	2.46158	3.01685	2.41107	4.03419	3.64312	3.20584	0	0	0	0
ENSG00000067798	0	0	0.00997875	0	0.000222337	0.00363813	0.00232402	0.0114842	0	0.00196044	0.00463862	0	0	0.00029073	0	0	0.00172171	0	0	0	0
ENSG00000067829	36.3625	39.5157	40.342	31.437	36.1088	35.817	35.7754	41.6506	34.9667	45.5034	46.8471	33.7388	27.0203	51.38	24.3803	27.1334	52.6705	18.1346	21.4073	17.4362	22.3669
ENSG00000067836	0.401816	0.946691	0.780224	5.83852	2.70141	5.40054	3.33067	7.01952	2.30964	3.5667	3.15666	1.45791	1.14481	3.23998	0.172962	3.12897	3.77196	1.30778	4.31068	4.48718	2.22983
ENSG00000067840	0	0	0	0	0.138238	0.379289	1.23993	1.85061	0.597663	1.42078	1.7448	0.962326	2.8857	1.14273	3.56206	10.0194	1.87298	0	0	0.990612	0
ENSG00000067842	0	0	0	0	0	0	0	0	0.00185042	0	0	0	0	0	0	0	0	0	0	0	0
ENSG00000067900	61.8051	63.4312	64.7362	67.332	32.6939	33.5634	44.8645	72.9361	39.0044	56.7342	52.6599	67.4921	66.7232	59.4866	61.762	59.2804	49.989	57.2748	56.8185	37.4446	38.2089
ENSG00000067955	20.3879	23.4935	19.4145	20.7554	51.1423	44.6636	56.6654	51.657	58.0721	48.0364	51.6646	42.6187	49.5858	52.9812	53.3098	43.4969	53.6822	44.1787	39.8706	58.1048	40.6642
ENSG00000067992	11.9907	19.1441	18.652	9.93433	12.8302	12.9319	12.4687	10.7747	13.9963	9.32108	7.85233	8.81959	4.17722	7.16091	7.65224	7.05636	7.09374	20.4799	10.2819	12.1494	10.6153
ENSG00000068001	2.25976	2.42644	3.01464	1.2993	5.81978	5.78377	3.46381	5.53066	5.43366	5.74781	7.76337	6.03588	9.38755	7.9378	7.23914	4.46755	9.16264	3.53235	7.3912	8.03447	9.23075
ENSG00000068024	40.6165	47.7633	42.6581	40.1313	58.6452	74.7851	29.1974	17.2497	39.7963	16.2789	17.9544	23.0586	28.4941	17.0577	23.6814	28.0052	20.7059	23.7331	21.6548	22.8626	16.4586
ENSG00000068028	11.5018	11.6885	6.9327	13.2259	10.7689	10.0108	8.24124	11.6971	6.7666	10.0794	14.7473	11.4302	13.764	15.3593	11.6714	18.0871	14.1132	13.0306	19.4705	11.1145	17.7877
ENSG00000068078	0	0	0	0	2.4157	5.36078	2.38045	1.24648	1.85772	1.35949	1.1445	0.47179	2.32404	1.08306	4.58043	1.8348	1.45642	1.34723	3.17482	1.40589	2.57462
ENSG00000068079	1.90034	0.150555	2.65217	1.36602	8.14277	6.02746	6.70701	6.95615	6.34371	7.71086	12.9656	7.11042	6.61056	7.83109	4.53456	13.0291	8.76586	0.777057	3.27869	5.37536	3.53312
ENSG00000068097	9.54494	12.3178	11.1622	10.0238	7.98694	11.7306	7.21429	7.56605	7.64374	7.07048	8.81681	10.8659	8.01425	7.42392	9.61907	6.92599	7.07007	16.7926	16.1976	14.2054	13.6515
ENSG00000068120	16.4131	17.3091	24.3016	16.1566	25.0108	27.6995	20.5777	24.3848	26.2663	30.228	24.7365	30.725	25.091	28.3591	18.1726	16.7362	29.6328	18.4931	20.159	27.9036	30.0219
ENSG00000068137	2.75839	1.8149	1.76216	2.48828	0.135987	0.0814503	0.33525	0.115889	0.138694	0.119833	0.112975	0	0.0352487	0.111511	0	0	0.0675911	2.4229	1.36087	0.0374549	0.672078
ENSG00000068305	24.0885	25.6094	20.358	19.0127	13.899	18.0428	24.8902	21.6769	17.2155	13.9038	14.6623	24.677	15.3049	15.8315	16.4996	10.6041	15.1858	10.9053	9.03785	9.40156	10.1915
ENSG00000068308	39.5194	48.0126	35.8356	39.2954	26.9567	31.2751	26.9171	26.5073	24.6659	23.0118	27.3046	37.5386	38.723	30.9631	27.654	29.8642	27.9394	42.4552	38.1279	40.9662	29.1437
ENSG00000068323	8.04449	11.4663	10.8033	4.03639	11.4117	9.08609	14.0722	10.0767	10.6453	9.32837	9.78931	6.18022	10.7499	11.5358	7.94114	10.3666	10.0197	16.43	18.8882	13.0365	10.1187
ENSG00000068354	5.31143	3.76464	5.41708	3.51504	9.66971	12.043	9.13689	5.49545	6.42183	5.09995	5.46187	7.2755	8.089	6.77034	7.59512	7.78112	6.17917	6.97444	10.1625	15.2285	9.80055
ENSG00000068366	8.60336	14.8369	22.9236	21.3283	18.6958	13.4926	14.409	13.4056	18.7876	16.3984	17.3288	9.70061	8.82531	8.2376	18.6047	14.7873	17.7689	14.1259	16.8354	19.1515	22.409
ENSG00000068383	2.74268	3.0058	1.51006	6.19021	10.8765	11.9298	8.92755	5.42733	12.3863	6.47293	6.44158	6.75963	7.24379	8.00033	9.00762	5.80625	6.86003	6.74237	10.47	2.23654	3.93525
ENSG00000068394	24.1258	10.3938	19.6878	15.3017	14.3621	14.9822	15.6638	17.8805	16.7123	16.495	17.4265	16.0248	8.60841	16.7676	13.5765	22.9656	20.6747	12.5209	13.9567	15.5127	11.9441
ENSG00000068400	19.2518	25.3222	23.1761	20.9919	17.1767	22.7553	14.7132	26.8786	12.5387	17.4136	26.4026	29.3407	28.9275	24.2156	27.8284	17.9135	23.6152	38.2519	34.8621	35.2592	32.27
ENSG00000068438	23.912	20.738	24.6742	22.7758	29.5958	23.1763	16.6267	20.6329	23.498	29.9929	29.523	27.5293	26.1205	32.539	29.8884	24.2363	35.2597	16.9949	20.8265	23.3436	16.5128
ENSG00000068489	73.9558	73.3436	84.2035	76.0935	61.717	34.5488	76.8231	86.555	71.3009	89.721	57.41	53.0516	57.2753	61.8521	69.259	59.7594	66.7978	78.3021	76.314	79.3791	74.4939
ENSG00000068615	0	0	0	0	0.000745305	0.00252962	0.00219802	0.183923	0	0.0792567	0.123799	0	0	0.0930432	0.028864	0.0338991	0.0942415	0	0	0	0
ENSG00000068650	14.6871	13.4521	15.5152	19.4452	17.8685	30.6546	13.6695	9.621	12.757	5.24613	7.93926	16.4102	19.2844	9.44992	15.5609	14.2038	8.46293	9.1614	9.223	3.72114	4.98779
ENSG00000068654	38.0904	37.9594	31.2998	33.3414	32.5714	23.062	14.5609	11.6841	27.3677	16.4598	21.6371	28.914	34.1655	23.8079	29.083	30.9209	25.0529	17.0214	17.938	22.8824	19.9513
ENSG00000068697	27.9019	25.3355	27.8906	16.9052	18.9337	17.6556	28.3807	39.831	23.6576	43.6892	42.0576	24.0349	19.3619	47.0583	18.017	19.8712	38.1594	22.1315	46.9358	42.2153	41.636
ENSG00000068724	25.9464	24.4332	34.6229	33.5397	65.5127	74.6279	67.6479	43.2773	60.6288	35.8167	49.2393	53.8387	46.3063	46.2551	50.063	46.9937	44.1918	4.81068	4.88698	3.96454	2.64405
ENSG00000068745	12.6894	9.60276	13.4684	9.85213	8.67271	11.7733	9.77016	14.536	7.18516	10.1735	13.6773	11.7657	12.2766	13.7488	10.7791	11.1113	11.7446	17.6518	16.4456	19.1832	18.8491
ENSG00000068781	0.144564	0.0783585	0.669398	0.783166	0.269387	0.120827	0.216699	0.487007	0.229936	0.289877	0.0793677	0.477367	0.258845	0.141272	0	0.121689	0.170003	0.0932634	0.130416	0.129857	0.536373
ENSG00000068784	2.74407	3.72026	3.60512	4.23605	14.7971	10.5456	15.0245	13.3872	15.7817	16.5006	15.8903	11.1437	13.1222	14.5084	12.3897	14.4822	12.0491	7.37079	10.0869	9.01071	8.94886
ENSG00000068793	1.98144	3.37877	5.05284	3.69775	0.773927	1.54336	1.21543	0.528551	1.23562	0.178925	0.333992	0.182071	0.288733	0.18818	0.413303	0.0108871	0.273868	0.118067	0.00847272	0.0721101	0.100939
ENSG00000068796	63.008	73.6671	66.0778	74.8786	49.157	43.777	63.0943	66.429	60.6032	66.2632	57.2878	54.5015	50.6507	56.7059	56.7564	56.8199	54.055	39.1747	41.6443	49.7786	38.0191
ENSG00000068831	0	0	0.485661	0.782969	22.3247	22.6554	10.4552	9.60844	14.1023	9.44293	16.5958	20.3019	23.5083	20.4002	11.3622	13.7315	11.6308	33.4121	30.2098	25.3186	33.2772
ENSG00000068878	15.0794	19.2541	12.6636	15.1131	26.6132	29.4918	19.3734	17.0964	23.4747	17.61	19.4312	26.9785	27.3484	17.5948	26.1976	30.2902	18.5842	17.8473	17.9763	21.4765	17.7286
ENSG00000068885	16.7174	12.8082	15.2174	12.6419	5.74302	7.17452	6.94549	10.4262	4.97433	9.52742	6.14029	10.9655	10.3241	6.69243	7.79049	5.16181	6.00055	14.4787	11.823	14.4994	9.78264
ENSG00000068903	6.01057	7.16388	10.243	5.08899	9.61725	13.997	8.09278	9.56287	9.60305	10.3148	10.2544	11.8679	10.1942	11.8212	10.7148	9.43063	11.021	8.07231	9.99295	6.93985	4.2373
ENSG00000068912	8.48291	13.2343	12.2393	6.60585	15.0718	12.284	24.8539	27.848	21.1039	33.4261	27.0956	38.6081	34.2285	30.1785	22.7371	27.3539	24.5835	23.0288	19.899	24.9679	26.0677
ENSG00000068971	1.76229	0	0.667542	0.0705917	3.96517	4.20184	5.14902	3.75271	3.11961	2.51798	2.29233	2.04629	3.4951	3.63477	1.0278	3.1804	2.52307	3.34912	2.89663	2.36583	1.41828
ENSG00000068976	0.30568	1.10465	0.429545	0.347585	1.40863	4.72855	0.975011	0.759852	0.969822	0.468097	0.696015	0.371257	0.504945	0.440837	0.51999	0.960867	0.67513	0.840413	0.463468	1.00695	0.168042
ENSG00000068985	0	0	0	0	0	0	0	0	0	0	0	0	0	0	0	0	0	0	0	0	0
ENSG00000069011	1.35704	1.94308	0.817266	1.98779	2.28773	5.56289	1.75555	1.37987	1.62365	1.54814	1.42776	1.44458	0.520461	1.21584	0.546286	1.77052	1.93647	2.33483	3.09599	2.00086	4.68646
ENSG00000069018	0	0	0	0	0	0	0	0.00193767	0	0	0	0	0	0	0	0	0	0	0	0	0
ENSG00000069020	9.43713	8.31164	4.94127	6.29578	4.98463	3.73991	6.44064	3.933	6.20128	2.29251	2.77466	5.54658	5.80266	3.24747	3.65213	2.46339	2.07367	1.52674	2.28257	1.55538	0.412569
ENSG00000069122	0	0	0	0	0	0	0	0	0	0	0	0	0	0	0	0	0	0	0	0	0
ENSG00000069188	0	0	0	0	0.108116	0.00500418	3.76463	0.331074	1.49664	0.202613	0.0195529	0	0	0.0114516	0	0	0.0606647	4.66244	6.88805	0.306367	1.89837
ENSG00000069206	0	0	0	0	0	0	0	0	0	0	0	0	0	0	0	0	0	0	0	0	0
ENSG00000069248	24.4422	26.056	24.6488	29.5113	31.506	27.412	25.8193	28.1584	29.5004	35.1916	29.0075	32.837	31.6753	28.2615	31.086	39.8346	29.0568	39.5202	41.7834	65.3604	54.9332
ENSG00000069275	200.66	222.678	262.794	273.805	166.011	136.908	251.86	255.345	217.726	239.184	251.257	145.911	154.333	190.711	233.776	213.757	259.666	262.062	274.145	425.056	349.109
ENSG00000069329	22.4565	20.7866	26.9397	25.8665	33.7149	27.8021	29.656	44.9854	38.2133	66.6876	48.7544	49.3842	57.7561	51.0878	53.9893	48.8312	47.9723	44.1938	50.3961	44.5757	59.9556
ENSG00000069345	29.2725	27.2305	22.0189	24.5841	28.881	21.6639	26.2289	39.6861	36.2013	60.8117	48.8841	30.66	38.7138	52.4835	37.7852	35.764	55.1324	10.2933	26.495	30.8965	33.3892
ENSG00000069399	8.2858	6.77086	10.9775	11.7928	0.39922	0.318286	0.566385	1.50108	0.104036	0.329753	1.3023	0.572096	2.78716	1.34606	0	0.381118	0.311215	0.206716	0.602794	0	0
ENSG00000069424	22.1445	24.0322	24.1393	25.3129	54.4752	27.4962	54.1071	24.8348	65.5751	30.4764	38.4216	58.364	53.7508	46.775	40.125	42.769	40.5334	20.5147	26.8041	17.6775	24.6895
ENSG00000069431	0	0	0	0.00607257	0	0	0	0.00587532	0	0	7.1143e-05	0	0	0	0	0	7.44425e-05	0	0	0	0
ENSG00000069482	0	0	0	0	0	0	0	0	0	0	0.000147534	0	0	0	0	0	0	0	0	0	0
ENSG00000069493	1.14633	0.889073	1.78315	1.6397	3.82685	5.84437	4.67076	2.35031	3.28163	2.33906	1.42003	0.2606	0.789356	0.270165	0.890478	0.598689	1.86899	0.878454	0.89321	0.297895	0.113569
ENSG00000069509	3.61882	8.6291	10.6524	5.3124	7.12743	4.64599	8.92659	16.7631	8.30154	17.5117	15.9565	8.06184	6.76998	15.8139	6.5009	12.3082	13.55	8.82929	18.4356	18.506	19.074
ENSG00000069535	0	0	0	0	0	0	0	0	0	0	0	0	0	0	0	0	0	0	0	0	0
ENSG00000069667	0.331904	0.0048446	0	0	6.32932	8.41509	6.80842	3.38347	5.84422	2.55679	2.89821	6.8489	5.34385	3.06991	3.52557	2.42357	2.04238	2.8719	2.93483	0.773371	0.824716
ENSG00000069696	0	0	1.12076	0.967937	2.4784	6.28891	0.838596	0.472386	0.937698	0.265737	0.373931	0	2.58013	0.349873	0.763512	1.08183	0.289025	1.28126	2.17863	0	0
ENSG00000069702	0	0	0	0	0.00385754	0.012242	0	0.00465961	0	0.00792464	0.00510401	0	0	0.000353917	0	0	0	0	0.00953954	0	0
ENSG00000069712	0.0954597	0.35997	0	0.429625	1.28282	1.25332	1.20983	2.18951	1.17732	1.20152	0.731671	0.113338	0.588256	0.658968	0.175093	0.0554207	0.599916	3.75173	3.22711	1.6662	3.39809
ENSG00000069764	0	0	0	0	0.0516508	0.0107711	0.120832	0.0419483	0	0.0518467	0.0300376	0	0	0	0	0	0.0224825	0	0	0	0
ENSG00000069812	0	0	0	0	0	0	0	0.00183838	0	0	0.00056299	0	0	0.00063945	0	0	0	0	0	0	0
ENSG00000069849	63.5756	74.1781	69.2123	65.306	31.9449	32.9934	36.7741	43.7238	35.2484	62.1965	51.572	38.8278	35.7699	47.1404	43.1928	34.0374	55.4083	22.6736	28.0948	39.2926	31.8234
ENSG00000069869	8.29024	6.76133	9.14384	6.10685	6.39873	11.7618	12.4094	9.49018	9.86752	8.54046	8.82847	10.2035	8.61926	6.67359	9.00045	7.99528	7.11832	14.9228	13.221	9.3847	10.6029
ENSG00000069943	1.41275	1.63115	5.47904	3.29226	3.80873	2.74116	3.46097	3.4367	3.36521	3.74523	3.6124	4.15207	4.8213	3.2119	1.13762	4.07239	2.67703	4.60753	2.61518	1.66871	2.61734
ENSG00000069956	15.5422	14.2423	20.8626	21.6323	13.3477	12.018	14.9472	16.1123	18.6801	23.4389	18.285	13.0183	13.7337	13.3771	21.0984	14.0993	20.3999	15.1608	16.1512	23.7112	18.7257
ENSG00000069966	4.78265	6.3014	5.88202	7.96231	5.2202	5.50819	5.81889	5.14847	5.69648	5.41888	6.39094	2.88351	4.66844	4.66753	3.17699	4.9227	5.59783	9.38563	11.0605	6.02284	8.36536
ENSG00000069974	11.1064	5.02863	11.4844	7.80181	5.7201	3.6623	11.0673	9.55281	8.66357	9.37404	8.57863	6.09294	4.98103	8.12782	7.28438	3.66561	7.33293	3.86903	2.01012	0.282994	1.58825
ENSG00000069998	15.3678	7.93382	13.1762	10.4432	39.6466	23.2383	23.9088	23.9428	34.1698	42.9589	38.1587	27.1595	25.2229	37.6276	26.9212	35.0986	47.5034	14.6605	15.5408	13.9893	14.12
ENSG00000070010	41.3228	40.4432	66.9602	43.0196	41.8647	40.939	47.7887	61.4683	49.0746	70.7327	67.7226	39.9104	29.9843	71.3448	37.3509	46.8067	72.1926	23.1337	28.1466	31.2816	22.253
ENSG00000070018	21.2282	15.6717	16.5037	20.5024	10.077	15.3003	10.5525	12.0164	9.00529	6.90987	8.45667	12.7266	10.6384	9.46957	12.9898	12.5329	7.99946	25.2881	29.9076	15.7942	23.4519
ENSG00000070019	0	0	0	0	0	0	0	0.00146052	0	0	0	0	0	0	0	0	0	0	0	0	0
ENSG00000070031	0	0	0	0	0	0.0465536	0	0.0165242	0	0	0	0	0	0	0	0	0	0	0	0	0
ENSG00000070047	35.2234	43.6133	32.6301	39.8851	50.1221	67.5136	32.2053	25.2795	29.2207	20.0836	27.8136	35.2544	41.0923	26.548	31.4516	40.2635	24.2519	36.3149	34.2168	29.9017	33.963
ENSG00000070061	20.617	18.9318	23.7119	18.4859	15.5791	16.615	13.4912	16.3453	16.6187	18.5936	17.7209	19.2301	24.2786	18.9707	26.4625	22.6453	19.3823	34.7403	39.6355	37.8987	35.4335
ENSG00000070081	83.4273	85.1911	128.872	133.548	84.8683	48.4391	167.425	171.481	149.6	185.481	176.103	136.369	114.566	174.206	126.226	111.889	152.304	84.2827	77.6657	115.743	110.877
ENSG00000070087	14.5607	13.235	14.7553	14.9916	0.418539	0.316859	0.535247	1.13518	0.538165	1.60891	0.704013	1.25718	1.74918	1.48245	1.32477	0.769238	1.06821	3.3589	5.11302	4.47525	6.74639
ENSG00000070159	2.34081	3.03352	5.25781	4.01319	2.35698	0.0259293	1.5167	0.557237	2.90216	1.68087	1.4458	1.24261	2.12781	1.29879	0.915791	2.48291	1.44159	0	0	0.561385	0.588573
ENSG00000070182	0	0	0	0	0	0.00642801	0.00807476	0.0160291	0	0.00582774	0.00125961	0	0	0.00584675	0	0	0.00157283	0.179063	0.343407	0.502231	0.24088
ENSG00000070190	0	0	0	0	1.43432	0.172511	1.20244	0.627712	1.07155	0.425951	1.14079	0.0639088	0	0.544932	0.0485759	0.0570496	0.553477	0	0	0	0
ENSG00000070193	0	0	0	0	0	0	0	0	0	0	0	0	0	0	0	0	0	0	0	0	0
ENSG00000070214	10.9995	16.8916	11.5221	12.3451	5.29329	10.5083	1.06343	12.3738	0.8431	21.3044	11.7714	5.6953	11.677	10.9536	9.99047	11.1241	11.4942	3.74551	5.71344	3.12282	1.66512
ENSG00000070269	7.2512	3.95756	4.11411	3.4537	4.89249	7.62011	5.26196	4.43682	4.30373	2.98109	2.89511	3.63813	5.69406	3.00177	3.06319	2.24962	2.41684	4.12872	3.1984	1.56551	2.28905
ENSG00000070366	7.22841	11.0572	12.135	12.266	18.9469	23.4123	14.9949	12.7293	14.1925	9.90523	10.8885	14.4365	14.3421	11.8209	13.1967	14.7176	11.1292	18.8988	16.4465	13.1706	14.2688
ENSG00000070367	40.7825	37.7146	44.0485	37.2582	25.3752	22.1117	34.3413	38.5598	31.9668	39.8798	32.0011	33.0714	32.5687	37.9866	28.6688	28.0185	30.3666	21.4891	26.1918	24.0648	21.7533
ENSG00000070371	1.14887	1.92027	2.36672	2.52573	2.24076	2.7803	1.68716	1.45992	1.87563	1.60189	1.47488	1.35911	2.10978	1.28652	1.93524	2.19548	1.31191	0.386509	2.57926	2.23396	0.905489
ENSG00000070388	0	0	0	0	0	0.0747642	0	0	0.0144621	0	0	0	0	0	0	0	0.0248374	0	0	0	0
ENSG00000070404	0	0	0	0	0.723934	0.458978	0.21855	0.353373	0.347557	0.342802	0.593398	0.194323	0.36743	0.61823	0.0401842	0.488849	0.495499	0.419541	0.110185	1.381	1.38017
ENSG00000070413	12.682	13.4529	22.0396	16.3436	26.3811	44.4767	23.8044	15.5062	19.6487	11.6863	16.4254	14.5925	15.7054	10.6524	17.9025	16.0577	15.6365	12.6232	9.69099	16.0258	15.1546
ENSG00000070423	19.9052	21.1739	16.6534	17.695	34.8919	35.0677	18.298	17.0637	26.5107	24.6648	32.5847	25.5607	19.0017	28.4632	24.2072	20.6878	34.0467	12.7449	10.9367	10.2094	14.36
ENSG00000070444	7.37525	8.98118	6.99505	5.47217	5.59136	5.52478	5.17409	3.58166	4.06848	2.88198	4.8971	3.16969	3.13699	3.8148	3.65239	5.93882	3.81749	6.76603	5.66619	6.11663	5.59955
ENSG00000070476	45.102	45.726	40.1643	34.3003	25.0594	39.0556	19.0165	13.4401	20.295	9.64579	14.1472	24.4567	21.9688	14.0131	16.0433	16.0902	14.2275	36.7265	31.5798	34.5514	28.6933
ENSG00000070495	16.1639	17.4093	7.90838	7.7227	21.0359	17.8288	19.6519	25.2332	21.0461	26.8361	22.2855	35.5861	30.0309	39.9883	26.378	20.83	30.5371	12.5642	12.5655	10.5435	13.9905
ENSG00000070501	10.5943	5.76498	4.89444	8.14138	9.21715	9.71165	12.7951	15.1268	11.3377	19.3536	13.1616	11.5856	9.26129	14.8008	15.1721	12.6385	13.2779	11.4255	12.3241	12.799	11.7789
ENSG00000070526	0	0	0	0	0.025421	0	0.00979061	0.0110619	0.0192928	0.0140736	0.0241736	0	0	0.00635904	0	0	0	0.212045	0.80692	0.682602	1.47748
ENSG00000070540	0.662122	1.65344	0.932849	0.313086	2.98478	5.42948	3.08715	1.54794	3.28453	1.89803	2.86782	0.994353	1.47473	1.11936	0	0.582882	1.68243	0.0995744	0.0559577	0	0.935711
ENSG00000070601	0.0198991	0	0	0.659469	0	0.00460514	0	0.00335091	0	0	0	0	0	0.000130539	0	0.159063	0.000240522	0	0.0179816	0	0.0214905
ENSG00000070610	19.1443	22.3529	20.2533	15.3945	6.14542	11.3344	5.7493	6.44606	4.72115	4.05675	5.89033	4.41444	6.38258	5.42481	5.44784	8.13796	5.19701	6.40859	13.4431	8.80606	9.20648
ENSG00000070614	5.43295	7.6174	10.1391	6.30584	0.00471807	0.000275487	0	0.0067735	0.021146	0.000375264	0.00824297	0	0	0.000763352	0	0	0.00499967	11.4041	12.1542	10.7287	10.819
ENSG00000070669	2.86017	4.43402	2.96396	2.61235	4.73451	10.6497	2.62213	4.67766	6.53392	8.47693	12.3855	8.46371	11.7666	8.80245	7.75194	6.17709	8.31389	4.1645	2.83537	3.90196	1.86083
ENSG00000070718	7.45727	9.84688	7.31028	8.27692	9.07174	10.5153	7.59584	9.38517	8.19694	10.4392	8.49418	6.37798	7.67661	8.43937	8.47689	5.90509	8.113	11.132	11.6914	11.8393	10.3555
ENSG00000070729	0	0	0	0	0	0	0	0	0	0	0	0	0	0	0	0	0	0	0	0	0
ENSG00000070731	0	0	0	0	0	0	0	0.0086462	0	0.00153766	0.000677204	0	0	0.000256391	0	0	0.000233842	0	0	0	0
ENSG00000070748	0	0	0	0	2.01256	0.210189	2.79223	1.49378	1.55432	1.20212	2.02709	1.97429	2.05061	1.65153	1.64077	2.63503	1.61829	0	0	0	0
ENSG00000070756	641.086	676.21	708.38	706.337	583.663	553.737	563.516	884.072	766.97	1253.12	1030.75	853.838	818.566	1045.29	854.8	770.311	1032.14	1143.92	1141.39	1125.98	1275.71
ENSG00000070759	1.44016	0.627228	1.48286	5.73512	2.92521	5.06955	4.15121	3.73283	3.10156	3.01732	2.64506	3.64889	1.96635	2.59144	2.046	3.42373	2.3095	15.1277	10.2458	12.6348	11.4703
ENSG00000070761	19.7469	17.443	17.2338	18.0348	30.1145	25.6801	42.0983	45.2366	38.4997	51.1261	50.4651	35.0246	32.1665	51.9129	31.7443	45.8998	47.6572	26.7381	26.1665	16.6268	26.656
ENSG00000070770	27.2822	23.1034	30.0547	29.6685	36.3076	33.6431	37.9535	38.4067	44.7859	42.6786	36.5296	40.1499	47.7168	30.5582	48.7935	40.7377	35.517	49.3091	47.0693	44.2392	38.0464
ENSG00000070778	0	0	0	0	0.000934028	0.00357217	0.0013773	0.00927968	0.0190496	0	0.000211317	0	0	0.000240016	0	0	0.000442235	0.0851105	0	0	0
ENSG00000070785	12.8798	10.1264	10.045	12.2729	13.4405	12.4545	8.85983	12.9544	17.5129	25.2769	18.53	15.6054	10.5475	18.8431	11.2965	13.9992	22.7069	7.72256	10.5166	11.8831	14.8803
ENSG00000070808	0	0	0	0	0	0	0	0	0	0	0	0	0	0	0	0	0	0	0	0	0
ENSG00000070814	36.0323	42.3924	46.1782	39.7796	39.018	26.1011	24.9646	27.2752	37.5793	35.1423	38.9304	42.1274	53.6998	41.6593	51.6195	52.1466	46.2591	32.006	28.3984	41.702	33.1288
ENSG00000070831	20.4761	36.1622	22.104	26.2075	72.1615	72.5175	103.613	61.6571	87.6136	79.0258	51.7684	18.3688	31.4059	41.8888	39.2835	28.5765	55.0046	30.4477	28.0826	33.5984	33.2
ENSG00000070882	8.38047	8.39168	11.7808	18.5836	14.5014	25.5993	11.0833	14.7029	9.25476	10.1562	7.94201	13.5604	10.9643	6.99308	8.805	9.46187	7.90887	7.50763	7.95348	7.07189	8.58891
ENSG00000070886	0	0	0	0	0	0	0	0	0	0	0	0	0	0	0	0	0	0	0	0	0
ENSG00000070915	0	0	0	0	0	0	0	0.0179344	0	0.000282	0.00153865	0	0	0.00397925	0	0	0.00376077	0	0	0	0
ENSG00000070950	12.0578	12.5757	12.7869	19.433	18.231	15.2889	16.1539	17.2152	17.0914	22.0909	17.8639	14.95	25.1617	18.9787	23.5015	15.8762	16.1598	25.6937	21.1276	33.712	24.1987
ENSG00000070961	22.7274	17.5655	17.4255	15.1347	10.8697	13.6195	10.2769	9.38922	12.6972	9.16059	9.97442	8.19978	9.98583	8.73919	12.2351	12.9421	8.77964	5.17302	6.09625	7.74334	5.21225
ENSG00000070985	0	0	0	0	0	0	0.0470718	0	0	0.00154272	0.0064704	0	0	0	0	0	0	0	0	0	0
ENSG00000071051	26.0274	21.7555	21.3506	17.2425	16.0025	20.6825	18.287	12.0875	13.894	9.19946	12.2933	14.7426	13.5599	13.9082	14.937	7.45429	12.2114	15.2697	18.2941	17.183	18.2104
ENSG00000071054	61.8516	56.3796	66.1159	59.5035	49.0451	74.4398	61.9121	72.0381	50.3761	41.3322	50.6891	45.8026	52.0323	43.6705	58.5656	55.9986	48.0968	113.995	127.559	123.984	117.427
ENSG00000071073	7.76542	7.38773	26.485	16.2741	36.654	38.668	33.6988	21.4145	43.6973	34.196	24.0278	17.0222	27.6572	14.9363	36.0736	34.7594	22.4275	4.95559	5.23965	8.151	6.15707
ENSG00000071127	118.864	139.384	134.685	124.593	114.415	94.784	105.138	126.513	104.613	110.129	122.573	125.37	127.905	126.155	112.431	124.327	127.919	213.981	184.907	229.125	207.711
ENSG00000071189	11.8261	14.3796	12.0797	14.5034	8.02452	7.99422	9.49849	8.78164	7.41118	7.09163	7.17263	10.6711	11.0794	8.23853	5.08318	8.89945	6.545	11.2239	9.51216	7.29382	6.38085
ENSG00000071203	0	0	0	0	0	0	0	0.00427925	0	0	0	0	0	0	0	0	0	0	0	0	0
ENSG00000071205	3.73256	1.19636	5.16054	2.49022	4.35549	3.01471	7.2983	4.46556	7.29523	4.79644	3.48653	7.78552	4.42426	4.22134	4.23557	2.72471	3.91898	1.14269	1.48222	1.45338	2.69426
ENSG00000071243	15.0049	17.2744	18.2648	19.1855	8.20598	11.8162	11.2333	12.2238	8.59311	12.3156	12.0137	11.5938	12.7666	12.0625	6.38239	9.7512	10.224	8.57111	8.99545	5.63729	6.79453
ENSG00000071246	0	0	0	0	0.0284249	0.0321023	0	0.000387047	0	0	0	0	0	0	0	0	0	0.921554	1.66757	1.59354	3.28691
ENSG00000071282	0	0	0	0	0	0	0	0.000585466	0	0	0	0	0	0	0	0	0	0	0	0	0
ENSG00000071462	44.7431	63.8445	47.6785	40.1062	20.9136	17.4513	17.5602	24.4909	24.6979	40.7765	43.8895	32.0842	31.3038	42.1955	34.2391	52.0045	45.6292	22.1788	22.2609	24.792	29.4857
ENSG00000071537	26.4887	23.1489	27.5977	30.9692	22.2214	22.4284	25.1682	26.5374	26.6584	24.0798	27.0722	23.2299	26.9064	25.6912	31.6617	35.1935	25.8181	13.0512	16.3664	11.8913	11.8913
ENSG00000071539	25.3435	33.6968	28.8595	28.2631	28.8813	15.31	23.4026	27.1163	36.28	40.625	39.8952	33.4298	22.6419	37.343	37.5384	29.714	39.7337	28.935	24.7737	40.7305	28.5276
ENSG00000071553	44.0648	40.1931	33.0413	35.7625	31.7466	32.7658	31.1318	27.7757	28.1508	25.8719	26.6576	32.2912	47.434	35.6309	34.9606	36.613	31.4338	28.5576	31.7014	24.7044	44.2221
ENSG00000071564	141.496	143.033	145.099	155.832	133.566	108.85	105.974	99.9535	91.3486	73.1185	96.068	105.799	101.869	101.375	106.454	120.615	112.478	85.7981	100.777	116.872	131.095
ENSG00000071575	4.0156	8.40232	7.07255	6.5471	34.3176	20.4924	89.6079	95.59	32.6469	42.6045	34.5373	50.9391	37.0367	49.6309	46.7839	44.2456	39.9143	5.06279	4.80808	2.44792	13.4255
ENSG00000071626	73.5775	58.0529	80.1671	72.6722	108.266	81.9976	85.0446	43.5995	105.087	70.3509	51.8013	67.8717	56.0877	56.1125	68.5104	93.035	60.4101	48.9424	44.3859	83.3617	56.5122
ENSG00000071655	30.5195	29.0996	24.0922	25.5465	37.7205	57.7413	26.2051	16.5454	25.9555	13.7213	23.3879	22.5194	22.6461	23.7334	23.833	22.7091	23.5749	22.3701	20.9601	26.7725	23.981
ENSG00000071677	0	0	0	0	0	0	0	0	0	0	0	0	0	0	0	0	0	0	0	0	0
ENSG00000071794	108.678	115.993	99.9529	104.906	27.44	27.6882	38.2587	40.8631	38.9085	43.4507	32.3318	32.6131	46.0666	30.9909	41.7546	41.2083	32.0063	81.7644	85.695	68.2473	60.1277
ENSG00000071859	41.1181	55.1546	33.3364	38.9007	15.0416	19.3727	17.2076	31.8477	14.9748	25.9726	35.4995	24.7959	37.2583	42.1496	28.384	25.3909	33.8547	33.8359	28.1551	21.6215	20.528
ENSG00000071889	8.99325	8.15525	2.68175	8.11269	10.9438	11.5617	9.83211	8.14006	10.6904	7.86909	9.94958	4.35815	8.04002	8.94212	6.98084	11.3854	9.73485	10.1383	11.4485	5.74312	9.40579
ENSG00000071894	78.0058	69.8569	75.9007	74.8386	74.7235	105.501	62.5082	57.596	61.3964	41.5493	66.7397	78.9389	72.0455	63.5369	84.1369	63.1991	65.4268	69.3603	68.4889	83.9562	67.6371
ENSG00000071909	0	0	0	0	0.0137791	0.00033876	0	0.00989026	0	0	0	0	0	0	0	0	0	0	0	0	0
ENSG00000071967	2.90173	1.46937	2.24754	3.31187	2.57653	1.02473	1.27033	2.83362	1.80113	2.95038	2.90588	2.3284	0.91196	2.2297	2.32256	1.47932	1.95885	8.86047	9.23043	6.85418	9.07222
ENSG00000071991	0	0	0	0	0	0	0	0.00657401	0	0	0	0	0	0	0	0	0	0	0	0	0
ENSG00000071994	19.5912	18.7991	12.8606	15.0263	19.23	15.1154	18.4008	18.1325	21.8955	27.9757	24.7277	21.2436	24.8152	24.6898	17.2748	18.4073	24.0236	13.8183	16.4812	18.2519	15.8612
ENSG00000072041	0	0	0	0	0	0	0	0.0201789	0.0155376	0.00275296	0.00641861	0	0	0	0	0	0	0.196053	0.265735	1.57651	1.46086
ENSG00000072042	11.4328	11.3465	11.0529	9.36677	17.8737	12.9155	18.9369	17.9162	19.2279	20.1635	20.7108	17.2972	14.802	21.2427	15.6273	21.0717	21.0756	6.34421	8.03897	7.81144	8.08423
ENSG00000072062	13.8481	13.9575	17.7066	18.7036	27.2693	39.1316	40.2218	19.3497	32.1499	19.3117	15.4294	12.0222	11.2138	14.6015	19.3462	18.6479	17.2094	14.5675	14.9849	23.1824	14.7722
ENSG00000072071	49.5872	50.533	46.2221	50.124	3.73349	3.87675	6.05526	5.67833	4.76944	3.83316	4.71187	5.74921	11.9978	6.29989	6.89368	9.99997	5.20592	21.8908	17.6926	24.1488	16.2545
ENSG00000072080	0	0	0	0	0	0	0	0.00503215	0	0.00628852	0.0058153	0	0	0.0020806	0	0	0	0	0	0	0
ENSG00000072110	8.55721	12.1515	9.37097	8.62904	1.78776	0.780216	4.40292	5.25364	5.86715	7.57097	5.6838	3.66758	4.15739	3.7442	6.47198	1.27296	4.77822	35.7591	32.6461	28.6667	26.1911
ENSG00000072121	4.39349	3.39642	6.03774	6.38182	9.64112	10.1195	6.46627	4.88766	6.55328	3.88804	6.32426	8.04502	8.96226	4.72727	6.6968	9.65363	5.22875	3.69505	5.77896	2.83533	2.53044
ENSG00000072134	0	0	0	0	1.30208	0.733389	2.28814	1.78463	2.03499	1.40617	0.972254	1.25243	0.629181	1.13331	2.9646	2.59627	1.59271	0.115942	0.57423	0.60334	0.40169
ENSG00000072135	5.0958	5.96345	5.09294	7.92773	2.9364	1.40384	2.84559	2.75993	2.79811	3.08366	3.36117	3.3429	3.41838	3.44202	2.52991	3.8949	3.18047	2.56732	3.40978	3.49855	3.25278
ENSG00000072163	6.68406	8.75163	6.96386	6.31843	2.99327	1.48226	2.38067	2.74557	1.76503	3.80137	6.06829	4.49449	5.05484	5.77188	3.21507	3.67279	4.97814	0.234385	0.585873	0.926048	1.06274
ENSG00000072182	0	0	0	0	0.0101675	0.0369661	0	0.00158184	0.018665	0.00371229	0.00225618	0	0	0.00421324	0	0	0	0	0	0	0
ENSG00000072195	0.508953	0.691221	1.59646	0.674322	0.0214715	0.0062369	0.0995199	0.100364	0.0448138	0.0298432	0.0745798	0	0.205774	0.0382135	0	0.266158	0.0593764	2.10651	1.04212	0.420289	0.875071
ENSG00000072201	0	0	0	0	0	0	0	0.00785871	0	0	0	0	0	0.00018854	0	0	0	0	0	0	0
ENSG00000072210	0	0	0	0	0.00726919	0.0349826	0.168695	0.0942234	0.314949	0.104725	0.229114	0.0226995	0.0428119	0.125255	0.34091	0.791814	0.177453	0.0392065	1.05779	0.0682372	1.06451
ENSG00000072274	177.965	167.827	165.852	157.427	186.768	99.49	82.7284	55.749	216.599	128.174	166.575	201.078	182.625	200.426	163.921	159.996	145.439	107.077	148.248	201.274	220.144
ENSG00000072310	5.84673	5.7517	9.99615	14.0591	66.7396	66.7569	52.9525	28.9795	38.9253	16.4603	25.7174	27.7842	19.6933	26.1566	32.2053	24.5186	28.0919	81.8464	52.0795	48.1748	48.2355
ENSG00000072315	0	0	0	0	0	0	0	0.00250994	0	0	0	0	0	0	0	0	0	0	0	0	0
ENSG00000072364	12.2173	17.0658	16.7825	13.8654	22.4226	32.5138	22.7699	18.8891	20.6284	11.3107	16.1664	14.428	20.2542	12.6457	18.7292	21.0765	12.7657	21.2591	26.1706	23.5882	20.2341
ENSG00000072401	8.16755	6.52417	13.0716	7.83941	11.1147	15.7804	16.0013	14.5942	15.6689	15.2406	14.4974	7.30718	11.1763	18.2438	18.9112	11.9553	16.0232	8.37386	6.90287	9.62281	8.90911
ENSG00000072415	12.6581	12.8914	17.6487	19.2452	6.14889	8.43985	5.43301	5.76057	5.5894	7.32701	6.82806	6.07514	8.48164	6.27263	5.38775	4.61495	5.81464	2.72744	4.61499	1.6952	4.09751
ENSG00000072422	3.60512	2.86517	0.95119	3.08582	3.31061	1.83995	1.79241	1.79962	3.17133	2.69727	1.72447	1.20658	3.07624	1.50652	1.42106	2.6595	1.91918	0.125458	0.153304	0.571268	2.02582
ENSG00000072444	0	0	0	0	0.0507298	0.0662926	0	0.0287808	0.0275693	0.058113	0.0399396	0	0	0.033996	0.222367	0	0.0202254	0	0	0	0
ENSG00000072501	85.9161	92.7961	145.647	143.593	88.297	88.8342	97.263	152.3	91.5544	127.305	140.589	111.283	120.721	114.136	167.319	158.644	140.821	150.613	161.429	197.569	168.024
ENSG00000072506	81.128	110.537	43.1849	52.7358	52.5025	37.6866	38.2384	50.6623	45.9529	60.8873	73.9818	56.464	54.8083	90.7335	31.1316	20.9606	65.386	29.4563	30.2031	25.8736	33.7889
ENSG00000072518	22.1633	18.8425	19.8681	18.7164	28.6984	35.7997	28.6798	18.6621	27.3271	16.9019	16.3917	22.742	19.1917	18.1533	22.0542	22.9132	17.9524	23.3263	19.0807	20.9959	18.248
ENSG00000072571	27.9908	37.6523	39.9488	47.5591	30.3299	14.7337	38.446	62.1523	36.9106	89.3695	44.368	40.1113	37.3951	50.1761	39.126	49.2918	54.9363	32.8592	35.3993	52.1769	46.1915
ENSG00000072609	13.2897	10.1353	17.101	13.6794	40.3808	49.5955	31.9248	26.0631	28.9853	22.5166	31.6557	23.2494	22.3335	18.1088	29.6884	27.3718	28.2623	1.3594	1.7259	3.06811	0.971784
ENSG00000072657	0	0	0	0	0.0210413	0.00122414	0	0.0160075	0.000133869	0.146627	0.0226153	0	0	0.00625188	0.0209519	0	0.0602516	0	0	0	0
ENSG00000072682	0	0	0	0	0	0	0	0.00643738	0	0.00435505	0	0	0	0	0	0	0.00035167	0	0	0	0
ENSG00000072694	0	0	0	0	0	0	0	0.0013099	0	0	0	0	0	0	0	0	0	0	0	0	0
ENSG00000072736	23.9431	21.9808	27.1027	23.312	41.6469	51.0001	43.6722	38.6717	36.8	26.5019	27.3891	30.5487	30.8191	23.4005	38.7739	38.1742	24.6064	28.7969	23.6613	32.2513	35.2727
ENSG00000072756	8.32791	4.45319	7.54573	11.0687	10.4858	9.39376	7.86683	7.5919	11.0745	11.5853	9.06176	9.74404	7.35046	9.06545	13.957	11.9974	8.85506	14.9194	9.63948	11.3073	10.9772
ENSG00000072778	12.878	10.9852	10.3626	10.8683	17.9971	18.2752	16.4227	28.258	17.9935	25.0876	27.5326	24.6811	25.9339	26.9819	22.4403	18.6814	23.1663	31.7584	31.6174	35.8977	31.0345
ENSG00000072786	6.38751	9.35182	5.4488	7.33663	26.7138	41.0917	24.8478	23.6471	19.3503	16.466	17.1245	13.9595	20.8555	15.189	24.0706	18.7714	17.1622	14.863	10.002	10.3859	9.52674
ENSG00000072803	24.5383	25.3684	20.0822	18.9773	11.4889	12.2707	12.6476	10.8027	12.2723	11.1158	8.76569	12.0621	12.4427	10.4717	16.2741	9.97783	9.85757	16.7756	15.4621	12.0372	13.9912
ENSG00000072818	13.1472	16.9969	19.8423	14.8352	75.7993	79.0232	68.8865	58.6611	60.3488	48.4121	59.274	63.8074	57.6111	59.6193	50.4451	49.0836	51.9742	29.2544	22.2241	27.2955	17.2563
ENSG00000072832	1.25346	0.110856	0.0585824	0.313595	0	0	0	0.0037573	0	0	0	0	0	0	0	0	0	0	0	0	0
ENSG00000072840	0	0	0	0	0	0	0	0	0	0	0	0	0	0	0	0	0	0	0	0	0
ENSG00000072849	10.0706	6.71339	8.11973	7.51303	5.99413	7.61505	8.25495	7.35718	6.16129	6.89172	7.41177	5.91222	10.6826	7.78719	6.40053	8.97646	7.25365	7.74607	4.56659	3.98196	5.94005
ENSG00000072858	3.02316	1.74745	1.5853	3.34669	7.34546	3.25862	5.40755	4.08778	6.48079	4.38143	4.15888	1.46892	5.06212	3.54531	6.20636	5.44653	3.8319	0.0190966	0.299568	0.524911	0.667267
ENSG00000072864	19.9582	24.3607	23.0041	24.1971	27.2452	26.5583	26.2852	22.4384	25.6276	21.0992	18.1025	24.0995	18.1989	20.7177	19.4658	19.7213	20.4941	31.9623	26.647	27.8197	30.4016
ENSG00000072952	1.64637	0.963302	1.51838	1.19053	0.00760813	0	0	0.00536619	0	0.0104763	0.0404049	0	0	0.0055707	0	0.0723595	0.00607262	0.0228139	0.0249651	0.0661775	0
ENSG00000072954	11.9821	13.476	5.67651	11.6504	0.415361	0.462278	0.351871	0.35229	0.295331	0.183572	0.318603	0	0	0.283353	0	0.102746	0.250166	1.29195	0.916223	0.0246307	1.42251
ENSG00000072958	32.9226	40.2479	33.8239	39.2857	43.2192	47.0206	38.4984	43.345	40.7606	46.6546	44.9571	44.1518	39.0241	52.3517	42.1385	38.6425	51.1878	45.41	37.6301	38.7778	43.5197
ENSG00000073008	10.4943	11.5049	8.28149	9.92989	0	0	0	0.0122518	0	0	0.00960652	0	0	0	0	0	0	0	0	0	0
ENSG00000073009	4.686	4.6821	3.53548	5.27127	8.47605	9.70992	5.26616	9.21649	5.12289	8.5077	11.4845	8.92612	9.46797	12.393	8.08113	8.16433	11.8265	4.52121	5.19502	7.69612	4.00902
ENSG00000073050	36.6839	31.2006	32.4136	35.7227	23.7967	25.0342	31.1618	39.5422	24.4073	27.9767	33.1981	29.2508	21.2094	31.921	27.4	22.4278	31.3642	40.5049	33.1452	28.507	28.6953
ENSG00000073060	8.70597	8.37337	13.2005	10.1051	17.9078	12.4001	6.83561	7.05949	11.6457	12.2565	17.3739	11.1746	11.8897	12.2887	15.2869	18.9881	16.2352	7.91348	14.0293	20.2721	17.6261
ENSG00000073067	0	0	0	0	0	0	0.0339842	0	0	0	0	0	0	0	0	0	0	0	0	0	0
ENSG00000073111	220.219	217.91	218.216	217.47	157.35	105.533	145.963	121.665	154.555	124.558	167.708	147.749	154.27	151.914	150.833	170.592	161.367	119.567	160.128	142.955	166.46
ENSG00000073146	0.0287497	0	0	0	0	0	0	0.00615925	0	0	0.00337821	0	0	0	0	0	0	0	0	0	0
ENSG00000073150	0	0	0	0	0	0	0	0	0	0	0	0	0	0	0	0	0	0	0	0	0.190815
ENSG00000073169	37.1715	42.0089	27.1553	29.8311	20.6847	44.39	9.97227	14.0637	8.93162	9.69142	14.647	19.0304	21.7846	16.3389	14.8301	15.1513	14.9168	14.0138	18.7186	15.3156	11.0784
ENSG00000073282	0	0	0	0	0	0	0	0.000267418	0	0	0.00288048	0	0	0	0	0	0	0	0	0	0
ENSG00000073331	0.0929802	1.21055	0.145964	0.741041	1.86496	2.10132	1.47039	0.994214	1.74208	1.22144	0.977222	0.800045	2.15755	0.894302	1.51721	2.13091	0.821747	6.43362	4.15101	5.16527	3.3828
ENSG00000073350	0	0	0	0	0.387266	0.174828	0.592448	0.0231837	0.35547	0.0152877	0.0506379	0	0	0.0467893	0	0	0.0194602	0.196624	0.668595	1.04505	0.882802
ENSG00000073417	12.9729	8.77955	7.25874	12.1698	4.61856	4.93994	4.02863	3.9943	3.76963	2.88933	4.00699	6.34404	5.63609	3.35335	5.07328	3.69624	3.13999	5.98553	7.24547	4.77166	5.05908
ENSG00000073464	0.0184845	0.0200384	0	0	0	0	0	0.000840608	0	0	0	0	0	0	0	0	0	0	0	0	0
ENSG00000073536	18.2826	19.4433	15.4089	17.8293	19.2132	11.4201	7.54398	11.9438	17.9817	20.1436	23.0722	17.4561	25.1161	22.3223	21.384	22.7574	25.5025	9.91604	15.8753	19.9703	18.2384
ENSG00000073578	107.624	104.503	90.7658	93.9125	32.557	34.4647	32.6311	35.5024	37.6243	42.6701	41.7634	33.7071	29.9637	43.8642	29.1098	42.2714	44.4915	41.661	41.3189	44.7243	48.8881
ENSG00000073584	31.3751	46.0095	33.4402	34.3708	33.6176	31.633	51.5344	69.8623	42.4558	60.4959	63.6885	55.0554	48.1664	71.4516	45.8068	47.2673	65.2225	44.2386	42.3802	37.3361	39.0873
ENSG00000073598	0	0	0	0	0.0832044	0.0591182	0.0651841	0.0323969	0.0493865	0.0172779	0.0760047	0	0	0.0182411	0	0	0.026185	0	0	0	0
ENSG00000073605	3.61612	6.00191	5.99358	6.67947	11.1356	31.4233	7.48375	10.2079	6.62605	5.45224	4.80857	6.36087	8.46701	4.78875	11.0796	13.8403	5.12946	18.3294	9.54466	11.9145	8.75144
ENSG00000073614	31.3244	33.6068	37.1154	37.2176	34.402	39.5288	37.7817	33.3115	31.0174	20.0843	23.0779	32.1091	35.9142	23.0153	36.8809	29.8163	19.9285	37.9359	38.9124	34.5654	26.0579
ENSG00000073670	0	0.482683	0	0	0.0967243	0.335927	0.0668623	0.0445204	0.113819	0.111521	0.0790402	0	0.937995	0.0552263	0	0.0196983	0.10241	0.795641	0.0919797	0	0.848327
ENSG00000073711	0	0	0	0	0	0.00059712	0	0.0055211	0	0.000406694	0.000238817	0	0	0.000271251	0	0	0.000249893	0	0.0218586	0	0.477463
ENSG00000073712	0.0214364	0.0232384	0.401549	0.856637	0.169408	0.0822928	0.00080695	0.283367	0.0372796	0.257405	0.0992839	0	0	0.0554766	0.303351	0	0.197584	0	0.537071	0	0
ENSG00000073734	0	0	0	0	0	0	0	0.00936481	0	0	0	0	0	0	0	0	0	0	0	0	0
ENSG00000073737	0	0	0	0	0	0	0	0	0	0	0	0	0	0	0	0	0	0	0	0	0
ENSG00000073754	0	0	0	0	0	0	0	0	0	0	0.00137045	0	0	0.00497606	0	0	0	0	0	0	0
ENSG00000073756	0	0	0	0	0	0	0	0.000235342	0	0	0	0	0	0	0	0	0	0	0	0	0
ENSG00000073792	1.409	3.04213	2.68537	2.04072	0	0	0	0	0	0	0.000303739	0	0	0	0	0.0308401	0.000321037	0	0.0240009	0	0.549484
ENSG00000073803	0	0.00894344	0	0	0	0	0	0.00726025	0	0	9.52975e-05	0	0	0.00010824	0	0	0	0	0	0	0.334825
ENSG00000073849	0.0331323	0	0	0	7.4048	7.00214	10.5418	6.62914	9.90528	5.89678	5.22757	7.13239	6.80765	6.95542	5.66482	5.4806	5.37833	0	0.214695	0.181435	0.102993
ENSG00000073861	0	0	0	0	0.00606896	0	0	0.00012235	0	0	0.0117107	0	0	0	0	0	0	0	0	0	0.914893
ENSG00000073910	1.14674	1.13797	0.996105	0.85969	0	0.00411028	0.00570378	0.0116579	0	0.00183447	0.00227268	0	0	0.00103889	0	0	0	0.413177	0.323669	0.40509	0.278999
ENSG00000073921	26.7964	43.6902	49.683	37.5647	34.7874	36.6864	37.6764	31.5691	38.7218	32.6899	31.1743	23.4444	29.2366	29.0871	36.2401	32.0568	33.58	29.0358	29.391	32.1976	36.8784
ENSG00000073969	27.4325	23.9811	24.5314	25.1432	21.6759	29.3449	21.2806	19.1839	23.8073	20.5683	18.1117	22.4764	20.5454	19.2865	21.6263	18.3435	18.3628	15.245	14.9927	20.4012	19.4185
ENSG00000074047	0	0	0	0	0	0	0	0	0	0	0	0	0	0	0	0	0	0.236626	0.0127198	0	0.262776
ENSG00000074054	22.8437	25.3518	27.0601	28.7723	21.5524	24.293	24.4128	18.228	22.0942	12.3434	13.7091	19.2978	23.0127	14.0259	21.9637	20.916	13.4708	23.2661	27.714	20.8238	28.5456
ENSG00000074181	92.8845	89.2699	139.311	144.36	15.6393	52.6838	1.21412	0.744243	14.9955	3.30033	1.23801	0.344152	0.439956	0.539286	3.59201	3.18618	2.2283	6.87992	5.90853	14.1779	9.15881
ENSG00000074201	29.9337	31.6464	25.2102	28.549	28.0149	24.3257	22.1756	28.106	32.6437	45.6816	38.4868	25.9375	26.6163	40.6918	19.1067	28.2356	43.7974	26.7067	32.0807	24.2645	36.1513
ENSG00000074211	0	0	0	0	0	0.0179801	0	0.00922855	0	0.00893554	0.00168727	0	0	0.000512463	0	0	0	0	0	0	0
ENSG00000074219	0	0	0	0	0	0	0	0.00325015	0	0.00793905	0.00336013	0	0	0	0	0	0	0	0	0	0
ENSG00000074266	21.4822	22.5674	20.5003	24.4182	14.0436	15.0855	14.9599	20.3391	16.1023	21.3183	19.8965	16.533	14.0668	17.311	16.1056	13.6474	18.9828	23.3621	17.1401	10.4476	18.3637
ENSG00000074276	0	0.246764	0	0	0.0963207	0.0597097	0.0580293	0.0768494	0.0166867	0.0163562	0.0223026	0.283697	0.070064	0.0189525	0	0	0.0163468	0.336066	0.600949	0.0650983	0.21265
ENSG00000074317	0	0	0	0	0	0	0	0	0	0	0	0	0	0	0	0	0	0	0	0	0
ENSG00000074319	23.6423	22.8878	19.9366	26.8379	16.1694	17.1018	23.6914	26.0374	23.3645	29.6122	25.8816	15.6035	13.7377	26.8465	28.1334	19.0858	27.4451	11.7068	11.1333	19.8113	20.6052
ENSG00000074356	31.7616	25.9221	33.3319	25.6082	31.359	30.2928	26.6013	33.2411	31.6494	32.8195	35.5238	24.9908	35.1189	34.5914	41.6955	39.3043	37.43	44.3029	39.4118	37.6768	32.0438
ENSG00000074370	196.92	225.182	273.557	287.878	190.534	280.455	129.821	146.398	107.246	90.4091	132.455	133.222	116.098	107.42	141.358	133.928	123.592	230.935	228.614	241.329	234.265
ENSG00000074410	0	0	0	0	0.000394848	0	0	0.000194468	0	0	0	0	0	0.000202927	0	0	0	0	0	0	0
ENSG00000074416	0	0	0	0.0216455	0	0	0.0116853	0.00753061	0	0	0.000253588	0	0	0	0	0	0	0.979694	1.41295	2.81752	0.780799
ENSG00000074527	0	0	0	0	0.0541637	0.00363777	0	0.00360107	0	0	0	0	0	0	0	0	0	0	0.328106	0	0
ENSG00000074582	13.0031	11.7375	14.3885	16.6874	7.05264	6.48745	3.37098	5.40112	6.7874	8.77633	9.73689	6.32322	10.3708	10.0924	7.7123	11.6759	10.729	2.87573	5.75844	7.12153	5.16613
ENSG00000074590	0	0	0	0	0	0.000895033	0	0	0	0	0	0	0	0	0	0	0	0	0	0	0
ENSG00000074603	18.5949	20.071	20.5222	17.3143	15.2043	15.653	15.021	10.6695	15.1552	10.1832	11.9143	16.0132	14.1549	10.35	13.532	14.6576	9.78022	20.8391	17.039	16.0263	13.5449
ENSG00000074621	0.838449	1.33895	2.72941	1.72951	1.42215	1.49345	1.88224	1.92302	1.29002	1.28324	1.91405	0.780871	1.71573	1.60985	1.23597	3.34351	1.51902	3.12211	1.84438	2.02105	2.7301
ENSG00000074657	0	0	0	0	0	0	0	0.0261708	0	0	0	0	0	0	0	0	0	0	0	0	0
ENSG00000074660	0.0517213	0	0	0	0.192524	1.37675	0.182613	0.0591221	0.108292	0.0074589	0.0994963	0.13825	0.216634	0.0440091	0	0	0.0597176	15.2214	12.2161	7.59023	9.18001
ENSG00000074695	79.7584	75.5722	78.7663	89.4785	49.4399	30.8163	43.5802	48.354	63.0649	68.7943	54.4719	54.8308	67.0751	58.6733	68.6968	75.1152	58.859	48.9158	50.2618	56.1564	47.8963
ENSG00000074696	32.4371	34.7899	31.9989	38.8457	24.9422	25.48	36.2598	42.1392	33.7503	44.8149	50.218	42.2161	33.4339	44.3872	37.8199	31.9547	46.1873	28.847	43.2034	38.8721	48.3897
ENSG00000074706	0.165004	0.309442	1.68637	1.12452	3.74889	3.0679	3.75044	2.07523	3.38214	2.62148	2.3897	1.18851	2.66708	2.32281	3.14704	3.20652	2.39131	0	0	0	0
ENSG00000074755	11.8608	12.2307	14.166	12.3193	24.2643	43.8692	21.2824	13.7059	18.1021	7.75091	12.74	17.0949	18.0172	11.1275	15.9232	20.6828	11.7567	14.7795	15.3656	11.7791	11.6078
ENSG00000074771	0	0	0	0	0	0	0	0.0164982	0	0	0	0	0	0	0	0	0	0	0	0	0
ENSG00000074800	680.185	675.854	614.965	646.445	1378.67	497.09	1154.24	822.907	1687.92	1811.7	1107.06	681.94	638.053	1065.83	812.749	826.549	1344.69	259.546	381.629	447.897	467.913
ENSG00000074803	0.265517	0.0617674	0	0.0256168	0.00878554	0	0	0.00584903	0.0218523	0.00357485	0.000297109	0	0	0.000941799	0	0	0.000307519	0	0	0	0.00532635
ENSG00000074842	30.961	28.8857	26.2851	21.6279	26.9863	13.5116	20.8415	27.1222	30.4568	41.6514	42.494	37.5091	34.867	49.0424	30.1708	41.7664	47.5001	15.0453	22.0908	34.6498	30.4096
ENSG00000074855	4.70431	7.09238	8.46631	7.19028	6.7077	12.3794	6.95431	5.14554	3.70582	2.0215	3.6782	6.94369	9.05982	3.73414	2.36269	3.58726	2.94428	13.4116	8.82445	7.64326	7.79059
ENSG00000074935	2.4447	3.83426	2.8732	5.41523	4.15029	5.96596	3.38559	3.93747	5.48536	6.8943	4.85411	6.64716	9.97677	4.8008	3.4728	8.29054	5.57903	5.9195	6.91275	8.02485	6.18378
ENSG00000074964	0	0	0	0	0	0	0	0	0	0	0	0	0	0	0	0	0	0	0	0	0
ENSG00000074966	1.0941	0.165347	0.0582522	0.518705	1.01491	0.38201	0.370149	0.208014	1.48843	1.28111	0.675796	0	0.0573053	0.160112	1.54003	0.487691	0.591107	0	0.000913975	0.0608921	0
ENSG00000075035	0	0	0	0	0	0	0	0.00446537	0	0	0	0	0	0	0	0	0	0	0	0	0
ENSG00000075043	0	0	0	0	0	0	0	0.0137736	0.014975	0	0	0	0	0	0	0	0	0	0	0	0
ENSG00000075073	0	0	0	0	0	0.0097869	0	0	0	0	0.0185927	0	0	0	0	0	0	1.04932	0.918615	0	0
ENSG00000075089	12.9568	14.1513	17.2169	11.3825	7.85209	7.21713	9.35797	15.4596	12.0214	20.3391	11.7765	17.0297	16.6656	17.9213	12.4406	13.4426	14.263	10.278	11.42	16.9135	15.2964
ENSG00000075131	24.9873	19.4286	25.4345	26.8685	10.049	6.97935	15.0723	13.3698	17.4093	16.8137	16.7489	11.7334	12.3223	13.9882	11.1634	12.8948	15.4974	8.17795	14.4623	13.5304	8.06611
ENSG00000075142	16.2041	16.7009	8.51538	20.1213	23.7002	13.3584	19.565	23.2604	28.7108	44.746	33.129	21.9264	17.6711	33.9264	17.6677	17.7029	35.4203	13.311	10.3798	15.7971	17.116
ENSG00000075151	24.1999	26.9369	26.653	25.2989	12.1127	13.7306	12.5696	16.3294	14.3037	15.3274	12.1992	16.298	16.5497	13.938	16.54	15.4595	15.5135	13.4928	13.1863	19.4517	12.3097
ENSG00000075188	19.7286	17.8572	15.962	17.5672	22.6666	13.9659	19.8365	28.8855	24.4887	45.1622	29.529	18.2164	26.7345	28.5438	25.1654	26.7961	31.2797	10.8065	12.1042	16.2088	22.2773
ENSG00000075213	0	0	0	0	0	0	0	0.00485458	0	0	0	0	0	0	0	0	0	0	0	0	0
ENSG00000075218	64.3192	74.9825	78.7225	74.4063	48.3404	48.7637	42.2792	46.2456	37.0791	37.2703	35.469	39.6815	39.3348	33.176	44.4337	47.2906	38.332	42.5099	37.973	49.8342	58.9256
ENSG00000075223	0	0	0	0	0	0	0	0.00773854	0.0259277	0	0.00222435	0	0	0	0	0	0.00419543	0	0	0	0
ENSG00000075234	4.2839	4.91169	3.30196	4.52458	0.0171581	0	0	0.0128478	0	0	0.011504	0	0	0.012423	0	0	0	1.23393	0.61521	1.05036	0.708362
ENSG00000075239	20.1872	19.7119	8.53427	14.1173	12.287	5.64671	8.42613	11.9092	15.5968	26.8139	25.0456	16.3064	15.33	21.7784	17.9287	13.6411	20.0169	18.9114	17.7361	22.0124	24.2631
ENSG00000075240	24.4791	20.3185	20.1204	21.3243	41.8059	22.0114	44.6694	37.3146	52.7271	32.3045	32.495	34.0433	43.4799	33.7371	45.868	40.6861	33.4619	28.8817	24.9523	26.697	24.7073
ENSG00000075275	0	0.376035	0	0.160122	0.0132322	0	0.02625	0.010696	0.0123901	0.00753398	0.00251753	0.0222912	0.173694	0.0188688	0	0	0.000465919	0	0	0	0
ENSG00000075290	0.672532	0.424613	0.477384	1.31843	0.140829	0.735122	0.10229	0.155538	0.601095	0.127533	0.107368	0	0	0.0801657	0	0.131464	0.121892	0.291391	0.0231904	0.049721	0
ENSG00000075292	17.2131	16.055	20.8548	17.6322	15.697	21.953	18.4142	15.6302	15.9977	11.6867	10.0716	19.5452	12.978	11.578	21.1563	14.2271	10.555	22.7194	25.8435	16.7001	19.096
ENSG00000075303	22.5556	17.6678	25.9401	24.531	25.8765	23.0013	32.8964	26.993	28.7067	29.1326	24.7896	32.475	20.1511	20.1578	20.0146	25.6738	21.2188	21.7298	22.1514	25.0725	19.2086
ENSG00000075336	27.2712	16.3225	12.2203	21.9199	7.24542	4.90881	5.44936	12.8657	8.02566	20.1436	16.723	18.942	10.7916	21.5641	16.0707	10.2187	17.9457	10.145	6.11665	5.11841	8.89138
ENSG00000075340	0	0	0	0	0	0.000278324	0	0.00323194	0	0	0	0	0	0	0	0	0	0	0	0	0
ENSG00000075388	0	0	0	0	0	0	0	0	0	0	0	0	0	0	0	0	0	0	0	0	0
ENSG00000075391	0	0	0	0	0	0	0	0.0141829	0	0	0.0030314	0	0	0	0	0	0	0	0	0	0
ENSG00000075399	7.21305	8.24298	6.75018	5.79011	1.53775	9.17176	0.732756	0.474551	0.789597	0.48338	1.19405	0.434704	0.832457	0.728474	0.993946	1.06149	0.73523	0.633265	0.252465	1.21543	0
ENSG00000075407	17.3957	21.2105	13.008	16.3969	14.2554	10.2796	10.5863	8.42104	11.9822	6.59288	9.39767	26.378	10.6885	9.54013	9.84484	17.0433	8.77927	20.4353	14.6587	20.0801	8.60422
ENSG00000075413	27.7475	22.2521	22.7525	26.4413	16.9324	23.6976	16.8681	14.3356	16.3922	15.203	14.5716	12.9131	14.3037	15.9867	15.5934	15.4015	15.2679	15.3751	16.5468	16.0966	15.2353
ENSG00000075415	108.654	112.536	129.689	126.665	132.605	95.1264	97.5879	163.341	138.539	284.117	226.701	152.985	145.057	195.565	155.969	184.421	223.08	126.658	143.748	170.799	162.207
ENSG00000075420	4.95757	3.49313	1.69165	2.24296	2.17506	2.11989	1.29485	1.363	1.51119	1.12531	1.35855	0.791848	1.36404	1.26631	1.20444	2.6607	1.23972	0.855094	0.874443	3.32531	1.76903
ENSG00000075426	0.431491	0.672438	0.650384	0.331757	0.547019	0.273474	0.20184	0.158152	0.448157	0.22685	0.186919	0.0314642	0.0741777	0.111079	0.013013	0.0916982	0.131528	1.07992	0.903865	1.71754	0.764703
ENSG00000075429	0	0	0	0	0	0	0	0	0	0	0	0	0	0	0	0	0	0	0	0	0
ENSG00000075461	0	0	0	0	0.13759	0	0.00642582	0.0509205	0.00633118	0.0598948	0.0204824	0	0	0.0190722	0	0	0.0191473	0	0	0	0
ENSG00000075539	17.208	16.1091	16.1392	18.7227	24.4206	30.152	25.2325	22.1005	20.9444	13.7891	15.8671	19.3902	21.5588	13.8119	20.558	22.0796	13.1027	33.1048	36.8362	25.074	29.0939
ENSG00000075568	13.4844	12.8991	13.1486	11.1628	17.4783	18.3536	20.0425	18.2817	18.3189	15.7252	16.4857	21.5873	20.0771	16.2462	20.7867	18.1947	14.4736	21.2518	21.9739	12.6188	12.0758
ENSG00000075618	0	0	0	0	0.165177	0.226878	0.208869	0.322712	0.00766694	0.0743742	0.0997358	0	0	0.0199309	0	0.172837	0.0536733	9.98045	19.2087	13.7988	17.1944
ENSG00000075624	1331.43	1388.92	1269.49	1317	1205.67	948.742	880.426	1194.29	889.918	1288.29	1153.37	971.845	957.309	1309.29	909.561	1103.18	1346.22	596.437	569.974	755.62	713.801
ENSG00000075643	0	0	0	0	0.0146659	0.0281657	0	0.00681866	0	0	0.00021272	0	0	0.00381987	0	0	0.00331297	0	0	0	0
ENSG00000075651	0.316505	0.366091	1.65283	1.00764	0	0	0	0.0116751	0	0.0001837	0.00339125	0	0	0.000955951	0	0	0	0	0	0	0
ENSG00000075673	0	0	0	0	0	0	0	0.00182147	0	0	0	0	0	0	0	0	0	0	0	0	0
ENSG00000075702	44.5086	38.2687	37.8483	43.5056	34.695	36.1814	22.6872	25.6899	21.8145	21.1635	31.0207	33.964	35.231	27.1157	29.1769	28.6982	28.4072	21.4388	23.5157	23.9476	28.0586
ENSG00000075711	30.2651	28.9182	28.2018	23.6448	14.9846	16.4435	23.6605	34.9248	16.6352	16.815	15.9944	21.5793	20.0666	18.827	22.9405	18.7337	16.5916	44.3859	40.7996	23.3816	30.4438
ENSG00000075785	108.616	117.257	119.7	132.694	97.4719	78.0377	108.155	136.069	124.392	164.567	163.241	144.29	158.432	203.075	109.784	121.493	177.319	151.801	144.409	153.547	157.761
ENSG00000075790	9.35493	12.2118	12.0952	9.87579	8.36274	9.03824	10.7092	12.0478	10.7115	14.848	12.1171	9.22152	7.15827	11.8073	5.04216	8.39027	9.43324	3.31536	6.11194	2.45743	5.23649
ENSG00000075826	28.131	22.2037	20.3006	26.806	124.407	31.245	65.8664	60.3229	71.7316	65.2261	74.0326	81.0168	90.3955	80.8721	69.8756	58.0313	67.2466	23.0149	18.5272	22.0169	18.2662
ENSG00000075856	48.6485	42.7609	41.7957	43.0272	32.8294	30.3208	32.8924	47.1212	35.9333	45.3375	45.2386	57.8596	61.7379	58.1324	55.8029	61.4231	54.1933	36.6069	36.7031	39.3184	37.2003
ENSG00000075884	24.35	29.4709	23.3985	31.7298	30.7028	23.0583	40.4461	36.6663	42.3667	46.6013	35.9101	33.7679	36.5117	41.046	27.4207	25.7032	32.0698	9.8965	9.00705	10.5527	11.223
ENSG00000075886	0	0	0	0	0	0	0	0.00547862	0	0	0	0	0	0.00321525	0	0	0.0174796	0	0	0	0
ENSG00000075891	0	0	0	0	0	0	0	0	0	0	0	0	0	0	0	0	0	0	0	0	0
ENSG00000075914	14.3513	14.5203	11.0789	11.5136	10.6836	8.20463	7.25785	12.3103	11.2562	19.8382	25.1244	15.5591	23.0969	26.9205	12.6896	24.8542	28.13	21.5667	15.4877	27.8359	21.131
ENSG00000075945	10.783	11.0181	12.1066	10.6965	9.12234	11.5994	12.6943	13.7941	12.6584	16.9214	13.5791	13.263	13.993	15.8623	13.1362	12.7343	13.1817	11.6402	14.6288	16.3153	16.7631
ENSG00000075975	29.5729	28.4594	23.318	19.6077	29.9868	41.5306	36.6102	35.7672	35.1985	35.7063	40.0901	28.8101	36.6743	43.4906	33.0923	30.6646	44.765	20.4523	33.7816	37.5704	32.8784
ENSG00000076003	203.913	183.34	229.668	245.642	165.906	137.559	190.705	202.718	222	268.128	235.679	178.012	170.369	207.339	218.126	190.138	243.498	79.446	92.284	101.794	112.848
ENSG00000076043	27.7461	21.4219	19.9556	18.3719	4.56488	3.31096	4.13926	4.85662	7.30187	7.81374	7.44543	5.20897	5.29998	8.2165	5.92955	5.58664	7.94408	12.2539	13.4633	9.40762	13.6902
ENSG00000076053	5.25494	16.0789	10.1408	8.88407	7.50646	6.84011	8.44279	7.86621	8.32113	9.57454	7.5287	3.55742	7.67741	7.31423	2.64517	4.93588	6.30809	9.26787	11.125	7.50515	8.39418
ENSG00000076067	3.10579	2.66446	2.75088	2.34373	5.46411	1.87042	9.22364	7.62274	6.71853	4.78414	5.22374	3.18333	3.79	4.32418	4.85068	3.41157	4.77847	5.85167	9.16255	9.73472	7.83076
ENSG00000076108	34.7414	31.9963	29.5891	26.5538	36.6373	49.6195	37.8603	31.6804	32.9878	20.0321	23.2167	28.7762	36.3531	24.8073	25.5393	24.7302	19.1862	35.5626	36.7857	21.7241	29.1867
ENSG00000076201	16.9729	16.1626	13.4229	16.8132	27.4089	39.1676	18.8118	20.954	17.6109	17.8194	20.7957	28.1825	28.8913	21.7713	32.051	27.2385	22.5935	39.8694	34.9638	35.0084	36.4729
ENSG00000076242	20.7218	21.0098	28.5351	22.9428	36.0653	28.4751	36.3174	40.9406	36.2473	48.8933	44.3272	35.0329	33.449	38.6729	33.7681	30.395	37.8984	34.6123	42.5482	38.6347	33.7623
ENSG00000076248	38.2516	48.652	40.421	54.5386	55.441	34.8108	54.6552	55.3753	73.2738	81.4301	92.8768	47.9644	65.9111	67.1168	68.926	75.8268	87.195	35.3514	44.7294	47.1277	42.7104
ENSG00000076258	2.19465	0.852379	0.472121	0.826444	0.575835	0.417806	0.350149	0.739409	0.308065	0.794208	0.851347	0.90153	0.617087	1.11928	0.590354	0.223791	0.698842	4.33256	1.91219	1.28015	0.548426
ENSG00000076321	6.92037	7.77365	8.83282	9.19733	7.26519	9.28647	7.47312	8.59739	5.92612	6.0763	8.39606	10.8026	7.63695	7.49507	5.1903	9.63362	6.85656	8.70859	7.23174	7.22399	6.79622
ENSG00000076344	0	0	0	0	0	0	0	0.000968749	0	0	0	0	0	0	0	0	0	0	0	0	0
ENSG00000076351	0	0	0	0	0	0	0	0	0	0.000478447	0	0	0	0.0188757	0	0	0.000298458	0	0	0	0
ENSG00000076356	35.6065	39.9584	34.2686	28.6224	0.0227902	0.00415666	0	0.0216338	0.0119349	0.00979758	0.0731626	0	0	0.0233516	0	0	0.0306471	0	0	0.0979128	0
ENSG00000076382	45.563	44.5955	46.3792	42.744	59.4282	55.7735	65.394	77.4611	58.9045	61.3885	63.7035	63.5399	73.0231	58.8816	70.4821	74.7523	68.3339	104.258	113.741	97.4349	91.4405
ENSG00000076513	22.8676	14.6712	16.9153	23.0478	36.4512	35.1082	45.7486	40.9797	41.1319	38.3119	41.4555	38.133	40.344	34.0793	40.4664	35.1421	35.4589	22.4341	23.3344	20.0738	23.6147
ENSG00000076554	6.9506	6.60671	4.44258	3.94678	5.54132	3.47408	4.10561	4.45749	6.62161	7.63534	6.22523	5.26415	3.99233	6.92067	4.58462	5.2015	6.45978	5.48089	6.09526	6.48856	4.39616
ENSG00000076555	2.43533	2.93274	3.6086	3.69945	4.78208	4.85537	3.34805	4.12642	2.6741	2.31751	3.15388	4.10553	4.09838	2.3837	3.5707	4.45255	2.90149	4.31512	5.83802	5.10294	3.69856
ENSG00000076604	11.8304	11.5011	12.6186	9.86283	13.3524	15.0961	9.10366	9.39697	8.84516	9.5393	10.4561	9.88611	13.1721	9.82649	7.70241	12.075	12.0665	13.4418	13.0587	12.0202	20.3538
ENSG00000076641	2.16116	1.93141	2.53758	2.21304	33.9089	57.4772	26.8625	18.4187	30.9928	12.9975	19.1273	14.2675	19.8953	18.0132	20.5766	18.8208	13.7304	0.228641	0.200087	1.93559	0.823425
ENSG00000076650	16.2557	17.9135	11.0295	9.36693	8.71564	10.4362	9.26607	9.27298	8.29747	9.18631	9.88797	8.95488	9.68641	10.467	8.99344	5.95805	9.62047	6.5369	9.45225	4.63526	4.3705
ENSG00000076662	7.05366	8.78589	7.38743	5.68092	30.695	8.37128	36.3487	37.9938	29.0816	29.8691	37.3142	26.1764	29.9626	36.0545	17.0091	22.4213	34.3387	31.4489	37.29	35.8731	25.438
ENSG00000076685	21.8718	23.691	20.9726	22.5198	17.2073	23.3692	27.2328	22.9039	21.6695	21.6614	22.5748	23.1534	16.7552	26.297	19.099	19.2256	21.3278	57.0423	39.1418	36.3437	39.2462
ENSG00000076706	0.16129	0	0.0414179	0	0.128393	0.46977	0.315384	0.306891	0.273503	0.227043	0.126815	0	0.378461	0.102361	0.381916	0.0419737	0.267973	2.72657	3.34886	10.2173	5.51276
ENSG00000076716	0	0	0	0	0.0216159	0	0.00254087	0.00406036	0	0	0.00969457	0	0	0	0	0	0.00635925	0	0.132093	0.563311	1.66023
ENSG00000076770	7.06457	5.68566	4.00519	7.19331	31.4294	22.8155	30.2159	20.4855	26.1759	11.9156	17.4625	19.558	17.6598	15.6141	12.9615	9.48716	11.549	13.4361	17.5358	9.43854	10.5856
ENSG00000076826	0	0	0	0	0	0	0	0.0121859	0	0.0018747	0.00110085	0	0	0.00555411	0	0	0.0169272	0	0	0	0
ENSG00000076864	0.0298013	0	0	0.49725	28.5771	3.04253	116.357	185.132	31.7861	52.3425	59.287	106.431	104.183	121.412	69.7065	51.9861	86.7884	0	0.0269296	0	0
ENSG00000076924	38.519	47.5806	41.5939	47.6453	28.0793	33.2893	25.8907	33.7077	25.9372	31.9303	38.5291	45.676	34.5728	40.9104	38.0991	38.3954	42.941	45.9304	40.9091	44.3958	54.2122
ENSG00000076928	48.4465	43.4998	44.9487	50.344	69.5932	107.554	38.7074	44.4098	45.2541	39.1496	46.9427	47.0555	40.2191	41.051	48.5966	40.4682	46.7819	15.7239	10.7169	15.9887	11.5221
ENSG00000076944	1.58334	1.29218	0.03994	0	18.0209	12.3874	18.5684	20.6743	16.4982	20.8543	21.1269	17.8086	14.1105	18.7608	14.565	14.7641	21.1634	13.7418	12.5874	15.8774	10.6568
ENSG00000076984	11.5282	13.5372	8.22242	14.6192	20.5977	35.3603	19.0588	12.1496	19.4915	11.5204	11.8279	14.2944	13.3645	13.2553	9.85143	18.7531	13.1037	17.7104	8.7004	11.1796	13.3109
ENSG00000077009	0	0	0	0	0	0	0	0	0	0	0	0	0	0	0	0	0	0	0	0	0
ENSG00000077044	10.3091	10.6078	12.3733	16.7108	16.9196	19.2005	16.1278	15.095	13.9875	9.88924	12.8723	11.0681	21.1274	11.7192	17.0525	20.5631	12.3569	12.4581	9.29502	10.2278	9.3235
ENSG00000077063	0	0.0330663	0	0	0.00295898	0.00465149	0	0.0133099	0.00226262	0.0197916	0.0127122	0	0	0.00320153	0	0	0.00165907	0.440157	0.248066	0	0.0329415
ENSG00000077080	0.326215	0	0	0	0	0	0	0.0103835	0	0	0	0	0	0.00822902	0	0	0	0	0	0	0
ENSG00000077092	0	0	0	0	0	0	0	0.000985049	0	0	6.46422e-05	0	0	0	0	0	0	0	0	0	0
ENSG00000077097	87.5211	79.4694	97.7268	97.1855	80.9511	64.6881	115.342	119.677	113.509	100.359	93.2611	129.628	138.386	108.228	119.438	124.336	84.2957	156.211	153.728	164.927	162.572
ENSG00000077147	82.5245	87.5819	67.1107	75.1684	36.2764	31.6877	45.4985	54.9647	47.9497	52.4914	55.0975	76.7417	57.1278	58.6644	63.9864	48.1873	53.1497	46.0705	49.2405	47.9072	48.5806
ENSG00000077150	8.51003	9.62431	7.76379	11.0003	6.0259	3.70906	9.2965	11.8571	7.51008	9.94443	8.63571	13.3933	7.83979	10.6531	8.99541	9.10148	10.5419	2.91903	4.60057	4.34994	4.31927
ENSG00000077152	66.47	85.1455	64.9496	67.8849	58.4531	44.7956	78.4947	114.882	78.8111	126.16	110.235	84.4055	56.8583	118.286	56.3094	69.5299	115.367	52.5236	68.2893	65.3742	80.3806
ENSG00000077157	4.02194	2.77888	5.37983	5.88034	5.35523	6.45786	3.82908	2.67661	3.43517	1.63976	1.54432	2.57659	4.67958	2.39899	4.18003	3.1439	1.69522	4.75122	4.21088	3.22035	5.14023
ENSG00000077232	15.4686	18.5926	21.895	18.6261	15.036	9.86976	16.5793	20.6333	18.5103	22.8349	20.1303	22.8224	17.1002	17.6345	24.7044	27.4913	19.9372	18.2867	19.7685	19.4147	17.7844
ENSG00000077235	48.8699	51.6963	49.0854	46.9264	32.4818	38.7765	30.388	27.4494	29.229	22.2149	26.8091	34.2791	45.0875	29.1936	34.1205	34.1194	29.6416	35.8343	39.2286	33.3449	40.7881
ENSG00000077238	0.0198125	0	0	0.384898	3.72667	0.989185	8.39798	6.25304	6.70181	4.14671	5.36001	2.25313	2.74066	3.99612	5.14185	4.89669	4.89833	0.330321	0	0	0.021397
ENSG00000077254	18.309	18.6713	17.092	16.6634	15.7601	17.2439	16.507	16.5904	15.151	16.6267	10.8336	17.157	14.3733	13.1396	14.2699	14.3987	12.1152	28.2268	24.0933	19.2698	15.7191
ENSG00000077264	0	0	0	0	0	0.00891156	0	0.00937138	0	0.00260773	0	0	0	7.81547e-05	0	0	0.00560166	0	0	0	0
ENSG00000077274	0	0	0	0	0	0	0	0	0	0	0	0	0	0	0	0	0	0	0	0	0
ENSG00000077279	0	0	0	0	0	0	0	0.00145704	0	0	0.00166474	0	0	0.000183267	0	0	0.000168837	0	0	0	0
ENSG00000077312	72.7159	80.4443	48.8739	47.2399	61.8702	49.7884	62.9426	73.4473	75.5827	93.0322	86.3696	69.3966	61.0904	108.175	48.4038	52.5332	92.6484	46.6422	55.6332	61.5521	68.2871
ENSG00000077327	0	0	0	0	0.0229917	0.0256408	0	0.0174063	0.0192704	0.0759764	0.0635158	0	0	0.0782077	0	0.288361	0.0816155	0.051576	0.398795	0	0
ENSG00000077348	21.877	27.7316	25.4747	25.5067	17.7391	12.8451	9.02009	11.0363	19.4503	28.0731	31.7057	21.441	22.0086	30.3422	19.9021	18.5693	35.416	19.9381	25.4117	21.9588	23.8305
ENSG00000077380	9.67397	9.70578	12.3464	11.0022	10.3746	9.65868	14.0238	22.7359	14.1391	25.3315	19.91	11.7798	8.34081	16.537	11.1277	13.1467	19.3644	9.85192	14.2353	18.6522	20.9797
ENSG00000077420	126.646	125.635	133.403	127.277	30.0827	16.0566	57.9562	27.472	45.6101	31.2299	24.1603	39.2211	23.4956	32.0019	20.1882	24.6655	25.9987	21.0837	10.4427	17.0034	17.1581
ENSG00000077454	14.1747	13.5979	13.4957	11.1662	37.9016	83.7341	24.4989	20.4854	23.5487	13.4373	16.3596	13.4587	14.6991	16.2017	16.243	18.7552	16.2122	14.3018	8.77334	14.1521	7.05635
ENSG00000077458	24.0318	18.7223	21.1282	19.5736	12.316	13.0979	16.2482	20.1299	14.2374	15.3228	16.7291	11.1019	10.9902	16.4726	16.4916	9.50679	15.4181	21.8444	19.1075	14.7503	17.9722
ENSG00000077463	6.30673	20.0631	9.33831	8.22136	11.8905	11.7415	7.47688	9.50621	8.05577	9.3076	8.96749	8.44173	7.31247	10.8797	6.95199	11.6318	11.2378	7.47847	4.79513	2.92602	2.35478
ENSG00000077498	0	0	0	0	0	0	0	0.00704374	0	0	0	0	0	0	0	0	0	0	0	0	0
ENSG00000077514	15.9121	19.7005	18.9492	17.9852	16.4617	12.7858	21.14	26.5841	23.6115	27.3341	28.6287	18.7737	18.4705	25.881	20.6888	15.1181	26.6667	23.2806	32.0888	25.0947	24.2845
ENSG00000077522	0	0	0	0	0.0254151	0	0.0326771	0.0921072	0.0385028	0.101	0.0735792	0	0	0.0381484	0	0	0.0627616	0	0	0	0.0216571
ENSG00000077549	77.5585	74.2343	57.9786	60.8902	101.167	96.4152	119.376	123.92	106.602	128.57	103.741	112.126	95.7612	129.088	109.786	103.85	115.512	146.653	130.129	113.57	116.169
ENSG00000077585	0.146051	2.45868	2.44501	0.928508	3.12537	1.99549	5.75589	6.38574	4.51415	5.3482	5.41834	4.57259	5.46081	4.6319	4.78486	4.5829	4.36978	15.7185	13.8603	6.17315	12.1737
ENSG00000077616	0	0	0	0	0.00107135	0	0	0.0224602	0	0.00263335	0	0	0	0	0	0	0	0.495783	0.606132	0.842692	0.3757
ENSG00000077684	21.8357	21.8558	25.7979	24.78	18.5524	14.6869	18.5548	13.5689	17.3736	10.8475	15.1924	15.7385	12.7164	12.1315	18.254	15.6369	14.1571	13.2588	13.1572	12.8999	15.6135
ENSG00000077713	6.26052	6.16537	5.39365	5.33057	1.13143	0.0946439	1.11823	1.2906	1.15545	1.5181	1.73781	1.43507	1.17623	1.59861	1.93479	0.120061	1.26882	0.346331	1.8572	0.0619201	0.167504
ENSG00000077721	45.8333	41.0798	31.4948	28.0142	44.5687	56.5409	61.3173	59.4045	49.7444	67.2819	53.1531	44.4558	40.7577	57.6591	40.1646	34.1595	52.4746	52.1104	69.8802	68.7407	61.0626
ENSG00000077782	0	0.0162805	0	0	0.117346	0.105361	0.422679	0.062884	0.0787378	0.00451294	0.135513	0	0	0.0703785	0	0	0.0266497	91.8832	75.7562	37.627	45.9666
ENSG00000077800	0	0	0	0	0	0	0	0.0207245	0	0	0	0	0	0	0	0	0	0	0	0	0
ENSG00000077809	78.0081	67.0773	100.723	95.7124	64.0445	55.7765	64.3918	81.3661	57.0749	69.5	66.727	62.5898	71.402	51.7782	86.0751	88.0024	69.866	59.3905	61.4302	104.581	88.4516
ENSG00000077935	0	0	0.464225	0	0	0	0	0.00722101	0	0	0	0	0	0	0	0	0	22.1572	27.8342	20.5743	18.8699
ENSG00000077942	0	0	0	0	0	0	0	0	0	0	0	0	0	0	0	0	0	0	0	0.356849	0
ENSG00000077943	0	0	0	0	0	0	0	0.0106589	0	0	0.00186559	0	0	0	0	0	0.000488028	0	0	0	0
ENSG00000077984	34.3324	32.1499	23.8355	33.4306	3.08965	0.0831668	0.981146	4.2087	2.5894	8.83759	6.9471	2.90429	4.62539	2.95646	3.0357	2.54146	7.51516	0	0	0	0
ENSG00000078018	0	0	0	0	0	0	0	0.00538379	0	0	0	0	0	0	0	0	0	0.0109388	0.269027	0.0253846	0.838446
ENSG00000078043	13.3105	12.5044	9.27768	11.8984	9.42396	9.40629	9.22283	6.14755	8.89139	6.73832	7.78607	7.76939	9.9463	7.69736	9.24476	8.20492	6.73456	6.78837	7.31344	7.32583	6.73818
ENSG00000078053	0	0	0	0	0	0	0	0.0118858	0	0	0	0	0	0.000671926	0	0	0.00041268	0	0	0	0.0368727
ENSG00000078061	37.149	22.5377	33.5952	37.597	31.3264	49.5759	28.3608	26.2049	28.2607	26.5288	33.4337	29.0487	22.8244	30.1828	18.8307	26.2	33.0824	22.8424	23.9058	25.4237	16.762
ENSG00000078070	16.7756	19.6684	14.7275	15.861	12.4685	9.00505	10.8591	12.0712	12.6328	12.9361	13.1525	14.2961	12.8855	12.6411	11.2468	14.1363	11.8723	20.9257	15.4819	19.7979	14.5942
ENSG00000078081	0	0	0	0	0.90982	0.138841	0.75935	0.0695973	0.617924	0.123701	0.0574782	0	0.155782	0.0379124	0.0247247	0	0.0592809	0	0	0	0
ENSG00000078098	0	0	0	0	0.0135219	0	0	0.0114873	0	0	0	0	0	0.00332773	0	0	0	0	0	0	0
ENSG00000078114	0	0	0	0	0.000122728	0	0	0.0216923	0	0.000189139	0.0019747	0	0	0.0036861	0	0	0.00125675	0	0.0173769	0.0115157	0.146976
ENSG00000078124	2.38989	1.96399	3.10961	3.77557	3.95621	3.46	4.7876	4.78003	6.03154	5.06417	4.473	5.4418	11.9418	5.37428	9.93429	2.70915	4.68581	0	0	0	0
ENSG00000078140	74.4067	70.7357	70.8514	80.3542	49.0167	38.2921	59.4208	64.4346	65.0462	80.9905	81.0618	72.0753	77.4284	79.315	78.08	66.7623	77.7039	84.5961	85.2061	98.2553	83.5137
ENSG00000078142	8.04782	10.98	11.0814	8.1785	9.97466	12.0856	12.3912	10.882	10.1151	11.9162	8.66452	9.81331	10.0959	10.7503	7.13165	7.47842	8.13097	12.576	10.2549	16.6455	12.8738
ENSG00000078177	17.3105	18.9108	20.4568	19.2444	28.802	23.8634	45.1188	29.2402	35.6958	19.9029	20.4528	23.2175	14.912	14.338	31.4856	13.2233	14.4376	37.365	36.8724	32.502	27.3899
ENSG00000078237	4.95343	6.20374	3.94112	5.01385	4.81505	4.97672	3.51974	4.38856	4.56632	5.52606	6.78683	7.78969	7.38129	6.41302	4.1438	2.94217	6.56551	2.49388	0.433588	4.7477	8.2125
ENSG00000078246	12.2864	13.348	12.3695	16.1482	12.3345	15.2847	15.0825	13.1747	15.0105	11.1684	11.1207	9.63404	11.5149	12.0872	6.69977	9.79535	11.9027	16.7556	25.3467	17.9341	11.5804
ENSG00000078269	10.3003	7.8139	11.0564	12.4338	20.944	22.429	20.131	18.5636	18.2775	11.786	14.3945	20.6908	15.72	13.6598	19.8951	21.4919	13.846	23.6887	24.2881	15.723	17.1887
ENSG00000078295	0	0	0	0	0	0	0	0.000283381	0	0	0.00130959	0	0	0	0	0	0	0.209694	0.227372	0	0.267461
ENSG00000078304	44.7925	39.5912	34.6375	35.7303	22.1572	18.9219	30.0896	29.1289	29.9006	35.2012	24.4748	27.1041	24.585	28.9539	22.8376	23.9579	24.5615	10.9457	17.9314	17.3131	12.6424
ENSG00000078328	0	0	0	0	0	0	0	0.00450798	0	0	0	0	0	0	0	0	0	0	0	0	0
ENSG00000078369	147.151	155.489	150.791	139.822	168.351	153.509	219.602	191.817	207.317	157.557	187.004	157.315	161.309	210.15	156.087	165.382	204.047	139.023	156.967	169.66	164.412
ENSG00000078399	0	0	0	0	0	0	0	0	0	0	0	0	0	0	0	0	0	0.378662	0.128619	0	0.153718
ENSG00000078401	0.776575	0	0	0	0	0.00469105	0.0583056	0.0389544	0	0	0.0018668	0	0	0.00213098	0	0	0.0182865	0.262299	0	0	0
ENSG00000078403	23.9283	18.3179	19.74	20.549	16.8918	14.9688	17.8927	21.044	16.6073	19.9649	20.618	22.6014	25.7714	22.2728	18.7611	18.0709	21.9361	24.511	25.9818	23.8059	21.2923
ENSG00000078487	3.53471	1.22402	3.16193	2.64856	0.594021	0.668453	0.666738	0.767753	0.313571	0.755687	1.1635	0.441071	0.418199	0.601158	0.890348	0	0.801762	3.44917	0.338923	0.83658	1.02744
ENSG00000078549	0	0	0	0	0	0	0	0.00331312	0	0.0100127	0	0	0	0	0	0	0	0	0	0	0
ENSG00000078579	0	0	0	0	0	0	0	0	0	0	0	0	0	0	0	0	0	0	0	0	0
ENSG00000078589	0	0	0	0	4.93142	2.88391	11.8795	6.1498	5.42971	4.01989	5.6143	6.24843	8.07686	5.74711	4.4285	7.8592	4.486	0	0.869105	0.207199	0.186835
ENSG00000078596	72.7237	85.3316	85.6495	90.0036	115.424	47.1798	277.945	181.527	133.856	150.633	182.773	118.258	134.081	156.442	79.6948	81.9958	137.37	29.3381	23.1428	66.296	37.0075
ENSG00000078618	71.2359	69.9701	62.6723	60.0033	38.6037	35.5741	40.8762	40.2134	42.1688	42.7211	41.2306	50.0413	61.3256	43.2566	53.8839	46.1402	40.0287	52.8595	54.5309	56.5029	50.4902
ENSG00000078668	34.8977	40.9814	34.9846	27.8173	72.679	57.5487	79.0698	81.0459	90.4027	115.989	93.3327	55.8243	57.3111	90.1099	66.2594	61.9786	89.674	36.7761	51.4348	48.9097	48.5426
ENSG00000078674	54.5231	54.1654	69.6137	69.0807	50.8241	48.2781	62.0094	58.2957	59.1106	48.4879	49.4772	57.2496	43.2967	45.5824	60.9442	48.758	42.8563	77.3738	99.0118	71.6555	86.5729
ENSG00000078687	35.0989	37.6238	35.3514	40.7322	40.794	92.5137	47.8437	34.1012	28.1529	12.9043	19.7995	24.8734	22.0347	20.5889	26.1577	25.9453	20.4287	25.5259	21.4407	16.5471	19.1164
ENSG00000078699	8.18209	7.65543	7.45792	9.90686	10.4228	18.7644	14.5083	11.5165	11.0039	7.46298	8.24172	8.09071	9.43499	9.04477	12.8834	4.95653	8.81875	20.0125	20.6369	10.6328	16.0147
ENSG00000078725	0	0	0	0	0	0	0	0.00337375	0	0	0	0	0	0	0	0	0	0	0	0	0
ENSG00000078747	23.4114	24.4903	29.0746	30.3857	39.2114	40.6207	48.994	43.4156	45.8208	43.5507	35.2556	35.6244	38.266	31.2159	51.5958	41.7125	36.167	29.667	43.987	29.7841	26.5381
ENSG00000078795	0	0	0	0	0.018415	0.064497	0.0601288	0.0335172	0.00442692	0.0144571	0.00966889	0	0	0.00357111	0	0	0.000765518	0	0.0818144	0	0
ENSG00000078804	1.24363	0.855904	1.27098	0.778471	1.44164	2.3061	3.04452	2.35488	1.0724	0.758599	1.41946	0.589806	0.968724	1.5028	1.41829	0.229188	1.11399	5.16182	2.46734	1.71709	2.79665
ENSG00000078808	36.5706	39.4748	36.9437	43.0332	30.7817	37.2602	28.0591	33.2147	29.2921	33.7371	40.539	38.3079	36.9148	45.9779	30.644	31.232	44.3265	33.9243	33.1718	44.3494	28.7444
ENSG00000078814	0.708272	0.926196	0.398102	0.90608	0.0865263	0.101434	0.0343428	0.0484211	0.0488752	0.0312901	0.0779352	0.307714	0.177444	0.0446044	0	0	0.0552977	0	0.0216956	0.220691	0
ENSG00000078898	0	0	0	0	0	0	0	0	0	0	0	0	0	0	0	0	0	0	0	0	0
ENSG00000078900	0	0	0	0	0	0	0	0	0.00134366	0	0	0	0	0	0	0	0	0	0	0	0
ENSG00000078902	9.13261	5.49657	5.08771	8.6083	12.1083	19.2645	11.8146	8.71879	10.173	7.67646	12.3804	11.3219	12.4254	13.3989	7.76668	7.6397	11.2299	7.71316	11.2596	6.11675	9.38403
ENSG00000078967	2.78772	3.23945	5.24644	2.43418	3.63213	5.1781	1.60217	2.21067	3.20851	3.97948	4.3343	3.07873	5.57626	3.1673	3.78703	3.03784	4.56583	2.92727	3.85142	1.28706	2.01379
ENSG00000079101	0	0	0	0	0.010796	5.88259e-05	0.0151724	0.00715888	0.00778589	7.6102e-05	0.000902103	0	0	6.11046e-05	0	0	7.50579e-05	0	0	0	0
ENSG00000079102	0	0	0	0	0	0	0	0.013862	0	0.000278567	0	0	0	0	0	0	0	0.471598	0.819046	0	0.00848233
ENSG00000079112	0	0	0	0	0	0	0	0.0087095	0	0	0	0	0	0	0	0	0	0	0	0	0
ENSG00000079134	25.7872	21.802	23.3715	25.3756	14.9971	16.4528	13.817	19.4878	14.89	20.2798	16.148	21.0146	19.1706	17.5462	21.0204	20.24	15.9705	21.4977	20.0627	22.5145	19.7506
ENSG00000079150	1.76443	2.02043	0.603426	3.39037	1.68808	0.70973	1.09372	2.42592	1.49503	3.14369	3.00087	5.13626	2.3684	3.17646	1.12537	1.62557	2.85778	5.34494	2.84448	3.30832	4.33523
ENSG00000079156	0	0	0	0	0	0	0	0.00817962	0	0.00611647	0	0	0	0	0	0	0	0	0.516251	1.06253	0.619159
ENSG00000079215	0	0	0	0	0	0	0	0.00833012	0	0	0	0	0	0	0	0	0	0	0	0	0
ENSG00000079246	140.742	152.982	151.592	144.216	177.316	127.049	193.674	211.664	218.141	304.342	217.162	178.205	171.499	223.709	183.399	182.886	236.65	97.7944	111.46	139.19	134.672
ENSG00000079257	0	0	0	0	1.37371	0.421434	2.31101	1.59433	2.05318	1.75063	1.66762	5.59544	3.22061	1.40077	1.54965	1.0036	1.13948	0	0	0	0
ENSG00000079263	0.311426	0	0.170265	0.485004	5.70941	5.89195	5.19189	7.98849	5.86347	8.91861	9.48229	7.21506	10.0018	7.34064	4.50503	9.97702	7.66909	0.668052	0.929909	0.4412	0.678126
ENSG00000079277	5.46074	4.71925	3.55306	3.00033	3.87871	8.58757	2.55743	1.99277	2.95665	2.63691	3.0817	3.17019	2.57886	2.92343	2.37804	3.0196	2.7928	4.86562	4.93716	5.75789	3.86175
ENSG00000079308	0	0	0	0	0	0	0	0.00788346	0	0.00994846	0.0014491	0	0	0	0	0	0	0.764054	1.19447	1.03688	1.65882
ENSG00000079313	21.6303	23.2486	21.0801	21.363	36.9168	44.039	24.2316	20.7323	24.7412	18.1251	24.9772	31.8493	31.6661	26.3624	25.2538	26.263	21.8562	26.1765	24.8695	20.7188	24.7392
ENSG00000079332	26.6583	26.2251	14.4983	22.6988	27.4817	30.4787	24.5842	18.7351	29.2883	25.2345	23.371	26.6156	25.0576	26.7135	21.3172	17.0275	22.3919	25.9225	25.8375	16.0143	15.8754
ENSG00000079335	4.62168	5.01692	6.46438	4.26814	5.98306	8.36151	6.49597	6.07679	5.69802	5.10968	3.76234	2.86764	6.02288	3.55872	3.40525	5.77997	3.9995	5.9762	4.62692	4.71439	6.39101
ENSG00000079337	0.0342439	0	0.321114	0	0.0200768	0.0469755	0.0432266	0.0327097	0.0479712	0.03622	0.0498065	0	0	0.0372448	0.012587	0	0.038578	0.823514	0.64317	0.527277	0.154597
ENSG00000079385	0	0	0	0	0.177222	0.0338562	0.680784	1.00842	0.203015	0.562661	1.40752	0.492068	1.98498	1.02741	1.2043	1.82636	0.619275	0	0	0.761339	0
ENSG00000079387	41.2504	47.5796	46.5918	40.9762	30.1385	19.4349	28.8329	35.6179	28.3021	37.0699	39.2489	42.6452	47.0241	37.2023	32.3777	32.5138	33.6378	30.2868	31.6432	30.8777	24.8783
ENSG00000079393	0	0	0	0	0.00972697	0.013079	0.0286863	0	0	0	0.00652216	0	0	0.00713732	0	0	0.00608501	0	0	0	0
ENSG00000079432	29.8686	27.9405	26.9682	28.3573	32.5091	71.016	28.946	25.1083	21.7706	13.1063	19.5033	24.0866	21.2084	21.2673	22.1033	16.9724	19.4762	35.4184	33.9087	19.4231	25.5808
ENSG00000079435	4.18402	2.20502	3.60246	3.04069	5.68971	2.47452	7.71752	6.71425	6.12115	5.00443	5.78436	7.70148	7.97896	5.9242	4.54992	7.94884	6.70868	1.05702	0.25409	2.01434	1.25063
ENSG00000079459	64.9359	59.6105	63.6918	60.5625	136.506	86.4832	92.4383	41.3184	163.165	67.956	96.4542	57.5706	45.2914	73.5589	56.7782	46.068	89.252	102.007	113.107	104.033	102.266
ENSG00000079462	46.8199	56.9345	54.7364	44.5079	48.8832	19.9566	55.0475	59.7201	53.5223	64.0058	70.8537	37.0432	37.3331	61.878	51.5443	48.5998	81.8397	27.9113	35.8886	46.3372	53.042
ENSG00000079482	0	0	0	0	9.82115e-05	0.000111112	0	0.00785793	0	0	0.000266635	0	0	0.000100949	0	0	0	0	0	0	0
ENSG00000079557	0	0	0	0	0	0	0	0.0054605	0	0	0	0	0	0	0	0	0	0	0	0	0
ENSG00000079616	38.9387	34.3749	42.8986	37.1405	89.6284	84.9985	88.8693	100.074	73.5585	83.9438	85.0975	65.3602	61.2645	86.725	69.0177	76.1689	96.5875	46.2201	57.6557	61.1643	68.9534
ENSG00000079689	0	0	0	0	0	0	0	0.00105297	0	0	0	0	0	0	0	0	0	0	0	0	0
ENSG00000079691	2.81778	5.15682	2.408	2.8747	0.261286	0.187686	0.0271035	0.00938355	0.00723523	0.00866329	0.0113703	0	0	0.013898	0	0	0.00949633	0.682245	2.00239	1.22568	0.300256
ENSG00000079739	13.7324	12.6275	15.6486	16.679	30.1968	20.0479	31.2101	21.3215	37.5112	33.0762	26.8128	17.2163	11.6552	17.7468	22.1613	26.6247	28.2038	0	0.693664	1.78228	0.711291
ENSG00000079785	59.9824	49.9896	59.6184	54.1788	37.4018	27.5235	37.5594	49.5372	49.0559	67.9651	65.8896	58.5925	53.2793	65.5717	52.2374	48.9964	66.387	40.9483	44.9281	42.9912	51.8082
ENSG00000079805	34.9491	31.8565	27.2077	30.4582	67.009	74.9436	60.3543	55.7859	58.7347	53.2567	52.6137	51.5693	58.2327	58.7689	65.9288	66.8878	63.9734	58.2765	59.6638	61.9979	55.4466
ENSG00000079819	17.7935	19.7056	19.7584	18.6231	18.8456	14.2407	20.3814	31.7605	19.7911	30.0374	25.1695	21.2612	25.7034	25.1223	29.6898	30.0019	27.943	10.6754	11.7911	12.5733	9.31957
ENSG00000079841	0	0	0	0	0	0	0	0.00548989	0	0	0	0	0	0	0	0	0	0	0	0	0
ENSG00000079931	0	0	0	0	0	0	0	0.00234798	0	0	0	0	0	0	0	0	0	0	0	0	0
ENSG00000079950	12.6359	9.07814	7.7487	10.3366	5.92302	9.66709	6.86025	6.50533	6.56556	7.42991	6.35214	10.8651	7.7124	7.45185	5.39776	9.88929	6.68852	11.8244	18.723	9.0149	12.1424
ENSG00000079974	3.52163	3.4078	3.55956	5.74915	3.24425	5.73569	2.51074	4.98282	2.92455	4.84322	6.2499	1.83652	5.30302	4.5679	3.37636	2.91164	6.60005	5.02099	6.12676	5.50963	6.60934
ENSG00000079999	38.3754	37.105	36.1206	36.3339	17.9764	13.5681	19.6034	22.3006	15.4022	17.7221	29.7553	21.8581	23.0884	28.6156	22.8995	18.6501	23.6678	15.531	23.3329	19.9698	23.5241
ENSG00000080007	0	0	0	0	0.0117927	0	0	0.0133863	0	0.0109438	0	0	0	0	0	0	0.00288125	0	0	0	0
ENSG00000080031	0	0	0.204615	0.176083	0.0084532	0.000888488	0	0.00199859	0	0.000714918	0.00468191	0	0	0.0019073	0	0	0.0181249	0.879063	0	0	0
ENSG00000080166	0.0541647	0.0782907	0.0620597	0.0396823	0.0220642	0.0891025	0.0235055	0.0701649	0.0294324	0.0281048	0.0240572	0	0	0.0144318	0	0	0.0154869	0.0372731	0	0	0
ENSG00000080189	12.3088	13.3071	13.0766	12.5255	25.9665	25.2594	20.8328	17.2124	24.2206	19.0775	22.987	9.89399	18.5806	18.9383	14.8345	16.5044	20.5409	22.1516	12.1663	9.51691	12.0037
ENSG00000080200	2.19696	1.98383	0.870002	1.89617	0.0515771	0.0900049	0.0158086	0.0659099	0.046927	0.0720555	0.0276181	0	0	0.0130719	0	0	0.0068013	1.0915	0.627659	0.546019	1.94318
ENSG00000080224	0	0	0	0	0	0	0	0.000121546	0	0	0	0	0	0	0	0	0	0	0	0	0
ENSG00000080293	0	0	0	0	0	0	0	0.00247809	0	0	0	0	0	0	0	0	0	0	0	0	0
ENSG00000080298	4.7746	2.30941	3.19753	3.8092	7.04341	9.25371	8.49615	4.21431	5.87217	2.51678	1.32288	1.01536	1.63606	1.03341	1.8969	2.2266	1.7923	3.17332	3.12588	2.64343	1.78721
ENSG00000080345	26.177	24.6288	26.0729	31.9863	32.987	33.5408	29.7055	20.7588	33.9062	16.5758	21.8484	23.3935	19.1274	18.1446	33.1998	30.7324	16.8007	20.3046	25.7076	19.7683	21.2259
ENSG00000080371	26.5057	29.065	29.7115	29.355	28.2435	29.873	40.4877	34.3297	34.4773	33.3786	33.9237	32.4752	40.7202	37.1031	27.9396	33.0514	32.5762	25.4573	25.9891	29.5472	29.6769
ENSG00000080493	0.755623	2.54799	3.31098	4.6899	13.5423	9.27564	12.37	8.00686	13.8997	7.62916	9.37612	8.09928	9.94067	7.5071	9.66225	8.97086	7.7177	0.36086	0.418919	1.64839	0.577238
ENSG00000080503	0.942077	1.10191	1.44511	2.09488	0.861087	0.383941	2.8104	0.622104	2.05743	0.450635	0.311574	0.160392	1.44383	0.280124	0.165501	0.823647	0.322364	8.46061	8.58178	7.45331	4.03139
ENSG00000080511	0	0	0	0	0	0	0	0	0	0	0	0	0	0	0	0	0	0	0	0	0
ENSG00000080546	1.88458	1.91645	2.17353	2.24271	3.16342	5.03347	4.62921	5.02527	4.11164	5.4337	5.09646	2.0557	3.55243	4.67976	1.73748	3.94386	3.9415	1.88463	4.77141	4.28763	3.92569
ENSG00000080561	0	0	0	0	0	0	0	0	0	0	0	0	0	0	0	0	0	0	0	0	0
ENSG00000080572	0	0	0	0	0	0	0	0.00959823	0	0.0022904	0	0	0	0	0	0	0.00140734	0	0	0	0
ENSG00000080573	0	0	0	0	0	0.000436575	0	0.0026591	0	0.00551308	0.00443499	0	0	0.00368617	0	0	0.00389228	0	0	0.0182254	0
ENSG00000080603	26.4497	23.1542	23.3803	26.6481	61.8223	85.5253	48.8148	42.0445	46.4876	26.0444	37.9473	41.8186	49.2194	36.3183	49.4931	54.6106	37.5522	50.2295	51.2134	43.5383	40.1842
ENSG00000080608	17.3908	21.1036	21.2025	20.927	29.0986	23.8144	15.6199	16.8287	28.3352	34.3559	31.6819	27.0878	34.5414	30.2757	28.5551	32.5048	33.3958	22.0482	23.827	32.1177	29.8573
ENSG00000080618	0	0	0	0	0	0	0	0.0207367	0.0110155	0	0	0	0	0	0	0	0	0	0	0	0
ENSG00000080644	52.5052	59.9272	46.9887	39.1027	0.167926	0.00711758	0.0434277	0.105092	0.217382	0.107379	0.067126	0	0	0.0219036	0	0	0.0551833	0.668526	0.0633638	0	0
ENSG00000080709	0	0	0	0	0	0	0	0.013369	0	0	0	0	0	0	0	0	0	1.08543	0.264122	0.0923936	0.0724801
ENSG00000080802	18.0541	13.1893	14.0975	18.2819	13.636	21.2137	16.0704	14.7806	14.2477	13.2958	11.8498	8.58326	18.9807	11.3525	10.1612	12.9674	9.66857	13.7276	11.3744	11.7214	14.798
ENSG00000080815	7.30755	8.60701	8.98866	8.15265	7.72644	9.64996	10.668	10.9361	9.21054	10.5574	10.1598	8.35641	6.05724	9.92236	10.4913	7.1764	8.81421	4.47279	4.88038	4.7524	4.40122
ENSG00000080819	21.847	19.8235	26.8472	21.3069	11.7119	10.74	11.5195	13.6947	14.6429	16.4171	15.6785	12.8808	13.7503	17.1117	12.4275	11.1224	15.8941	20.3926	18.0992	15.6747	25.1315
ENSG00000080822	16.9166	15.9411	10.2308	12.3147	6.70757	7.87339	7.75668	9.98129	8.4616	11.0506	8.74831	11.4675	12.9218	10.1473	9.37941	7.81145	9.16914	21.812	17.079	17.2393	18.6455
ENSG00000080823	0.108288	0.117365	0.043074	0.701166	0.0700098	0.0749819	0.00883833	0.0340349	0.00278871	0.0450325	0.0536148	0	0.0105935	0.0599392	0	0	0.081921	0.768026	0.559733	0.917078	0.599714
ENSG00000080824	570.857	590.991	594.926	609.087	306.1	255.636	274.781	446.493	453.29	736.749	503.443	357.007	471.849	507.151	455.931	499.517	617.699	174.901	242.221	401.335	279.516
ENSG00000080839	21.8805	24.0087	27.1636	22.2879	41.2152	43.2364	47.2038	36.7259	40.6596	31.9252	30.2979	33.2165	26.6609	25.5933	40.169	30.8765	24.8822	29.1976	32.2568	26.9001	22.0059
ENSG00000080845	6.64605	6.94699	7.40209	5.55474	7.06926	8.45023	8.76536	9.24261	6.92681	7.27226	5.67346	8.44241	8.80229	5.9541	11.2893	7.11448	7.25111	10.9618	7.09629	9.71123	13.1879
ENSG00000080854	0.980776	4.31362	3.53808	4.18187	3.56168	5.47026	5.13239	1.4631	5.6361	0.81052	0.792611	0.488682	1.46255	0.655197	2.58791	1.19415	0.997894	2.82004	1.35073	1.26043	1.14654
ENSG00000080910	0	0	0	0	0	0	0	0.0161639	0	0	0	0	0	0	0	0	0	0	0	0	0
ENSG00000080986	42.8226	41.0084	42.0754	52.3873	31.0106	27.0907	36.4181	49.3228	34.4564	50.7977	40.3344	33.4974	29.6396	39.3077	34.0411	33.5026	40.0431	36.1682	22.8073	26.9362	34.1942
ENSG00000081014	14.9152	11.418	11.3882	12.2723	6.95669	7.55185	5.83783	5.23485	6.4286	4.95518	4.96381	7.61218	5.86067	4.27028	6.67677	5.31188	4.27587	6.37668	7.5102	3.26712	5.44155
ENSG00000081019	15.4268	14.1591	12.4907	13.2987	18.0614	17.3222	21.927	19.8377	16.9162	17.0679	10.28	14.4005	16.2719	12.0673	14.2796	13.653	9.91674	9.99354	13.9977	11.8824	10.4112
ENSG00000081026	3.94802	3.32428	3.85253	3.78447	2.01994	1.98206	2.53575	2.21851	2.77343	1.56145	1.12227	1.32826	2.65565	1.1664	2.2098	0.264235	1.36566	4.63582	6.77561	3.14203	2.83443
ENSG00000081041	0	0	0	0	0	0	0	0	0	0	0	0	0	0	0	0	0	0	0	0	0
ENSG00000081051	0	0	0	0	0	0	0	0	0	0	0	0	0	0	0	0	0	0	0	0	0
ENSG00000081052	0	0	0	0	0	0	0	0.0079935	0	0	0	0	0	0	0	0	0	0	0	0	0
ENSG00000081059	167.078	171.636	160.336	157.744	115.171	145.423	94.1257	109.889	103.948	135.905	114.82	132.59	118.688	139.165	119.282	130.566	136.875	114.36	100.548	126.456	114.991
ENSG00000081087	7.95113	8.55251	4.63409	5.48311	9.43609	12.1135	14.6767	12.7104	11.0911	12.4788	11.4626	16.1445	13.1076	12.5798	13.915	5.70183	10.8305	6.91302	6.98472	3.97522	2.10317
ENSG00000081138	0	0	0	0	0	0	0	0.00648783	0	0	0.000565882	0	0	0	0	0	0	0	0	0	0
ENSG00000081148	0.60121	0.181042	0.260201	0.064701	0.141331	0.173722	0.149493	0.035139	0.065447	0.00702663	0.0186344	0	0	0.00936662	0.00587287	0.0243023	0.00504762	0.39287	0.0431938	0	0
ENSG00000081154	79.2138	50.5023	43.3133	61.4641	37.5854	31.0961	46.3193	50.2256	50.1819	55.702	44.4522	40.6461	37.0728	49.331	40.6099	39.6336	47.6843	57.2878	59.349	59.9902	50.7462
ENSG00000081177	4.70055	1.92753	3.80567	2.59644	2.87158	2.03297	2.22496	2.50318	2.02031	2.79715	3.33265	2.29583	4.00019	3.41524	2.15948	2.39617	3.32424	4.57364	2.91263	4.12564	4.1038
ENSG00000081181	0.61196	3.52716	1.20281	2.28125	0.423876	0.275713	0.420198	0.604787	0.819071	1.52108	0.748786	0	0	0.3024	1.0409	0.870983	1.01983	0	0.388675	0.880342	0
ENSG00000081189	0	0	0	0.0692839	0.0248694	0.00627298	0	0.0165449	0.00935871	0.00459731	0.00594557	0	0	0.00295436	0	0	0.00150565	1.25333	3.48088	3.08241	1.50208
ENSG00000081237	10.113	6.94351	15.4698	15.76	74.073	85.4417	183.077	169.423	61.9049	70.2283	75.2664	79.2214	78.6634	73.0404	65.6799	64.6288	60.7158	66.4136	47.5951	46.372	48.5193
ENSG00000081248	0	0	0	0	0	0	0	0.00265728	0	0	0	0	0	0	0	0	0	0	0	0	0
ENSG00000081277	0	0	0.410079	0	0.157521	0	0.00161361	0.0029207	0.200508	0.0741377	0.0998913	0	0.0241573	0.0323219	0	0	0.0642988	0	0	1.05144	0
ENSG00000081307	14.4559	16.3577	15.0747	13.6427	10.6492	7.94538	10.3071	15.7686	13.5955	20.4658	15.7408	14.8863	16.8526	14.4261	20.6482	14.487	16.1198	18.5478	17.2552	18.5862	18.931
ENSG00000081320	13.4841	11.026	16.4724	15.2882	69.5991	74.9066	73.9362	30.7943	96.4427	45.2343	37.0615	40.5762	42.1947	32.7668	44.8487	44.6898	30.2578	9.24122	4.02827	6.59219	5.27201
ENSG00000081377	0	0	0	0	0	0.010653	0	0.00227083	0	0.000255092	0.00106118	0	0	0	0	0	0	0	0	0	0
ENSG00000081386	3.39145	14.1503	6.31471	5.85152	5.32044	8.10605	4.79029	6.84806	4.36734	4.792	5.28111	5.33961	8.89178	5.19879	5.18064	11.0816	4.37309	11.154	13.2748	14.5848	18.7005
ENSG00000081479	0	0	0	0	0.00396008	0	0	0.0148075	0.00420159	0.00147408	0.00193656	0	0	0	0	0	0	0	0	0	0
ENSG00000081665	12.2008	8.20908	11.21	5.64018	12.086	17.0811	15.055	10.8352	13.5536	8.55625	7.06231	9.63428	8.19774	6.98714	6.20719	11.5364	5.70827	6.25179	6.99118	1.20186	3.90577
ENSG00000081692	9.55823	11.8902	5.47645	5.80387	10.8131	12.1744	5.06852	4.74638	6.17478	5.13436	9.58851	3.97662	4.75035	4.34365	6.03405	9.10109	8.30303	5.24874	2.60329	9.2427	9.47918
ENSG00000081721	16.5676	12.6848	14.7564	9.38636	9.09339	9.59291	12.6072	16.4529	12.4141	17.8872	18.9244	13.734	14.2546	18.0582	8.57575	7.92995	16.8526	13.948	19.7038	16.7846	13.0808
ENSG00000081760	8.73066	8.68942	9.68472	8.09921	9.09331	9.72383	9.03975	7.84106	8.86672	6.65899	9.20192	5.44612	5.88031	5.68012	6.04354	6.13611	7.63747	1.65027	5.33538	4.12826	3.85791
ENSG00000081791	16.1373	16.7301	16.2768	12.2237	22.8498	29.6034	20.8019	20.1736	21.3537	20.8806	26.0067	18.2162	15.5697	23.6967	18.787	17.4493	26.8648	15.1949	15.843	8.80147	12.7389
ENSG00000081800	0	0	0	0	0.000316563	0.000358146	0	0.00821237	0	0	0	0	0	0	0	0	0	0	0	0	0
ENSG00000081803	0	0	0	0	0	0	0	0.00962774	0	0	0	0	0	0	0	0	0	0.0158993	0.842407	1.19298	0.805452
ENSG00000081818	0	0	0	0	0.200961	0.209095	0.410284	0.175427	0.174223	0.043083	0.0422928	0	0.0810393	0.0598643	0	0	0.0534795	0	0	0	0
ENSG00000081842	0	0	0	0	0	0	0	0.00397198	0	0	0	0	0	0	0	0	0	0	0	0	0
ENSG00000081853	4.7842	4.37143	3.63576	4.44984	0.172222	0.0514507	0.285348	0.590197	0.0822056	0.422574	0.602486	0.268215	0	0.413604	0.121738	0	0.320955	4.58234	5.55818	1.08384	1.06385
ENSG00000081870	13.9566	14.6998	19.7714	13.2007	11.0208	9.52788	12.9147	14.5653	13.1871	16.2795	16.6167	12.1816	16.0728	16.3427	9.80941	11.7052	14.1718	24.2535	16.4399	21.1443	14.8934
ENSG00000081913	18.2739	15.1952	16.8072	15.6706	1.43821	1.54339	1.77868	1.25968	1.56973	0.96198	0.784585	0.940496	0.0472387	0.788739	0.0464402	0.0243318	0.75738	5.89232	7.14759	8.03602	4.53158
ENSG00000081923	0	0	0	0	0	0	0.0186306	0.0164286	0	0.00390944	0.00357244	0	0	0.00841449	0	0	0.00870782	0	0	0	0
ENSG00000081985	0	0	0	0	0	0	0	0.00196254	0	0	0.00023656	0	0	0	0	0	0	0	0	0	0
ENSG00000082014	0.0585698	0.391203	0.235551	0.686756	0.481432	1.32041	0.868539	3.82332	0.277105	1.53056	1.68745	1.0202	1.06513	2.25138	1.43041	1.83068	2.18063	2.75382	2.42471	6.40151	2.09203
ENSG00000082068	17.8281	18.754	16.7676	15.0116	10.1366	10.92	9.99394	12.0939	10.0515	15.3022	14.0363	8.92312	7.42428	12.5769	8.13037	5.69018	12.1553	7.07957	10.6727	11.0203	11.2104
ENSG00000082074	310.167	289.699	212.142	223.433	25.3972	14.4264	56.9873	75.6691	35.3598	41.7213	34.5134	43.4458	43.8686	43.9722	31.7163	36.2819	31.9468	2.01759	0.954119	1.39398	0.159087
ENSG00000082126	0	0	0	0	0	0.0207082	0	0.0183175	0.00909849	0.00100625	0.004227	0.0771404	0	0.00799621	0	0	0.00371008	0	0	0	0
ENSG00000082146	14.7489	9.40927	13.3939	9.07361	5.93688	6.27402	4.12288	6.84448	4.10697	9.93457	8.15563	3.53207	8.047	8.2858	8.69578	3.63195	6.26804	9.3411	8.48073	2.96751	7.49943
ENSG00000082153	52.3245	65.9548	48.8817	42.6056	46.9618	37.0233	46.5035	59.007	45.2845	77.0895	52.9765	56.5628	55.2244	67.7176	51.3025	50.1734	63.1575	21.7381	35.5076	28.4552	28.4261
ENSG00000082175	0	0	0	0	0	0	0	0.00494095	0	0	0	0	0	0	0	0	0	0	0	0	0
ENSG00000082196	1.53718	1.13862	1.06882	3.03107	4.77647	7.7019	5.17505	4.73748	3.52083	2.62027	2.94699	2.0095	3.19898	3.07165	4.10474	3.47708	2.60112	1.99562	2.07324	5.28811	4.62868
ENSG00000082212	66.1986	76.1436	71.5138	61.2838	62.7762	38.6596	74.4223	82.9816	82.9377	95.5629	68.8531	61.0999	59.0685	66.6347	72.3343	77.6495	73.1163	39.8249	37.5419	47.6249	40.4784
ENSG00000082213	29.0942	35.8263	31.4509	27.1928	9.50049	10.1116	13.1949	14.0791	11.4664	14.708	14.2474	11.6635	11.826	16.0478	8.79948	7.0827	12.9594	8.04358	14.9204	15.5802	15.5494
ENSG00000082258	15.4492	18.3059	16.7196	17.6233	15.6371	22.4658	15.2879	14.5644	14.5675	10.464	10.2745	16.7475	24.797	9.01877	19.7811	16.8993	9.27077	11.793	22.4885	16.3488	6.44067
ENSG00000082269	7.737	6.70736	5.91443	7.67087	3.89108	4.27404	4.05684	2.69848	4.7973	2.46728	2.73595	2.63564	2.17178	2.66448	2.28885	3.61513	2.54297	4.58792	7.89245	1.95249	2.74849
ENSG00000082293	0.0343862	0	0	0	0	0	0	0.0032827	0	0	0	0	0	0	0	0	0	0	0	0	0
ENSG00000082397	0	0	0	0	0	0	0	0.00312556	0	0	6.47802e-05	0	0	0	0	0	0	0	0	0	0
ENSG00000082438	0	0.137945	0.0799218	0.192541	0	0	0	0.00240384	0	0	0	0	0	0	0	0	0	0.309245	0.238341	0.231486	0.0156282
ENSG00000082458	7.02118	6.49205	7.75791	7.91287	3.77284	1.40207	5.8048	6.68354	5.90182	5.90781	5.93794	6.27269	7.66162	4.67251	6.10736	6.60487	5.32688	7.71856	12.2773	8.16739	7.541
ENSG00000082482	0	0	0	0	0	0	0	0.000505089	0	0	0	0	0	0	0	0	0	0	0	0	0
ENSG00000082497	0	0	0.0407009	0.0700508	0	0	0	0.00085308	0	0	0	0	0	0	0	0	0	0.693259	0	0	0.076728
ENSG00000082512	1.94281	0.698404	2.25234	1.46064	9.38464	6.09866	8.23057	8.48331	9.13984	7.25588	8.9518	12.1875	7.78364	6.99176	6.55365	7.87592	6.48285	5.77945	5.90576	9.79254	6.61509
ENSG00000082516	17.0752	19.737	14.6875	17.032	18.2552	15.6939	13.5319	14.8604	19.7352	19.0299	22.2943	16.37	24.4722	21.5108	20.3855	25.9287	22.5735	17.6552	16.4135	19.6074	20.3906
ENSG00000082556	0	0	0	0	0	0	0	0.0138348	0	0	0	0	0	0	0	0	0	0	0	0	0
ENSG00000082641	15.4809	19.4542	16.9543	13.6881	13.4086	11.3665	13.3696	10.3323	11.4205	8.44255	11.5063	12.7585	15.0961	11.092	12.4083	12.7543	11.6628	16.4241	18.8472	19.5886	23.0518
ENSG00000082684	0	0	0	0	0	0	0	0	0	0	0	0	0	0	0	0	0	0	0	0	0
ENSG00000082701	40.7112	47.6988	36.1957	58.7205	60.8086	82.9726	81.111	40.0017	65.4026	28.7395	31.9357	40.8908	40.7672	29.6416	48.602	38.2298	30.7778	56.1162	47.0054	55.1804	43.1186
ENSG00000082781	0.749183	2.19918	0.995362	2.14935	0.0994883	0.0531451	0.0384726	0.148966	0.0150207	0.169108	0.118059	0	0	0.0498586	0	0	0.110508	0.625236	1.14525	1.54264	0.759554
ENSG00000082805	12.7851	11.0814	13.7181	10.1768	5.48507	6.85785	4.83049	3.62561	4.94124	3.06416	4.13151	4.46478	3.56608	3.77908	3.55548	3.65726	3.49092	10.4535	10.1298	5.65766	5.4293
ENSG00000082898	113.228	108.753	117.904	113.45	78.9708	79.373	87.4794	96.0145	89.1654	104.999	83.1621	105.233	82.6252	81.4692	100.714	95.8317	85.9988	110.888	112.424	125.64	95.554
ENSG00000082929	0	0	0	0	0	0	0	0	0	0	0	0	0	0	0	0	0	0	0	0	0
ENSG00000082996	8.72174	14.6115	10.8014	12.4699	9.36001	8.77588	12.4832	9.38335	14.1546	12.8124	8.91387	7.36679	9.15448	10.2194	6.57027	8.18986	8.88972	5.60187	5.13152	7.37758	11.3495
ENSG00000083067	0	0	0	0	0.0023077	0	0	0.0113893	0	0.00385018	0	0	0	0	0.00382773	0	0.000108965	0	0	0	0
ENSG00000083093	10.2514	9.57202	10.7722	6.26677	9.01339	7.15285	7.7941	7.59497	10.7096	8.5195	10.118	13.0931	8.73804	9.91555	9.04822	10.5032	8.52638	10.0092	11.235	6.63603	6.48715
ENSG00000083097	6.65285	4.07998	6.23224	5.14592	5.03793	9.27906	5.61687	6.23196	4.42597	3.57812	4.66734	6.07584	6.00325	4.33267	6.61781	7.27899	3.34034	3.03836	2.3981	1.3877	2.65027
ENSG00000083099	5.55913	4.19024	4.68681	2.39833	3.91685	5.87085	4.29486	4.63493	6.55564	6.51686	6.66047	3.21539	2.4344	5.98597	4.08849	3.59912	5.87634	3.28946	3.27857	1.89543	1.52619
ENSG00000083123	5.93745	4.2628	5.71683	3.4866	12.0637	14.886	12.3042	11.2018	12.4812	13.3094	11.1669	10.911	7.38161	11.6392	10.5251	7.83799	10.2469	3.81061	6.83002	1.48924	3.7377
ENSG00000083168	40.8416	41.1103	37.2351	37.4303	40.1288	53.2537	52.6877	32.9375	44.1972	20.1841	27.6577	39.6838	42.5825	27.7017	36.4731	32.285	24.5475	58.5374	61.7871	46.3408	35.3938
ENSG00000083223	10.4357	7.79123	6.70585	5.54637	9.94219	9.88591	12.4147	10.1807	10.3544	8.07594	7.07335	12.0397	10.1808	7.88246	9.30832	6.14958	6.65866	18.5963	17.824	10.1809	11.7159
ENSG00000083290	0	0.264956	0	0	0.00523969	0.000742003	0	0.0194807	0.0165894	0	0.0015855	0	0	0.00593411	0	0	0	0	0	0.44468	0.0109153
ENSG00000083307	0	0	0	0	0	0	0	0.00953901	0	0	0.00183481	0	0	0	0	0	0	0	0	0	0
ENSG00000083312	68.2164	61.2281	66.7816	68.9633	57.6211	48.2813	44.8005	39.2661	56.1654	50.4906	46.8774	48.1906	59.1634	36.1577	60.1977	65.0184	46.9614	21.0407	31.0231	32.9432	25.485
ENSG00000083444	3.95163	4.56044	4.21639	4.61262	7.01367	5.94097	7.52182	7.7068	7.88111	7.19176	7.48257	5.10004	9.76314	6.71805	5.38688	8.29754	7.67453	5.52501	6.54587	5.91657	7.264
ENSG00000083454	21.0543	21.5831	22.4659	26.4177	76.8006	28.5535	28.0795	24.2775	84.4198	85.3583	89.289	69.3793	68.3757	80.2447	73.11	77.9231	86.8636	17.9842	12.8667	25.9243	24.9672
ENSG00000083457	5.10373	5.64533	4.23125	4.43908	11.1161	5.24004	3.45193	5.99328	8.64548	12.5919	14.1476	7.71233	8.00743	8.92728	8.14365	7.48407	11.2504	3.14988	3.73276	4.62585	3.54752
ENSG00000083520	21.9995	31.272	26.8441	27.6672	22.1736	19.6761	21.4792	23.7352	25.2211	29.6877	29.3213	30.4068	30.8792	26.2787	27.6763	29.9615	24.6856	21.4809	22.3362	17.6527	22.9837
ENSG00000083535	3.95069	9.36501	9.50858	6.87187	9.95761	11.2198	10.314	8.67711	9.59961	10.2158	6.99663	6.3353	3.6974	7.65753	9.55855	7.4066	6.40874	12.3275	7.67741	6.79635	6.82235
ENSG00000083544	5.14332	6.31414	4.23421	6.18376	5.78596	3.83598	7.31682	7.56022	6.7508	7.38213	6.74703	4.74969	5.7512	5.99845	6.63436	3.55351	6.46327	5.55424	5.71563	7.59074	8.00079
ENSG00000083635	8.728	5.88454	8.86838	3.10632	8.86136	6.96008	6.19804	9.54012	9.65627	15.9045	14.9363	10.5123	9.27963	14.3197	7.3873	7.21667	15.9173	3.5785	2.22713	7.01795	7.02095
ENSG00000083642	34.8618	36.1147	38.8569	34.4608	27.922	28.7847	45.1305	42.7426	35.4306	32.6544	31.2843	27.566	29.0252	29.4512	35.4163	33.959	28.8093	31.7999	32.3521	29.4108	25.5793
ENSG00000083720	29.3526	32.8949	30.1492	31.0853	35.3236	16.278	40.6858	45.3987	42.9509	47.332	43.7213	43.1114	39.7699	48.0931	43.8509	38.3792	45.8147	32.1718	33.8438	39.0129	34.3275
ENSG00000083750	4.39016	2.09946	4.08547	1.66188	2.56539	4.33622	2.45198	2.48646	2.04608	1.73978	2.35304	3.81034	2.24422	2.3775	2.07199	2.65253	1.9702	6.97809	6.75194	3.94005	3.8636
ENSG00000083782	0	0	0	0	0	0	0	0.00737608	0	0	0	0	0	0	0	0	0	0	0	0	0
ENSG00000083799	2.05625	2.86499	3.37244	5.41812	4.60904	5.84104	6.61626	5.08301	6.37626	3.60636	4.54477	6.48498	6.28151	4.95844	5.41298	7.49209	3.45876	6.44736	5.26322	2.71364	3.50932
ENSG00000083807	1.68383	3.94166	2.38038	1.6213	4.16967	2.49763	1.39828	1.75623	2.44513	3.5554	3.10764	1.75987	2.95686	3.337	2.41364	1.66842	3.71879	1.19175	0.959181	1.95511	1.33661
ENSG00000083812	7.54112	6.9724	3.08987	10.2928	8.95964	12.9343	7.83521	4.32255	6.47859	2.62751	4.98458	1.94359	3.1259	3.73433	4.74336	3.25716	4.24247	4.03213	3.07528	7.63227	11.0596
ENSG00000083814	4.80148	9.55677	11.0326	3.60891	8.4979	11.6304	7.09516	9.35689	5.88295	6.13204	7.64964	8.01436	11.3348	6.52219	5.09769	3.96178	6.13073	6.16713	7.07889	9.31581	14.4551
ENSG00000083817	3.65179	3.45825	5.53605	2.56177	7.75906	7.63745	5.91139	4.72124	6.02634	4.82135	5.20317	6.28362	6.84303	4.16601	2.24808	6.17397	3.57645	2.08248	5.09098	7.52533	1.45554
ENSG00000083828	7.11271	7.44471	7.49815	4.05022	14.8444	23.7859	10.6657	6.3305	9.53038	5.24223	5.15981	5.52665	6.16693	5.42669	6.33623	5.47189	5.56437	11.4929	8.0938	5.48104	4.93238
ENSG00000083838	2.80147	1.54345	2.60032	2.63189	4.56788	8.84012	4.65631	4.24174	3.39311	2.37974	3.81267	1.84662	3.13452	2.9693	2.34933	2.25979	3.53555	7.90823	6.50371	6.72675	7.16514
ENSG00000083842	20.1712	27.6494	29.953	17.783	19.2098	22.2204	16.4976	11.5445	13.1423	8.37646	10.1556	10.5615	8.36358	9.88742	13.8108	14.651	9.65122	14.7963	31.5895	19.4848	20.0743
ENSG00000083844	7.00829	11.1927	9.26659	9.12488	14.8447	21.3249	13.3913	9.73221	11.1996	5.7314	7.46259	9.3983	10.2067	8.26043	10.5379	5.25794	7.0156	9.04014	11.3307	11.6427	4.51074
ENSG00000083857	14.7822	14.8753	15.4133	17.0923	31.7011	19.606	55.1557	29.7961	38.9504	16.1968	25.2334	31.8524	34.8955	23.7445	28.8444	32.6642	21.5358	5.978	5.2518	8.23466	7.40261
ENSG00000083896	58.6855	61.5475	64.6877	68.6007	34.4223	43.3344	45.9386	50.3016	38.0348	38.6201	43.9472	44.8453	52.1217	47.0193	42.4994	40.1245	41.0696	75.689	70.2566	57.3091	65.2416
ENSG00000083937	18.557	18.5784	22.3433	12.2638	12.9963	9.79157	13.8279	15.6835	19.3201	22.7545	15.9766	17.1102	17.4253	22.4837	18.9379	19.4734	18.1626	21.1632	31.4853	15.3544	30.1714
ENSG00000084070	26.8541	18.986	31.5423	21.7794	20.443	22.0367	24.6035	38.2144	25.051	42.0455	30.1257	31.7303	32.5526	37.3516	28.1532	24.6353	31.5608	24.5654	25.6621	26.1709	24.217
ENSG00000084072	9.9834	9.55911	9.01586	8.16402	9.88773	7.69047	8.8967	11.3476	11.4115	15.9417	14.0058	4.6376	9.1824	15.1035	10.1072	7.57565	13.7635	16.1203	8.5739	12.5942	12.9389
ENSG00000084073	26.8841	31.8286	24.4557	18.8298	18.2881	12.2543	15.406	19.7174	19.195	28.8733	24.6407	28.6084	23.1067	30.2422	25.4543	27.6099	26.6363	14.2142	18.8255	18.3407	17.3456
ENSG00000084090	66.1016	55.0148	114.473	123.593	98.1333	84.1484	84.358	71.546	110.751	93.7935	101.352	77.3924	67.2303	71.8757	116.002	98.4102	105.086	36.3306	41.0061	59.534	60.859
ENSG00000084092	27.4696	25.8896	21.4286	21.8072	25.7111	25.8067	29.7533	30.0437	31.2733	39.6905	31.1744	22.6832	28.048	30.97	31.8709	25.965	32.2101	30.9114	27.7453	26.6714	27.4829
ENSG00000084093	13.4811	14.3806	19.2676	24.5437	22.5138	22.2302	35.6198	22.4435	24.9869	13.7474	15.8784	12.7824	17.1	13.1537	22.6622	20.3303	13.1767	16.2055	23.4823	9.79182	24.0236
ENSG00000084110	0	0	0.550121	0.0692353	0.0862442	0.371751	0.0150264	0.0380498	0.0545631	0.0138946	0.0588951	0	0	0.0222227	0	0	0.0342452	0	0	0.15897	0
ENSG00000084112	13.2503	13.5206	9.53466	9.37846	10.2501	10.1543	11.1313	8.06802	9.62311	5.16441	6.11901	10.9026	9.40326	7.38887	15.2711	11.8829	7.14938	19.1153	16.4935	15.6879	11.3599
ENSG00000084207	134.08	129.772	108.936	136.613	142.376	104.914	122.484	133.659	159.831	183.041	189.288	114.431	100.475	176.592	97.8918	143.604	196.988	145.306	164.133	204.571	255.484
ENSG00000084234	88.9302	92.144	90.1175	84.5949	30.2463	52.7662	22.6041	43.9732	21.9707	43.2794	42.8413	51.5949	51.1396	56.664	43.0753	44.9142	45.627	26.8934	30.2994	13.333	21.5792
ENSG00000084444	3.70732	6.10753	5.94896	7.07047	1.47047	0.802272	1.65746	1.30413	1.69573	1.61261	1.05468	0.321737	0.133171	1.00968	2.43927	1.23402	1.67931	5.95489	7.83819	4.80268	5.89351
ENSG00000084453	0.594757	0.438895	0.0105713	0.690279	0	0	0	0.00469919	0	0.0042251	0.00624409	0	0	0	0	0	0	0	0	0	0
ENSG00000084463	96.0434	83.6414	100.629	96.3784	58.3001	43.7518	60.1009	110.912	71.9692	141.656	120.652	107.31	102.02	131.993	107.113	113.811	135.056	73.0323	84.2237	98.9614	91.0042
ENSG00000084623	133.014	134.876	108.334	102.642	132.638	74.7684	100.226	128.04	161.896	250.598	211.55	151.275	141.306	226.819	147.391	152.842	252.148	90.3586	88.8046	101.584	106.687
ENSG00000084628	0	0	0	0	0.0162906	0.0247519	0	0.00453525	0	0	0.000734669	0	0	0.000834444	0	0	0	0	0	0	0
ENSG00000084636	0	0	0	0	0	0.00782671	0	0.00159988	0	0	2.74611e-05	0	0	0.000536994	0	0	0	0	0.255303	0.296394	0.280031
ENSG00000084652	49.1334	45.5074	54.0322	58.0182	54.0127	56.7835	45.2486	34.2553	51.7207	32.689	42.0199	52.966	52.327	37.2976	50.5659	45.7901	42.1397	61.8243	47.1807	50.2887	45.7637
ENSG00000084674	0	0	0	0	0	0	0	0.000837483	0	0	0	0	0	0	0	0	0	0	0	0	0
ENSG00000084676	45.3096	37.6374	29.8753	30.7323	18.3655	28.2611	29.1726	22.3684	21.0678	13.3519	20.6974	31.2075	26.1753	22.9647	25.7191	22.3606	18.5725	16.716	16.1858	8.7524	15.0861
ENSG00000084693	16.6303	15.2667	16.8671	15.6849	11.7083	4.27279	14.0704	15.7545	15.3476	17.0866	14.8607	14.6931	9.69798	15.0482	13.2521	9.18999	16.3249	18.3276	18.3916	14.1234	17.813
ENSG00000084710	0	0	0.0156678	1.02491	0.0529501	1.20027	0.0657806	0.0315111	0	0.0157836	0.0318291	0	0.0324728	0.0273481	0	0	0.0427143	0	0	0	0
ENSG00000084731	2.48094	6.01044	3.58012	3.4533	4.76798	4.17107	7.88836	8.54661	4.55715	4.39818	6.29787	4.03684	7.26746	5.15925	8.17337	6.69669	6.3189	5.70095	8.45412	5.81139	11.5474
ENSG00000084733	69.853	91.9894	88.4041	92.6333	66.9025	68.3505	72.5542	74.348	91.6755	95.0611	75.262	69.9477	100.325	95.2178	83.9475	84.5241	86.9371	65.7558	76.081	88.4617	89.4092
ENSG00000084734	0	0	0	0	0	0	0	0.00300307	0	0	0	0	0	0	0	0	0	0	0	0	0
ENSG00000084754	90.4899	91.2151	78.3018	79.9176	69.7677	44.9937	70.5814	71.9942	92.289	109.208	95.481	75.0171	75.5902	103.012	72.2172	72.6126	93.5445	53.5469	55.2719	48.3083	54.0009
ENSG00000084764	0.641371	0.23675	0	0	0	0.0105105	0	0.00427156	0	0	0	0	0	0.00143266	0	0	0	0.333414	0.0986734	0.457309	0
ENSG00000084774	63.1429	65.8126	70.6244	65.9511	68.9223	56.884	33.3874	29.2868	59.9675	35.6729	53.9075	50.7795	63.9353	42.9685	66.0946	73.8139	57.7021	37.1395	43.0968	54.8515	54.0851
ENSG00000085063	16.119	21.5639	14.2106	12.6592	3.76794	8.63691	3.18389	2.74926	2.1203	2.31674	4.04644	1.32292	3.56174	2.60978	1.87141	2.0502	2.57747	9.48709	13.4541	9.80785	15.1123
ENSG00000085117	8.70296	9.07934	28.4712	24.6272	53.7526	41.9512	41.3379	36.4272	48.8194	35.2297	55.3888	39.6807	33.3577	43.8408	44.0411	44.5543	47.1836	43.3256	72.4043	61.8119	71.9925
ENSG00000085185	3.2771	6.68251	2.02455	7.46572	15.3774	19.9789	16.0717	12.1706	15.0858	9.68439	8.98107	10.9576	11.266	9.85278	11.5911	12.8596	8.98962	16.2275	17.5539	11.2492	11.6574
ENSG00000085224	33.2381	30.671	34.1177	30.1474	17.9349	15.8949	20.6386	26.316	19.0237	16.533	19.0585	25.6816	18.4556	18.1895	26.146	23.454	17.4801	42.2102	35.7712	34.2837	29.3013
ENSG00000085231	41.7692	31.7057	43.5674	26.6161	21.8571	14.3398	22.7333	25.8674	29.7646	36.0236	34.9431	35.529	30.2853	39.2226	24.1075	30.8203	33.6045	11.1801	13.3575	18.0175	20.3282
ENSG00000085265	0	0	0	0	0	0	0	0	0	0	0	0	0	0	0	0	0	0	0	0	0
ENSG00000085274	15.1133	10.8109	10.3739	10.5072	7.1883	8.78986	7.78766	8.22335	7.89672	9.5007	9.45542	13.2788	9.23656	9.59212	9.8782	7.96189	7.68668	9.71682	18.3368	8.33629	8.43908
ENSG00000085276	0.265603	0.207919	0.340893	0.027983	0.00226537	0	0	0.0129372	0	0.00153899	0.000863826	0	0	0.00232852	0	0	0.00141866	24.2923	21.4581	13.6499	11.8713
ENSG00000085365	13.7698	17.9309	18.6202	16.7215	11.8701	11.0879	13.3486	13.1802	15.83	16.1374	14.1144	9.27564	14.8638	13.648	6.69914	13.4149	14.519	10.4678	11.7353	7.21459	6.05017
ENSG00000085377	16.5976	19.2017	21.3381	17.9293	35.4578	33.3156	37.3581	40.5016	39.522	50.0676	38.1596	25.5564	32.8942	39.1404	30.919	39.0316	41.4144	6.97395	8.93278	13.5784	8.05598
ENSG00000085382	9.04463	9.56441	9.93802	12.6323	15.094	19.1752	22.3138	23.5076	18.8631	17.9987	16.9542	28.7071	18.9719	20.2814	21.9855	16.0602	16.9664	11.8397	8.36617	7.39279	7.40449
ENSG00000085415	23.5037	24.6731	34.593	29.9978	34.1519	26.8187	25.1237	21.0968	37.38	36.9835	34.6748	21.735	24.5361	24.7501	33.6351	36.1969	38.3558	10.4037	16.4886	26.7047	26.5453
ENSG00000085433	8.00351	8.28936	7.52051	6.55317	4.91034	11.6467	6.34172	6.62061	5.52127	5.39245	5.89674	6.95868	8.93159	5.87849	7.02636	6.96731	5.79166	7.64783	9.16845	9.0957	8.89022
ENSG00000085449	21.2638	16.1335	11.3917	15.0053	9.00424	8.82239	14.4983	13.9617	11.1729	9.64034	9.88839	10.9372	14.1836	12.1182	7.99349	11.2158	10.1873	14.5541	18.4097	11.9614	13.168
ENSG00000085465	2.86512	0.45126	0.296421	0.860967	1.21738	2.12512	0.762357	0.562705	0.95695	0.407306	0.682009	1.92388	1.7864	1.14354	1.91464	1.29648	0.712173	2.24191	0.733755	0.533966	0.600384
ENSG00000085491	12.3653	13.2101	9.94785	15.4469	13.8855	10.7987	20.4215	18.5797	17.149	19.3492	14.5967	19.9176	11.0695	15.8016	17.1513	15.0807	17.2677	23.766	29.9477	24.8601	38.5146
ENSG00000085511	15.2089	13.1576	20.9145	16.8567	12.9445	11.3392	11.2829	11.2443	13.147	10.8274	10.6272	16.921	12.3771	11.4264	17.1545	13.2463	11.4703	16.8759	16.6748	15.6383	14.6532
ENSG00000085514	9.33557	7.32119	7.10285	7.46928	8.28511	15.8365	8.07751	9.39115	6.15839	7.32413	8.23383	10.1784	15.3895	10.5505	11.9991	5.05181	7.58211	4.79807	6.01807	6.95749	4.23399
ENSG00000085552	0	0	0	0	0	0	0	0	0	0	0.00200687	0	0	0	0	0	0.00190808	2.37302	2.57193	3.83576	5.9421
ENSG00000085563	0	0	0	0	0	0	0	0.0269073	0	0.00225143	0.00124948	0	0	0	0	0	0.000310288	0	0	0	0
ENSG00000085644	1.69065	0.897741	0.33903	1.38781	2.67228	3.25986	2.38224	2.49965	2.37326	1.65344	2.7123	2.886	3.61329	2.72164	2.23239	2.01181	2.3918	3.94422	3.45633	2.64217	2.31855
ENSG00000085662	89.5745	84.709	75.8779	79.6118	62.4415	35.3712	43.2113	63.4976	50.7407	81.5744	62.9497	54.8564	53.3818	67.7738	46.7809	58.8819	73.7726	45.243	39.1725	48.1961	55.7804
ENSG00000085719	8.57725	8.36099	9.40673	8.56837	21.1722	24.2533	35.2792	37.7102	30.3475	37.2573	26.5983	25.4841	25.6472	28.0674	22.8429	14.0416	23.5689	13.3043	18.3686	12.8953	11.5094
ENSG00000085721	32.8266	29.0068	20.3843	21.1788	15.4592	14.2687	13.9337	18.5398	14.5972	21.0404	22.7629	23.219	21.0619	23.8626	18.8704	24.3221	23.1104	13.5586	14.8195	16.2239	18.2662
ENSG00000085733	22.7061	25.7948	11.0619	10.8886	0.385301	0.170415	0.897208	0.690829	1.20173	1.01905	1.33401	0.309828	1.15167	2.06572	1.50249	0.488713	1.0962	7.68307	3.37586	0.879695	2.13592
ENSG00000085741	0	0	0	0	0	0	0	0.00864688	0	0.010122	0.00180588	0	0	0	0	0	0.00377926	0	0	0	0
ENSG00000085760	20.7944	14.9817	19.4091	10.3111	6.91954	4.1482	5.60188	7.55367	7.41179	12.8332	11.9544	8.52087	6.43663	8.40045	6.20001	9.88645	9.60742	4.88842	3.02511	6.60263	9.32804
ENSG00000085788	9.54487	8.27465	13.6391	10.0448	11.4097	9.19481	13.4766	11.5915	14.1327	12.6959	12.5633	8.93246	10.0902	10.8882	14.6147	12.645	11.6464	13.531	13.0209	10.7289	14.2305
ENSG00000085831	0	0	0	0	0.0292234	0.0232705	0.0181198	0.0268664	0.0123545	0	0.00240488	0	0	0.00212005	0	0	0.0147652	0	0	0	0.00800009
ENSG00000085832	25.7497	27.1988	26.987	26.1837	24.3165	24.2211	29.8248	29.3653	30.7916	31.4667	27.502	27.9117	27.2334	26.9941	28.3279	25.9215	24.8619	27.9044	30.1782	26.7192	26.3991
ENSG00000085840	33.0436	28.4326	28.8906	34.4395	38.8049	23.9849	38.6058	46.2531	40.604	49.8671	51.2115	40.7069	44.2998	48.667	34.0467	37.2633	45.4878	29.0234	37.7242	30.4901	40.8675
ENSG00000085871	3.69162	1.71217	3.44502	3.14332	3.09647	1.87046	3.64841	2.39472	4.27453	4.48205	3.23772	2.96631	1.43526	2.47703	2.82476	1.92768	2.93081	0	0	0.623792	0
ENSG00000085872	74.4362	79.2283	63.8752	66.8857	50.2515	49.5104	36.22	46.2171	39.8524	39.1191	47.7585	55.4688	63.9365	48.1947	60.0798	59.8173	52.5009	61.0385	50.9521	50.4892	49.9544
ENSG00000085978	9.59697	12.1552	10.1798	8.26567	8.81716	12.0554	5.74672	8.22762	5.89664	6.5638	7.59266	9.50449	8.31008	7.16982	9.16958	8.54382	6.76062	4.3034	5.8374	4.41227	5.20564
ENSG00000085982	1.55882	0.616932	1.94189	1.4264	4.27932	4.10699	2.4802	2.8405	3.19348	3.39879	3.30907	2.23096	1.38732	2.5428	2.86941	3.42147	2.40039	6.04559	4.57812	3.94175	5.0585
ENSG00000085998	11.6056	6.72215	12.6101	9.76633	19.075	20.8701	16.763	19.1466	19.0452	23.6711	23.5533	18.5022	18.8278	22.225	25.0746	16.1927	25.3469	26.4291	22.7968	35.4509	27.8538
ENSG00000085999	50.84	51.5457	68.53	56.6025	63.7688	47.9698	51.6144	64.3902	58.6977	64.7606	55.4148	57.4498	59.0962	57.4712	53.7103	62.0055	56.3057	44.8957	49.6131	52.8649	56.1836
ENSG00000086015	26.5961	33.2711	28.2107	33.2007	19.7914	25.2059	20.4381	14.7434	20.4418	13.3088	14.1524	16.5663	25.1908	14.1257	19.1044	24.0001	15.2233	30.7307	35.7136	24.7037	27.2211
ENSG00000086061	160.335	171.221	176.487	162.347	153.571	116.329	161.467	187.204	208.32	250.482	200.051	196.312	208.467	255.056	172.836	217.21	267.79	216.568	289.031	321.844	304.928
ENSG00000086062	12.9044	7.25636	25.1349	17.9493	10.7901	13.6979	13.6698	10.3088	14.018	9.72304	8.55934	7.71094	14.523	7.88287	11.1484	7.70465	8.35776	10.1109	12.5778	6.37664	9.55965
ENSG00000086065	27.9767	32.7306	17.4746	20.4227	20.9164	19.1011	31.4395	49.6613	31.2129	54.8604	44.3631	29.4841	24.3478	51.877	16.9947	16.8227	43.5063	40.0008	39.0729	45.4712	43.2216
ENSG00000086102	24.0861	32.9342	25.7454	24.0378	20.7522	21.4118	16.9228	17.5719	17.6706	17.0947	21.4807	24.5154	19.9048	19.4541	24.1746	25.1679	17.4951	23.1464	24.4904	17.9209	23.0632
ENSG00000086159	0	0	0	0	0.00981662	0	0	0	0	0	0	0	0	0	0	0	0.00140532	0	0	0	0
ENSG00000086189	21.5189	18.4856	25.5766	24.2156	19.0534	13.5605	14.2335	15.6779	22.4755	30.4145	28.1345	18.3992	23.5157	25.9341	20.0734	22.6713	28.1427	17.6208	16.7112	15.6863	23.4489
ENSG00000086200	13.1454	11.7851	10.6659	12.6071	11.4251	8.38291	7.74892	8.27576	11.0427	13.2517	10.3176	8.13962	11.0345	9.19524	9.93941	14.3213	9.65565	14.0991	9.9087	14.9056	9.50748
ENSG00000086205	0	0	0	0	0	0	0	0.0236197	0	0	0.000139694	0	0	0	0	0	0	0	0.160939	0	0
ENSG00000086232	117.357	136.321	113.726	106.399	64.9088	53.9538	62.1195	84.5043	64.512	106.208	97.3931	93.3053	114.58	109.225	95.0572	101.981	97.514	71.1805	75.4956	71.9068	90.0816
ENSG00000086288	0	0	0	0	0	0	0	0	0	0	0	0	0	0	0	0	0	0	0	0	0
ENSG00000086289	5.11509	5.28156	8.19019	7.73743	7.20649	5.52989	4.4486	7.15298	4.4166	7.69766	8.94214	4.53243	6.03013	7.31451	4.10458	6.75154	6.95087	6.40231	10.7303	12.9424	16.8742
ENSG00000086300	4.07823	8.98046	7.92918	9.36427	8.53722	2.95982	9.48352	12.3044	9.02535	12.3824	9.60152	9.6589	12.8886	11.254	7.96526	9.89615	9.68223	6.0709	3.69434	3.28306	4.55442
ENSG00000086475	68.7286	60.5585	95.2853	99.1658	48.5872	45.8743	72.0137	74.8965	59.7104	64.1769	75.4667	53.9526	41.9689	56.2942	56.5751	65.2266	76.7222	39.3076	41.6704	62.6176	69.1811
ENSG00000086506	0	0	0	0	0	0	0	0	0	0	0	0	0	0	0	0	0	0	0	0	0
ENSG00000086544	5.38468	6.82872	4.11697	3.75915	4.44825	5.23077	4.03804	5.32688	4.54935	3.75532	4.75773	10.3821	10.7097	5.28435	6.87472	5.10516	4.9667	7.43232	3.33916	0.888286	5.45927
ENSG00000086548	0	0	0	0	0	0	0	0.00131983	0	0	0	0	0	0	0	0	0	0	0	0	0
ENSG00000086570	0	0	0	0	0	0	0	0.00130802	0	0	0	0	0	0	0	0	0	0	0	0	0
ENSG00000086589	30.1782	25.027	24.6818	23.8515	21.6276	16.0378	28.4846	37.6475	22.8016	41.0355	37.1938	29.422	28.5537	40.3088	27.9387	27.0605	37.7641	18.3617	22.372	16.4696	15.103
ENSG00000086598	75.2609	69.5631	65.3052	52.9681	89.4321	56.4655	89.7163	93.249	117.315	128.003	120.349	110.574	92.7497	136.933	92.0436	89.6124	128.843	57.8914	49.4141	54.3747	68.406
ENSG00000086619	0.505722	0.231173	1.96524	1.67146	1.49558	1.6217	2.02695	1.77736	1.71197	1.76992	1.06132	2.45427	1.43589	1.17162	0.603249	1.60917	0.91531	11.8598	10.4584	5.76215	6.1392
ENSG00000086666	12.9971	9.93161	9.02763	11.5107	7.48288	9.82862	11.5499	10.0834	9.63737	9.13095	8.18264	3.95334	8.25736	9.15055	5.69492	9.45656	7.65566	6.35465	7.25158	6.83577	4.26629
ENSG00000086696	0	0	0	0	0	0	0	0.00392697	0	0	0	0	0	0	0	0	0	0	0	0	0
ENSG00000086712	42.5368	34.6164	32.6752	44.4619	12.6064	7.94852	11.4768	17.0072	16.2688	23.9428	25.3377	25.1287	27.3971	26.9871	26.6616	24.1339	27.2428	28.0133	27.7219	31.0753	24.7993
ENSG00000086717	0.505585	0.0800163	0.400033	0.305331	0.0276625	0.0212014	0.0235233	0.00434058	0.00547526	0.0223435	0.00713322	0	0	0.0214573	0	0	0.00923471	0.335994	0.244323	0	0
ENSG00000086730	0.391874	2.32148	0.893972	1.34929	0.398124	0.554245	0.0410768	0.172878	0.124456	0.0514808	0.332221	0	0.119154	0.276322	0.380587	0.782804	0.156476	1.30189	0.0636849	0.0478636	1.54439
ENSG00000086758	98.442	98.7636	118.446	110.646	105.367	96.674	77.7281	55.6535	97.6431	43.6064	60.843	73.681	87.0896	56.5648	98.5013	103.635	63.7394	75.6672	72.7936	85.6101	68.9489
ENSG00000086827	23.4983	26.5755	23.8047	24.2831	15.4898	11.8006	16.7952	17.2135	18.2712	22.7323	19.6913	22.4116	22.7304	20.7411	21.4319	15.5942	19.2296	21.6497	19.0768	24.6041	21.3591
ENSG00000086848	11.0162	9.165	14.2126	9.70188	13.7228	9.62471	12.3345	14.6147	13.4528	16.9953	12.5191	13.9896	10.5208	13.218	14.8016	13.176	13.489	12.7571	14.5798	11.3504	14.3403
ENSG00000086967	0	0	0	0	0.00619391	0.00570537	0	0.00126862	0	0	0.00068849	0	0	0	0	0	0.00422713	0	0	0	0
ENSG00000086991	0	0	0	0	0	0	0	0.0146841	0	0	0	0	0	0	0	0	0	0	0	0	0
ENSG00000087008	3.07338	3.54832	5.21058	4.72579	6.88187	11.2231	5.78805	5.53285	6.48358	5.62877	5.82654	10.7451	5.85792	6.49461	5.2359	8.33886	6.07627	9.8393	7.5937	12.9687	4.7403
ENSG00000087053	20.4304	15.4961	19.0788	18.6505	16.8299	5.06171	13.2517	14.4817	15.9441	20.5796	16.8153	18.4864	13.2142	14.6593	18.1525	21.6111	16.5315	10.8197	10.7278	10.0938	11.3691
ENSG00000087074	6.34375	6.88443	5.81163	12.6556	5.64201	7.76737	14.7209	6.91185	9.26781	4.41353	6.7652	8.5124	9.8976	9.86311	8.02739	4.19955	8.02018	14.3169	8.11635	5.05788	6.27851
ENSG00000087076	1.31043	1.39903	0	0	0.865162	0	3.75334	4.69952	2.05129	2.70731	3.23434	4.19348	1.91557	2.42316	1.18192	4.60208	3.21276	2.98149	3.37757	2.13711	3.60166
ENSG00000087077	0.760605	1.40637	1.0947	0.964336	0.852222	1.47302	0.234199	0.36945	0.355428	0.260798	0.425346	1.17511	0.938888	0.473838	0.775911	0	0.476389	15.9423	18.9283	20.4241	22.7965
ENSG00000087085	0	0	0	0	0	0	0	0	0	0	0	0	0	0	0	0	0	0	0	0	0
ENSG00000087086	746.598	760.205	460.988	481.06	281.82	279.063	250.412	421.395	331.129	903.73	681.528	613.87	685.012	953.763	312.672	391.157	618.181	627.211	827.952	682.754	780.308
ENSG00000087087	131.33	127.57	120.863	115.453	100.026	101.268	84.7983	89.5845	84.6161	91.6058	103.889	114.57	135.885	125.587	131.784	137.646	134.851	91.8078	77.022	93.1361	84.2035
ENSG00000087088	16.8737	17.0094	13.7964	13.6177	22.0095	24.7979	14.1351	17.5288	18.9345	22.1372	27.0439	16.1339	9.25813	22.5466	17.998	14.1042	24.397	23.397	27.7484	14.1976	17.0942
ENSG00000087095	23.0333	22.4277	17.7705	12.7541	15.8949	19.8152	22.3038	24.3142	18.4985	18.1448	16.4021	24.9337	22.916	22.1761	23.3901	14.8614	17.3398	35.6621	29.2401	25.0073	23.4196
ENSG00000087111	11.3933	16.1104	16.9629	14.9192	17.5617	16.186	17.2363	13.4337	19.3746	13.0895	15.2167	16.8458	16.7829	16.6209	15.1053	18.3931	15.9111	15.497	17.8378	13.4543	13.3776
ENSG00000087116	0	0	0	0	0	0	0	0.000315133	0	0	0	0	0	0	0	0	0	0	0	0	0
ENSG00000087128	0	0	0	0	0	0	0	0.00113167	0	0	0	0	0	0	0	0	0	0	0	0	0
ENSG00000087152	20.8448	11.1811	19.77	15.0148	26.6558	33.4233	29.2772	18.7471	28.2185	15.1739	15.5974	22.3516	18.9886	17.7637	25.9732	16.0257	18.0037	26.0242	14.0096	23.3284	19.0365
ENSG00000087157	12.353	13.3129	10.1419	13.7502	20.2738	31.7024	16.7426	15.6191	15.8918	12.7512	13.8202	15.1877	17.304	18.4109	11.3943	17.5435	16.6839	15.7987	15.3	14.2217	17.1773
ENSG00000087191	50.7162	49.8759	60.9032	44.632	49.359	37.7819	46.805	66.7691	60.0278	80.7325	92.4444	73.2809	54.674	81.1689	65.7572	66.5435	88.8153	36.6284	41.9422	46.3243	43.8281
ENSG00000087206	5.90145	9.60632	6.70803	6.16584	14.0091	15.1401	15.8695	13.099	15.722	14.2856	12.3162	9.3044	10.0751	14.1151	11.5357	11.6079	12.9027	14.4141	10.2501	12.0548	12.9429
ENSG00000087237	0	0	0	0.8978	0	0.029907	0	0.00190354	0	0.0284189	0.0192337	0	0	0.013364	0	0	0	0	0	0	0
ENSG00000087245	0	0	0	0	0	0	0	0	0	0	0	0	0	0	0	0	0	0	0	0	0
ENSG00000087250	0	0	0	0	0	0	0	0	0	0	0	0	0	0	0	0	0	0	0	0	0
ENSG00000087253	0	0	0	0	0.134373	0.157111	0.00125412	0.0173158	0	0.0320274	0.0250276	0	0	0.0170017	0	0	0.0209146	3.00631	1.94164	2.86992	2.66083
ENSG00000087258	0	0	0	0	0.492148	1.07993	0.31604	0.376369	0.374201	0.604845	0.442485	1.53457	0.55213	0.378781	0.439418	0.174693	0.588462	0.665598	1.39177	1.50838	0.348515
ENSG00000087263	14.3777	11.4394	16.225	12.1762	17.8619	12.0019	16.7274	18.2012	20.9676	28.9811	28.8459	27.2457	31.6297	30.3418	26.4849	24.0148	31.0802	17.9877	16.6446	22.8596	13.7899
ENSG00000087266	5.53749	4.93996	4.01508	6.883	9.04834	3.62563	6.11634	5.03569	5.57142	3.92929	6.12264	4.31761	6.54772	4.96605	6.632	7.69553	5.50588	3.72584	4.51454	7.41251	8.17673
ENSG00000087269	59.8462	66.5743	62.5501	66.6388	50.6886	37.7057	24.2916	28.6809	46.7182	60.8074	62.1659	53.3197	68.1674	67.7421	62.515	55.1435	72.1296	35.0431	40.4463	54.0745	58.7701
ENSG00000087274	22.8106	16.5485	25.3126	23.557	32.3851	33.3609	39.0646	40.8716	30.2747	37.5343	33.712	40.2928	39.8298	35.0657	43.792	39.9109	35.6244	46.3991	46.7826	47.858	49.4026
ENSG00000087299	9.09033	4.51868	7.63395	7.35404	6.53856	5.91223	5.78182	5.70129	6.24863	6.79785	7.16677	6.47106	7.90028	7.06545	5.72521	9.07434	5.81012	6.45163	6.41289	3.59276	8.69163
ENSG00000087301	6.1342	4.82971	7.37073	5.5499	6.52795	11.7234	9.32547	7.26272	7.294	7.26732	7.04691	6.45927	4.18048	5.94921	5.80058	2.52967	5.52327	8.72731	14.2641	6.12428	8.26949
ENSG00000087302	57.5817	56.9031	58.7322	50.9807	74.5446	53.6368	90.8123	105.287	104.489	156.137	109.12	68.0586	70.1897	98.234	78.9989	83.0379	114.409	52.6156	61.6584	81.5552	85.9037
ENSG00000087303	0	0	0	0	2.68685	0.191718	1.42158	1.08657	1.16721	0.689755	1.09979	1.51328	0.774605	0.753193	1.65123	0.784675	0.785801	1.12697	1.07043	1.22677	0.907753
ENSG00000087338	21.5809	30.5993	29.0737	27.0346	20.526	26.7096	28.14	31.9203	24.9148	30.582	27.7513	38.7841	33.5551	27.6395	41.2426	28.2543	28.0316	22.0091	35.3727	25.8061	26.0964
ENSG00000087365	50.1024	52.0005	95.1457	102.721	75.3435	63.4453	87.3402	116.933	91.3421	117.61	124.477	68.772	63.4663	78.0435	116.055	110.299	134.637	59.2552	61.7889	98.6941	98.9124
ENSG00000087448	10.3323	9.88978	7.50831	6.15307	10.9201	12.7464	6.81799	6.68898	7.17323	5.4426	7.38211	6.89603	10.5818	5.96227	11.1487	8.52637	6.49571	11.2492	11.8864	10.6954	9.87608
ENSG00000087460	298.035	309.992	341.72	341.013	117.002	139.274	155.405	175.211	137.199	149.536	166.319	154.899	115.986	170.911	150.475	125.469	174.46	242.505	228.417	303.821	307.941
ENSG00000087470	17.7878	18.6337	17.3702	18.5585	12.002	11.2962	11.6761	17.1283	13.2428	20.0246	18.5037	15.5682	16.2177	16.6124	20.9704	20.7647	18.1985	15.7036	20.3932	21.2985	15.6403
ENSG00000087494	0.0493604	0	0	0.631721	0.0502788	0.0117284	0.128966	0.0282628	0.0757414	0.013507	0.0419685	0	0	0.0315128	0	0	0.0439447	0	0	0	0
ENSG00000087495	0	0	0	0	21.1239	3.34182	26.3483	26.523	29.1805	29.1341	23.8436	19.6696	9.9703	20.3653	16.8921	16.0827	24.7588	0	0	0	0
ENSG00000087502	17.5172	13.4149	21.4764	23.3357	18.7644	16.1651	22.8917	20.5514	26.2062	27.0081	21.5057	15.3506	19.645	18.2163	29.3938	14.3783	20.5363	16.8201	25.2562	19.1439	22.6165
ENSG00000087510	0.736002	0.89089	0.532512	0.493507	12.3548	7.3664	24.8098	14.5339	12.679	9.44277	7.7945	9.29398	10.3385	8.63768	8.35703	4.24534	9.11692	0	0.721639	0	0.154442
ENSG00000087586	54.1213	47.023	47.9216	43.0626	38.8342	24.2881	38.3862	40.8839	39.567	55.9909	35.7148	32.2555	28.3326	39.2916	31.1249	26.7321	39.8282	40.2733	31.8135	51.3754	33.5021
ENSG00000087589	0	0.304167	0.157219	0.208775	0.434318	0.503764	0.237594	0.0705704	0.214107	0.101454	0.209383	0	1.16399	0.134065	0	0.0799307	0.0768479	0.147507	2.40295	1.93054	1.47669
ENSG00000087842	4.57161	3.13815	3.94685	2.62914	0	0	0	0	0	0	0	0	0	0	0	0	0	18.1348	17.2495	5.8442	10.4318
ENSG00000087884	5.37398	4.05034	1.79474	3.82582	2.11118	2.44325	2.42025	4.34829	2.80082	3.42858	4.3313	3.59283	2.18829	5.80734	3.01964	2.72209	3.93358	8.48849	6.05592	2.00636	1.15513
ENSG00000087903	2.67444	3.01571	5.11423	6.32372	0.6177	0.851952	1.76939	1.43691	1.00275	0.833065	0.735201	0.41929	1.44229	0.56991	1.38006	1.56904	1.17338	5.46373	5.59174	4.67496	4.96273
ENSG00000087916	0	0	0	0	0	0	0	0.0114947	0	0	0	0	0	0	0	0	0	0	0	0	0
ENSG00000087995	23.4948	24.0207	13.8249	20.4055	14.4936	12.291	11.1662	19.9182	16.1477	32.3198	23.9084	20.1072	29.133	30.2184	21.0631	23.1363	27.4774	10.8239	18.6811	20.0192	17.3575
ENSG00000088002	0	0	0	0	0.0219609	0	0.115136	0.0377091	0	0.0633808	0.0398131	0	0	0.0113448	0	0	0.0720461	0	0	0	0
ENSG00000088035	12.3174	10.7356	11.661	15.1302	13.7916	14.6745	16.9525	20.5266	15.7745	23.2914	17.1753	23.2785	16.9751	17.9517	18.8129	14.4937	17.2712	16.8501	20.4121	19.6432	19.2119
ENSG00000088038	49.2955	52.6355	53.8093	52.1443	40.6326	40.1602	41.7926	47.9806	38.3501	42.0029	46.5171	46.0445	41.088	49.8102	46.9536	43.4254	50.8345	40.8195	43.1087	37.9254	43.0231
ENSG00000088053	0	0	0.0981585	0	0.269614	0.237519	0.0391715	0.0654139	0.0916119	0.0292996	0.0921996	0	0	0.0725946	0.343742	0	0.0573963	0	0	0	0
ENSG00000088179	7.22616	6.80269	8.02182	11.124	11.3698	14.878	14.346	9.01277	12.9405	7.59908	8.34047	6.11634	7.57525	6.79141	10.1035	9.14791	6.38295	5.15545	5.37857	4.18281	5.19207
ENSG00000088205	40.9082	41.2912	50.9943	41.1948	30.5521	23.8046	26.8303	34.2138	37.3705	56.9203	43.9123	36.8242	42.8389	52.8031	44.4976	46.6118	51.3986	17.5199	22.7372	23.9516	22.805
ENSG00000088247	227.999	221.734	207.225	204.934	224.39	194.21	170.809	129.529	206.318	154.563	163.131	188.936	214.56	171.278	230.821	239.996	183.022	149.629	161.038	192.895	158.487
ENSG00000088256	8.85746	9.87368	9.55281	7.22243	0.278188	0.113186	0.260024	0.0734355	1.05862	0.192788	0.177157	0.0566897	0.213836	0.374402	0.0937834	0	0.21272	0.826018	1.78396	0	0
ENSG00000088280	0.182549	0.824335	0.711977	1.63539	0.161208	0.202565	0.0951928	0.075627	0.0286836	0.0686855	0.0975952	0	0	0.0690683	0.119823	0.225057	0.0980805	2.02757	2.29755	3.32378	1.55543
ENSG00000088298	5.01322	2.68672	2.20922	3.12828	14.5889	14.0128	18.3156	17.0583	18.2338	20.3023	18.0532	13.0688	11.7132	19.2595	12.1645	10.9392	18.6286	11.3408	14.0576	10.1928	13.7922
ENSG00000088305	7.76398	7.68846	7.35574	8.61562	33.1171	26.2995	24.0375	28.1923	21.3103	17.48	23.5543	19.6919	28.0492	18.2339	26.5189	34.877	21.606	36.5512	63.178	54.7412	60.8048
ENSG00000088320	0	0	0	0	0	0	0	0	0	0	0	0	0	0	0	0	0	0	0	0	0
ENSG00000088325	181.912	194.426	229.13	229.072	190.008	132.749	246.823	282.938	232.32	282.898	230.848	211.407	186.394	232.504	255.298	242.769	259.624	172.531	212.58	266.798	236.066
ENSG00000088356	38.3448	32.6283	21.6513	17.3257	19.3943	17.577	24.0805	23.8902	25.1596	32.5248	32.5543	13.7434	21.8518	41.6489	21.8507	14.0742	34.2413	14.047	21.5451	13.7662	33.1492
ENSG00000088367	0	0	0.00972994	0.300061	0.00795175	0.0208471	0.0139635	0.0295281	0.000629939	0.018358	0.0346218	0	0.221454	0.0224147	0.120218	0.156147	0.0341821	0	0	0.24556	0.219462
ENSG00000088386	0	0	0	0	0	0	0	0.00934521	0	0.00608773	0.000474879	0	0	0	0	0	0	0	0	0	0
ENSG00000088387	13.5435	12.7958	6.66649	7.88073	10.702	17.2628	6.27296	13.6621	6.02609	5.77486	6.0952	8.11629	7.18877	5.73106	8.29562	5.99087	5.55415	29.711	25.5697	25.5751	18.2745
ENSG00000088448	38.2386	35.4586	28.2275	33.8601	32.8082	40.6454	26.1663	25.6404	21.5642	14.167	18.7387	32.5913	35.4911	24.6697	25.7161	28.036	18.7788	37.2202	25.0969	25.7423	20.0268
ENSG00000088451	8.44257	10.4146	11.4198	8.52476	12.0141	11.5747	18.204	19.5244	19.2285	29.1081	18.5999	16.1104	20.3789	18.7618	13.7652	24.4413	17.8892	5.43424	9.24284	13.3505	9.51451
ENSG00000088538	0	0.00650401	0	0	0.0135038	0.0116379	0.0139502	0.021569	0.0208792	0.0188439	0.00549086	0	0.191576	0.0114046	0	0.110829	0.0107199	0.010264	0	0	0
ENSG00000088543	0	0	0	0	6.38819	2.57105	5.6243	2.28175	6.54367	1.87225	3.26328	5.32135	4.53883	4.89125	2.02419	1.87074	2.58886	0	0.0662592	0.332448	0.0791889
ENSG00000088682	10.1086	7.15831	8.14849	10.6084	7.97239	7.57778	6.24621	10.4419	8.92755	11.7312	12.9571	12.0957	11.1041	13.9379	10.8556	11.6066	13.8463	9.33084	12.1671	13.7173	12.8651
ENSG00000088726	0	0	0	0	0	0	0	0.0305	0	0	0	0	0	0	0	0	0	0	0	0	0
ENSG00000088727	0.0425733	0.624799	0.565828	0.149876	0.942691	0.755294	0.621571	0.787432	0.647423	1.16038	1.17575	0.503822	1.52059	1.28563	0.377103	0.998329	1.19842	1.0602	1.54758	1.38816	1.80277
ENSG00000088756	0	0	0	0	0	0	0	0.00863948	0	0	0	0	0	0	0	0	0	0.407202	1.16309	0.427488	0.290618
ENSG00000088766	16.0065	13.8545	15.8204	16.0054	17.6167	13.1274	11.2282	15.0264	18.1165	25.2102	23.0496	18.243	20.3491	26.1321	17.8075	16.1245	26.4149	12.9046	13.953	15.1536	22.9093
ENSG00000088782	0	0	0	0	0	0	0	0	0	0	0	0	0	0	0	0	0	0	0	0	0
ENSG00000088808	8.31118	7.39011	6.78046	7.88077	0.35866	1.13216	0.530377	0.224843	0.357372	0.152952	0.334348	0.268778	0.467299	0.358626	0.0548464	0.626419	0.247602	0.262543	0.0194798	0	0
ENSG00000088812	11.1669	10.9664	13.3664	12.1246	0.930387	0.827468	0.935475	1.33961	0.691143	1.03623	1.56242	0.504295	1.05232	1.22433	1.20584	0.691791	1.19893	14.3159	15.674	15.9224	14.6093
ENSG00000088826	1.76278	4.78818	2.35526	1.53575	0.992069	0.958082	0.814632	1.23945	0.690781	1.48169	1.92077	1.07207	2.38201	2.04121	1.56924	0.998226	1.74754	16.4771	16.9632	8.55223	11.0853
ENSG00000088827	0.0168829	0	0	0	0	0.00267781	0	0.00292327	0	0	3.24541e-05	0	0	0.00295507	0	0	0.000204065	0	0.015256	0	0
ENSG00000088832	55.6409	47.9694	47.2039	48.0322	101.343	71.8506	77.6351	90.7131	95.6362	115.507	99.6871	90.7799	78.9193	123.756	64.5995	68.3532	112.392	43.7651	36.8528	54.0644	54.0017
ENSG00000088833	11.2727	18.9615	15.0555	14.5712	14.7179	15.724	13.1705	17.5836	14.8215	19.9993	20.4579	12.6286	22.4349	20.2763	16.3899	21.3843	22.1017	20.291	16.8567	20.5298	21.2331
ENSG00000088836	0	0.192294	0	0	0	0.0482566	0.0264153	0.016397	0	0	0.0362567	0	0	0.0174999	0	0	0.00720097	0.631974	0.517573	0.446605	0.3534
ENSG00000088854	0.205809	0	0	0.647358	0	0	0	0.00965532	0	0	0.000816081	0	0	0	0	0	0	5.83832	7.48705	4.91809	5.90321
ENSG00000088876	3.90497	2.36756	4.27728	1.6943	4.4691	2.86532	2.56216	2.77902	3.57707	2.86045	3.26446	6.80811	6.6167	3.47581	3.33643	1.1495	3.36671	6.76537	1.74771	2.71162	2.99581
ENSG00000088881	0	0	0	0	0.00433063	0	0	0.000881643	0	0	0.00162773	0	0	0	0	0	0	12.7641	14.9014	9.93085	8.43271
ENSG00000088882	43.4186	31.7276	49.0504	47.1564	0	0	0	0	0	0.0035174	0.00412647	0	0	0	0	0	0	5.72852	14.1036	23.9232	12.133
ENSG00000088888	40.0621	36.2666	29.5382	36.6688	54.9634	50.2574	42.7848	32.0393	45.4274	22.6712	30.2113	38.532	52.8259	29.572	31.0082	47.2592	30.2783	49.4932	60.3529	51.4451	55.2682
ENSG00000088899	0.197422	0.735192	0.226198	0.340648	0.153962	0.965036	0.164441	0.380497	0.146757	0.202078	0.147241	0.117984	0.111261	0.144457	0	0.114617	0.153388	7.40089	10.8505	4.90836	8.50435
ENSG00000088926	0	0	0	0	0.0155209	0	0	0.0146071	0	0	0.000951696	0	0	0.00447341	0	0	0	0	0	0	0
ENSG00000088930	73.5348	79.579	92.3463	78.5023	72.9441	74.3002	80.5789	101.426	80.4621	118.54	102.492	100.472	109.248	109.394	103.902	101.998	104.743	65.1429	77.5803	92.5617	84.878
ENSG00000088986	46.2524	38.3311	42.7961	39.7776	20.8542	15.9241	22.5327	36.2894	20.8651	36.3358	24.7853	19.5184	19.216	30.3508	27.9025	31.4027	45.8744	15.3685	21.6975	33.8396	30.6797
ENSG00000088992	0	0	0	0	106.552	45.0486	107.546	89.5035	110.424	96.1461	125.522	77.9698	71.8122	112.886	75.858	88.403	111.013	13.9836	8.50075	16.3714	16.4332
ENSG00000089006	66.5953	80.4344	89.5446	67.0617	58.8016	49.5944	40.6838	46.8401	64.3547	80.4216	70.8672	44.9571	55.3891	56.3942	57.5936	63.866	62.088	57.5049	71.6978	56.8904	50.9292
ENSG00000089012	0	0	0	0	1.14454	0.107561	1.53029	2.50486	0.940714	2.22262	2.92307	2.90141	0.79617	1.46697	0.375299	1.98985	2.89829	0	0	0	0.550379
ENSG00000089022	22.4572	19.1302	21.4001	16.5396	28.2762	28.3071	21.927	21.1599	28.723	23.7792	26.8298	32.8369	26.5794	28.1664	26.6954	24.6621	27.4657	27.3408	24.1709	16.7627	24.4968
ENSG00000089041	0	0.0236009	0.62311	0.0429315	3.55247	1.486	5.23997	5.61148	5.11976	4.52911	2.99282	2.5147	3.16869	2.08698	3.70371	2.67754	3.55318	0	0.532771	0	0.0470237
ENSG00000089048	13.734	18.197	22.584	17.0329	14.0441	10.7746	8.99136	16.1093	15.9639	24.7687	22.6578	28.9398	17.5302	25.221	31.6598	21.355	24.7969	15.4818	20.0344	20.4667	22.9393
ENSG00000089050	3.3059	5.87601	2.61325	5.00063	7.41914	4.12081	9.02027	9.72487	10.8669	9.31855	10.5741	13.7014	13.3366	11.82	9.37224	17.6981	10.97	9.76336	14.9871	19.8583	4.60056
ENSG00000089053	48.2902	49.6205	41.5625	39.9078	49.6281	52.9816	36.9792	42.8797	44.6638	61.3371	55.2807	48.6898	46.5891	59.1858	48.1864	39.8803	59.0131	34.4009	37.3567	45.1829	39.5886
ENSG00000089057	12.1606	11.6906	12.5169	18.2665	19.4218	23.6172	17.77	13.5904	15.3611	9.40312	15.0614	23.8985	14.3301	14.4129	9.90263	15.0662	13.7325	17.7175	13.9591	9.93333	10.7484
ENSG00000089060	10.333	13.099	15.3019	12.0786	12.3782	14.2547	17.1484	14.4616	14.1898	11.3756	10.6026	14.4708	11.9487	12.4229	9.64983	10.476	10.4626	11.5108	6.6362	6.31	7.59286
ENSG00000089063	35.3649	26.7918	22.0874	29.0993	32.0903	27.1158	37.955	38.3088	39.4232	51.5578	42.7216	36.3737	38.8068	52.0193	26.7288	32.2872	40.3086	24.2013	31.962	26.3738	28.0845
ENSG00000089091	0.675624	0.435443	0.686481	0.248028	1.02146	0.849865	0.6	0.737529	0.43246	0.601641	0.632924	1.40704	0.179387	0.636984	0.647187	0.459924	0.762071	1.57106	1.0021	2.17691	1.51098
ENSG00000089094	18.0315	22.6099	22.1947	24.2261	29.0231	29.8175	30.3086	23.0003	24.6247	16.852	20.9978	24.8117	24.0001	22.4271	22.5392	24.5306	21.9265	52.5755	46.9081	36.2402	37.5405
ENSG00000089101	0	0	0	0	0.00636652	0.00806852	0.00444136	0.00677405	0	0	0.00710761	0	0	0.004176	0	0	0.00794111	0	0	0	0
ENSG00000089116	0	0	0	0	0.00279555	0	0	0	0	0	0	0	0	0	0	0	0	0	0	0	0
ENSG00000089123	4.35793	2.56285	5.353	6.85079	15.1405	19.7659	7.66783	5.3581	10.7786	8.0106	6.7491	8.04816	8.07707	7.08249	5.74686	4.82343	7.1666	6.32507	5.93945	10.1639	6.00278
ENSG00000089127	0	0	0	0	1.80255	0.652081	1.95081	1.96327	2.42047	3.45164	1.95854	1.3894	0.631017	1.99364	0.803813	1.27319	2.65802	0	0.149756	0.785235	0.0499019
ENSG00000089154	68.5206	64.8048	63.8895	63.5014	70.9731	69.1006	37.4791	32.3898	57.1246	35.3707	49.7495	60.3226	80.0793	48.0416	78.485	75.953	52.6895	50.3874	54.7806	64.3307	56.3714
ENSG00000089159	8.30078	12.5545	9.10457	10.9438	3.55207	10.3028	3.84436	2.25081	4.24878	3.10565	3.41859	4.25155	5.99256	4.08019	4.33137	3.20588	2.89341	9.19826	9.70492	3.73924	7.69936
ENSG00000089163	1.97925	1.94783	1.22086	0.825536	0.233526	0.627752	0.560076	0.646416	0.229922	0.756707	0.496094	0	3.23718	0.777895	0.720408	0	0.522632	0.875917	1.1903	0	1.56622
ENSG00000089169	0	0	0	0	0	0	0	0.00314929	0.00083196	0	0.000754011	0	0	0	0	0	0.00102568	0	0	0	0
ENSG00000089177	2.07531	2.21912	3.10982	3.54862	0	0	0	0.010776	0	0.00383355	0.00148938	0	0	0.0100179	0	0	0.00268341	9.32378	5.73892	5.91136	3.64079
ENSG00000089195	26.1367	26.0744	18.1897	15.4884	14.7472	12.2352	12.1518	15.6527	17.9386	21.0247	25.8836	19.7857	16.6367	23.646	21.4337	18.8631	22.617	15.1672	19.3344	13.7751	14.0867
ENSG00000089199	0	0	0	0	0	0.0190516	0	0.00122382	0	0.0037179	0.00218321	0	0	0.000815169	0	0	0.00319959	0	0	0.113181	0.102058
ENSG00000089220	134.137	147.512	89.06	127.541	133.402	104.506	91.4972	109.744	141.111	162.792	211.562	135.882	99.6299	213.142	141.602	146.715	222.514	0	0	0	0
ENSG00000089225	0	0	0	0	0	0	0	0.0111816	0	0	0.00106311	0	0	0	0	0	0	0	0	0	0
ENSG00000089234	22.44	18.4094	26.175	21.8759	19.2822	19.1499	22.6923	18.7635	22.5892	18.1806	22.0003	17.0159	19.2497	20.0926	18.3777	19.7366	19.3388	17.5682	26.845	23.3317	13.9372
ENSG00000089248	21.4008	18.4327	21.9084	20.8662	40.6487	37.3984	43.6983	53.4986	47.4616	63.738	70.8128	34.0568	37.7733	62.2264	38.7051	44.1794	67.0625	29.447	33.3892	18.5003	28.4062
ENSG00000089250	0	0	0	0	0	0	0	0.00545554	0	0	0	0	0	0	0	0	0	0	0	0.0386612	0.00456213
ENSG00000089280	171.502	156.25	149.485	178.829	248.341	215.031	223.633	240.098	204.059	221.169	315.387	301.768	286.113	343.109	300.234	302.194	311.655	166.292	136.747	186.496	192.326
ENSG00000089289	17.3244	32.4842	22.6476	18.6076	29.432	27.4816	44.5955	64.5754	44.6038	80.4509	53.1602	41.2862	50.5475	61.1447	44.1298	42.0711	53.2266	54.5157	53.535	27.1086	42.1467
ENSG00000089327	0	0	0	0	53.0548	53.3001	95.1132	91.3252	77.9898	80.9118	75.8927	58.636	41.8996	77.6657	50.9457	47.7397	73.8712	73.2847	54.0287	60.8846	48.4679
ENSG00000089335	0.0346815	0	0	0.0683912	6.39296	7.911	7.89146	9.29487	6.55044	7.65711	7.16243	11.771	9.64954	9.27849	9.94939	11.8982	5.93567	22.0313	18.2066	12.529	13.5825
ENSG00000089351	16.0496	13.7229	14.702	16.9792	31.1341	34.5907	26.4496	19.2802	27.7882	19.8242	20.9342	24.7867	21.5092	21.3823	21.9545	24.088	23.9882	17.3962	25.1464	19.9765	20.2792
ENSG00000089356	0	0	0	0	0	0	0	0	0	0	0	0	0	0	0	0	0	0	0	0	0
ENSG00000089472	0	0	0	0	0	0	0	0.0146471	0	0	0	0	0	0.000235253	0	0	0.00283909	0	0.266466	0	0.233271
ENSG00000089486	0	0	0	0	1.83428	1.76643	2.53564	3.3288	2.04387	3.82696	3.52685	2.78218	2.2846	3.96552	5.05116	0.99834	4.1905	7.02589	6.06206	8.56824	4.81031
ENSG00000089505	0.587522	3.46857	3.1142	1.87644	6.55451	9.76143	7.0493	4.85554	7.86755	4.34523	3.64202	2.33593	7.68819	4.20091	3.75535	6.0536	4.87786	6.66103	11.0169	7.95751	8.28233
ENSG00000089558	0	0	0	0	0.0227678	0.00302434	0	0.008533	0.0243298	0.00755268	0.0195031	0	0	0.0125682	0	0	0.0272512	0	0	0	0
ENSG00000089597	86.8677	85.1654	92.2428	86.5487	105.283	105.895	104.058	106.385	98.3314	96.7577	102.374	91.2328	88.9543	100.884	100.633	107.686	108.13	145.695	140.627	162.345	160.41
ENSG00000089639	9.46063	4.11216	5.86825	8.96561	19.2099	20.2665	17.1364	14.6001	12.1041	8.78847	9.83036	11.0294	10.3343	8.72363	7.80966	10.9278	9.22486	10.6797	7.11685	10.4785	9.70827
ENSG00000089682	2.88273	7.61757	4.72433	6.19733	5.38502	4.35774	3.74709	4.54453	4.45628	3.80043	3.96773	7.21951	2.84152	3.91081	3.40173	5.84829	3.46821	14.7999	10.0223	7.73145	10.2495
ENSG00000089685	40.046	40.5813	39.9942	40.144	77.4899	48.2631	72.6044	81.9878	66.4916	102.512	86.3982	42.8022	36.0227	74.6272	50.1992	60.6927	97.1117	20.6573	26.0363	28.5486	36.4804
ENSG00000089692	0	0	0	0	0.186667	0.0646884	0.642229	0.279837	0.38982	0.156354	0.194068	0	0	0.0880052	0.127108	0	0.145441	0.17342	1.56722	0.20122	0.469156
ENSG00000089693	53.9801	50.8973	31.203	45.1897	48.4463	41.5503	50.6862	67.5331	48.7879	78.2583	69.8943	52.573	50.9856	81.0973	45.1919	49.773	78.8786	46.0455	53.4969	50.7113	55.1717
ENSG00000089723	0	0	0	0	0.379848	0.165224	0.562107	0.708499	0.844863	0.881376	0.372612	0.186133	0.146271	0.368737	0.102642	1.0346	0.768507	2.42105	1.81869	0.961188	0.280302
ENSG00000089737	84.15	83.2274	76.5987	82.2024	40.4006	32.4377	33.8127	41.0988	43.7669	57.5868	66.2678	49.1824	60.3126	64.0141	51.3896	56.5534	62.0645	29.3571	37.845	29.0146	42.9422
ENSG00000089775	2.82739	3.63194	4.9647	3.72446	9.57099	11.758	9.41894	4.82981	8.30418	4.03639	2.71759	2.14773	4.53453	2.92139	2.41879	2.92321	3.08352	1.72452	0.646564	2.87112	0.564511
ENSG00000089818	7.56863	7.45817	5.35298	7.07898	7.67238	10.5063	7.35633	7.08766	9.43102	7.95823	7.22717	7.41478	6.52879	6.74565	6.03684	6.40683	6.64812	7.77153	10.3246	7.28643	7.29955
ENSG00000089820	51.2434	45.3908	52.2265	48.375	74.1018	102.027	62.4399	68.5147	61.0816	55.6205	65.7755	53.6084	44.1397	55.0903	52.3441	45.2895	64.6275	60.4023	40.7072	63.4557	53.4802
ENSG00000089847	0.504348	0.929177	0.518424	0	0.0958964	0.473574	0.164857	0.0904869	0.0926158	0.0557554	0.126127	0	0.027971	0.0856276	0.0245348	0	0.0743216	0	0.330772	0	0
ENSG00000089876	4.31485	7.73174	5.87029	12.6442	0	0	0	0.00973539	0	0	0	0	0	0	0	0	0	0	0	0	0
ENSG00000089902	31.8781	25.1391	33.0289	28.3972	22.6371	35.0098	25.1805	21.6327	22.0765	17.8661	21.8476	31.0976	20.6121	15.6917	20.5034	22.2565	17.575	26.7552	26.9153	25.4987	35.0012
ENSG00000089916	9.38076	10.1846	6.53464	7.69813	8.56398	9.10563	8.54453	5.92826	8.38304	4.14917	4.81563	8.64598	5.75821	5.03742	4.3064	6.7081	4.43211	5.67897	3.95365	5.13565	4.02303
ENSG00000090006	2.42369	1.3681	1.55818	2.51561	1.29789	0.543363	1.85353	1.47753	1.93434	1.24567	1.62072	1.73409	2.90318	1.94486	1.27674	2.07629	1.64995	5.75913	7.2165	4.55077	5.0394
ENSG00000090013	5.94452	2.03782	6.27842	7.42728	1.3997	0.218718	3.00601	5.11104	4.04936	6.40338	6.97173	1.2275	2.21484	8.39451	5.34097	5.66017	6.99441	1.99589	4.69005	3.56969	5.03839
ENSG00000090020	1.69334	5.26807	5.6535	7.3762	10.4987	10.1263	9.49925	7.81634	7.82536	5.46425	8.34525	6.91291	11.291	7.18464	10.7873	9.97912	8.1214	10.7372	9.58031	11.4603	13.4521
ENSG00000090054	13.2222	16.6941	11.5311	15.4622	7.79964	6.9737	9.72171	9.04018	11.4107	13.0002	9.88577	4.48331	8.50524	7.46123	8.15086	8.40718	10.4083	22.9886	27.436	24.2409	28.6384
ENSG00000090060	49.2135	43.269	66.3672	61.9469	40.9182	39.3975	45.1744	43.3007	51.8444	50.6932	41.5817	35.3073	41.0598	37.7174	43.881	47.716	44.2238	37.2772	42.6292	44.8316	37.3229
ENSG00000090061	34.7925	42.3208	37.9472	36.2823	19.7243	20.8064	19.4873	42.0628	22.3409	50.0014	47.4487	39.8775	47.5134	52.3992	38.5805	36.0577	48.639	23.9549	19.8559	23.0687	17.6967
ENSG00000090097	0.0745033	0.837642	0.1937	0.147083	4.42855	0.92514	6.62861	11.1675	3.90155	7.66574	8.48985	6.54709	7.09846	7.35249	8.64128	4.38042	9.12854	4.42217	3.31635	0.980754	1.03923
ENSG00000090104	0	0	0	0	0.186888	0.0107711	0.132812	0.0159902	0.628417	0.0722516	0.085073	0	0	0.058772	0	0.0837181	0.0965115	0	0	0	0
ENSG00000090238	0.232765	1.10461	0	0.597775	1.92662	3.16398	4.22977	3.64985	1.56902	1.23437	1.29748	0.213415	0.80227	1.32775	0.21933	1.39046	0.819618	1.96669	2.61879	0.616908	0.454513
ENSG00000090266	18.0975	17.0437	17.7878	16.1342	12.6484	10.823	8.89827	14.678	10.7027	17.9924	21.7715	15.807	13.5396	24.8929	10.9754	13.0238	21.7907	8.61671	7.07672	12.3972	15.2953
ENSG00000090273	114.335	108.698	94.4451	99.1944	53.9286	29.7881	43.7022	93.2734	69.0361	132.28	145.842	106.47	102.473	162.261	111.153	91.6124	166.049	57.4371	65.8896	74.4471	81.4295
ENSG00000090316	25.4819	23.5097	16.585	19.0828	17.5222	19.0269	13.6735	16.9499	14.1535	18.0554	21.9132	16.7727	19.985	19.7717	11.6204	17.8161	21.9548	12.1322	12.9499	25.2733	18.8355
ENSG00000090339	2.16441	1.75306	0.638761	1.16003	1.0591	0.102642	1.92214	2.07242	0.99624	1.3463	1.87633	1.00572	2.11758	2.70867	1.92234	1.78738	1.45623	0	0	0.520516	0.0900569
ENSG00000090372	29.0668	27.5356	31.4477	35.7256	23.5233	27.9012	19.8617	21.7835	17.7686	19.0553	21.6134	17.4484	22.8553	22.6615	23.0227	22.4263	24.0834	30.4047	23.91	26.3426	31.4705
ENSG00000090376	0	0	0	0	0.0276374	0.0558418	0.0327548	0.0149896	0.079955	0.0472354	0.019852	0	0	0.000583474	0	0	0.0155527	0	0	0	0.0448167
ENSG00000090382	0	0	0	0	0.0059063	0	0	0.0381457	0	0.00455116	0.0243955	0	0	0.0529887	0	0	0	0	0	0	0
ENSG00000090402	0	0	0	0	0	0	0	0.00263186	0	0	0	0	0	0	0	0	0	0	0	0	0
ENSG00000090432	0	0	0	0	9.87031	8.80914	9.65903	9.10383	9.44465	10.232	13.3672	10.0482	14.8161	12.2898	11.6931	19.247	11.2654	8.12509	12.2026	5.05212	10.7412
ENSG00000090447	6.71163	8.2357	7.81056	5.46775	10.3083	6.56736	5.38631	5.13043	8.2759	8.22085	9.28173	7.87362	10.2393	9.24988	7.97693	10.2235	11.5197	5.62608	4.85436	8.65765	7.61328
ENSG00000090470	20.3602	14.4554	36.8199	25.8307	22.6273	26.2722	27.575	32.8716	27.8385	32.9785	34.0137	15.0372	25.7892	23.5352	21.8176	28.9932	36.0017	18.2494	15.2158	24.7903	28.0018
ENSG00000090487	27.1649	28.6656	22.9338	24.1885	19.1272	16.9236	23.3459	24.1961	22.6935	34.2699	23.8227	23.9798	19.8497	28.9822	18.8252	18.5047	25.0859	21.9272	26.2388	19.2782	21.9842
ENSG00000090512	0	0	0	0	0	0	0	0.015583	0	0	0	0	0	0.00898373	0	0	0	0	0	0	0
ENSG00000090520	51.017	41.4277	49.2688	47.6132	17.6771	12.4888	14.3864	26.0482	16.1728	30.9044	29.2977	28.8762	23.8631	33.4792	26.3837	35.1623	33.6424	24.6932	22.1125	27.3376	22.2028
ENSG00000090530	0	0	0	0	0.00214199	0	0	0.0101806	0	0	0	0	0	0	0	0	0	0	0	0	0
ENSG00000090534	0	0	0	0	0	0	0	0	0	0	0	0	0	0	0	0	0	0	0	0	0
ENSG00000090539	0.0517911	0	0	0	0.00877832	0.00532893	0	0.000605165	0	0	0.00465379	0	0	0.00942514	0	0	0.0111863	0	0	0	0
ENSG00000090554	4.36601	4.4931	4.83417	5.34718	14.2662	7.69169	12.5356	9.99968	10.6188	9.05381	16.6074	22.8993	11.1527	23.8261	5.73905	8.86943	10.1538	1.56254	1.29307	0.569162	0.940737
ENSG00000090565	6.67041	9.13907	10.0926	9.4227	22.2653	39.0994	16.0018	19.5666	13.0489	11.6173	18.433	22.623	15.0415	19.385	25.4624	21.6273	20.3242	24.1113	21.6426	20.3732	19.1608
ENSG00000090581	2.47825	3.25699	2.28875	3.88352	11.682	19.7106	9.31443	11.5595	7.70168	9.64023	11.4876	7.94706	8.91904	11.169	10.4727	10.0973	11.3606	10.4025	9.92648	10.1292	4.3647
ENSG00000090612	1.23323	1.19781	1.70001	3.94402	8.39349	9.68646	8.69382	9.31578	7.5378	7.13515	9.6564	5.50429	13.335	7.22202	6.9021	8.07721	6.90548	5.27059	9.66394	8.98516	13.4804
ENSG00000090615	63.5076	50.1996	55.7737	52.2288	78.7821	77.4468	58.2372	47.0458	49.6451	32.322	48.273	82.6648	92.6735	53.7126	86.5601	80.1997	52.5505	46.9128	40.4232	28.3394	29.8122
ENSG00000090621	78.5165	78.8529	85.0272	68.1931	59.0775	43.3319	42.0681	52.9852	60.1996	77.8348	87.5432	68.0391	73.3324	71.3087	76.3723	80.0107	81.845	62.643	90.0043	74.9063	99.9747
ENSG00000090659	0	0	0	0	0	0	0	0.00129206	0	0	0	0	0	0	0	0	0	0	0	0	0
ENSG00000090661	1.32601	3.31878	2.45362	2.23444	0.574686	0.0507631	1.39103	1.83942	0.799195	1.96422	1.75534	2.26914	1.22022	2.42027	0.39695	0.453462	2.0737	0	0	0	0
ENSG00000090674	6.12103	5.15782	4.39594	7.00743	8.50676	11.2982	5.38995	6.23072	5.15466	5.4213	7.86015	3.6341	7.98259	8.47022	6.5841	6.18577	7.90515	6.81096	4.98678	2.89933	6.72761
ENSG00000090686	32.0218	27.5227	27.3078	25.0877	19.3436	19.4904	18.9753	24.7738	21.9093	25.6858	20.2262	20.8241	24.9431	20.5015	27.019	23.8671	21.397	37.609	37.5145	37.608	31.9887
ENSG00000090776	0	0	0	0	3.82041	3.80461	4.60225	3.39053	3.88537	3.05488	3.39512	7.55002	7.57125	3.88557	4.47754	4.45639	4.79636	5.50733	5.68965	6.60122	4.87324
ENSG00000090857	7.45685	8.30348	10.2711	9.10785	16.0603	19.2537	12.1592	12.976	14.137	10.1814	16.3182	16.5436	16.5813	10.4766	19.6844	17.8754	12.301	16.8173	14.3481	11.6652	13.2792
ENSG00000090861	50.088	53.1863	66.9241	62.004	71.3998	77.0503	62.2676	58.7125	77.6263	80.6985	88.2894	72.8929	92.454	86.7067	82.2678	73.2885	86.7969	67.9315	84.2891	75.7489	70.3326
ENSG00000090863	30.3765	28.6656	32.993	30.6982	27.1703	49.6057	31.7217	26.6625	24.3219	15.4239	18.4566	18.976	18.5175	15.6011	22.7181	17.7186	16.9638	28.0477	29.2744	24.6691	26.7801
ENSG00000090889	43.9769	46.2948	54.6122	50.362	27.0305	24.353	31.0057	44.5096	25.9394	37.5097	37.2499	38.0473	36.1112	36.0604	41.2626	37.0851	39.6575	37.0291	37.9013	36.3218	37.5306
ENSG00000090905	23.9432	20.7004	28.0881	25.3936	16.832	20.9794	15.3728	13.4066	13.2185	9.3181	11.2651	13.6718	17.7056	10.8789	13.2732	15.074	9.52935	14.3106	13.8995	12.7077	16.1466
ENSG00000090920	0.368077	0.384537	0.656036	0.186451	5.08091	5.37291	7.48573	7.45768	2.56894	1.66073	2.84545	2.86929	3.47697	2.05263	3.39206	4.47738	2.46956	0.297901	1.35285	0.523656	0.580813
ENSG00000090924	24.0534	23.5171	22.4262	24.5489	26.1957	29.9085	28.4291	25.8669	14.3353	10.0364	13.9159	15.5782	18.2957	10.8141	20.5691	16.8744	13.5872	29.0037	19.2865	20.0692	24.7609
ENSG00000090932	0	0	0	0	0.364189	0.128918	0.181833	0.377595	0.285863	0.61191	0.502924	0.227925	0.702318	0.55005	0	0.23674	0.623759	0	0	0	0
ENSG00000090971	12.7458	7.11151	8.44975	5.97284	8.48042	6.3971	7.38506	6.89195	6.64817	5.33975	6.844	3.19261	5.302	7.91414	5.97673	4.04734	7.30095	5.27689	3.31963	4.19022	3.11348
ENSG00000090975	130.852	126.653	102.447	115.989	26.7398	5.88187	26.4003	9.17154	27.6742	6.43115	11.8084	20.4215	22.9528	16.37	14.9693	12.5872	12.494	12.3711	9.6926	14.8147	9.2247
ENSG00000090989	7.56407	12.2275	8.23135	7.83379	7.82404	7.47386	7.97525	9.87412	7.97946	9.97398	9.00684	12.631	12.4761	10.6734	8.98225	9.70911	7.05984	22.3682	21.6065	15.1794	20.8644
ENSG00000091009	28.3907	26.2384	31.905	30.0514	29.7031	27.9946	30.8189	26.3131	36.0236	29.3234	24.9796	27.8856	26.6982	26.4217	29.3454	27.6708	27.1778	22.0251	20.87	27.1267	18.6394
ENSG00000091010	0	0.557811	0	0.507346	0.117347	0.209504	0.0774796	0.0569779	0	0.0195861	0.0487852	0	0	0.013502	0	0	0.0431491	0	0.464972	0	0
ENSG00000091039	25.5978	31.7905	36.366	35.8203	45.9833	61.1182	48.9301	45.3625	45.2147	36.9197	35.5983	30.2287	26.6567	29.6771	35.418	34.6522	34.74	28.6232	26.6316	22.3017	26.2325
ENSG00000091073	11.3135	10.2293	8.05321	10.9485	10.96	14.0398	8.7963	6.64927	6.21421	5.56453	5.6198	6.74825	7.16417	5.85076	4.75232	4.47916	6.86209	2.92645	3.21854	3.24936	3.5183
ENSG00000091106	0	0	0	0	0	0	0.00377883	0.0138138	0	0	0.00115956	0	0	0	0	0	0.000606671	0	0.0453552	0	0
ENSG00000091127	17.4792	14.396	13.8128	14.038	19.8721	11.3613	6.94346	7.8715	18.3859	24.7636	21.7101	21.5636	22.9817	17.5391	28.7663	26.1783	23.7163	7.47414	9.87969	11.4892	12.8056
ENSG00000091128	0	0	0	0	0	0	0	0.0105913	0	0	0	0	0	0	0	0	0	0	0	0	0
ENSG00000091129	0.00944201	0	0	0	0	0.00757887	0	0.00241146	0	0	0.0026277	0	0	0.00396127	0	0	0.00254951	0	0	0	0
ENSG00000091136	0.123316	0.217941	0.197263	0.553457	0	0	0	0.00362475	0	0	0	0	0	0	0	0	0	0	0	0	0.213236
ENSG00000091137	0.293404	0.293379	0	0.263279	0.0681143	0.188514	0.0879396	0.136178	0.154119	0.131921	0.193096	0	0.0189129	0.100237	0.366322	0.591891	0.111209	0	0.259984	0	0.0181216
ENSG00000091138	0	0	0	0	0	0	0	0.00258413	0	0	0	0	0	0	0	0	0	0	0	0	0
ENSG00000091140	42.4754	48.783	37.1197	52.4579	30.5588	23.0566	20.8806	31.6173	31.3941	46.4924	44.965	33.9437	45.28	45.6174	34.7602	37.3875	42.3796	20.0461	23.2284	34.9216	28.7775
ENSG00000091157	13.1374	13.5173	13.0349	10.9081	16.5567	22.4158	16.4781	12.0018	14.2619	9.47808	10.3025	16.0962	12.6047	11.2628	11.5355	13.5265	10.298	5.35506	6.25764	8.10335	4.43899
ENSG00000091164	22.5896	21.4137	29.529	21.4737	21.4591	17.18	23.9175	27.3544	29.3028	39.8467	28.7794	33.488	28.7981	29.0445	24.1841	23.426	29.1921	15.7291	19.6926	24.8711	23.5424
ENSG00000091181	0	0	0	0	0.0208287	0.00916868	0.0335056	0.0012237	0.0330122	0	0.010042	0	0	0.00437916	0	0	0	0	0	0	0
ENSG00000091262	0	0	0	0	0	0.00975826	0	0.00543863	0	0	0.00576795	0	0	0.00249391	0	0	0	0	0	0	0
ENSG00000091317	21.445	20.1282	21.7221	17.0371	29.2074	26.4419	46.3305	41.1513	40.6516	44.9994	41.494	41.6836	34.417	45.5386	38.1786	29.8366	36.649	29.4318	41.8912	30.5062	43.7929
ENSG00000091409	79.1054	75.7235	75.9464	78.4338	4.1743	10.2125	3.37472	6.15703	1.17171	2.25528	1.43828	1.63989	0.625103	0.79328	2.31229	2.26092	1.62773	26.2014	34.3876	76.7378	69.3895
ENSG00000091428	0	0	0.0553739	0.158785	0.242506	0.130031	0.563151	0.233655	0.468602	0.152108	0.0820181	0	0	0.0818084	0	0.53081	0.137475	0.548477	0	0	0.185746
ENSG00000091436	13.1096	8.13934	13.5543	12.4003	10.189	9.47429	11.087	13.2441	11.3145	10.8214	12.4088	15.1989	14.7288	12.079	12.3464	10.2915	11.8537	5.72286	6.30736	4.60574	4.7972
ENSG00000091482	0	0	0	0	0	0	0	0.0363446	0	0	0	0	0	0	0	0	0	0	0	0	0
ENSG00000091483	32.5943	35.0464	39.1906	43.5157	36.9893	21.8794	29.3761	39.8572	45.1967	66.0064	58.5206	44.4034	49.8652	58.4575	45.6005	44.1841	55.2848	35.2429	47.7011	63.1567	60.1262
ENSG00000091490	0	0	0	0	0	0	0.0166367	0.0386184	0	0.0256063	0.0675436	0	0.238424	0.00720278	0	0	0.0393838	6.25295	12.9608	7.38869	8.52977
ENSG00000091513	0.548629	0.0307516	1.73857	0.0202639	0.0146301	0.104306	0	0.0165668	0	0	0.00134942	0.0875053	0	0.0111905	0	0	0.00850381	0.759946	0	0	0
ENSG00000091527	228.519	202.939	177.727	210.805	76.321	72.033	85.862	72.6389	101.605	92.6887	98.3147	79.9966	82.3397	114.352	95.8628	96.3631	105.716	66.249	58.5682	78.3064	72.3212
ENSG00000091536	0	0.373484	0.203097	0	0.0227292	0.044974	0.0415777	0.00218834	0.00504256	0	0.0013746	0	0	0.00199142	0	0	0.00131173	0.151223	0.0229307	0	0.00241903
ENSG00000091542	87.6008	96.6634	104.221	90.6156	82.7724	77.3764	71.9383	46.1688	77.5502	49.7748	43.3981	52.7805	50.7066	48.083	55.382	56.2831	53.6425	36.3835	43.5385	36.4122	37.5822
ENSG00000091583	0	0	1.20938	0.80204	0	0	0	0.0217328	0	0	0	0	0	0	0	0	0	0	0	0	0
ENSG00000091592	1.45449	1.32663	3.09166	2.92746	2.9791	5.5394	3.92587	5.40604	2.167	1.86472	1.56034	1.21418	0.800388	0.642796	3.5544	0.1218	1.70609	0.49016	0.343786	0	0
ENSG00000091622	0.020783	0.8067	0.585349	0.620934	0.277906	0.378735	0.183844	0.202874	0.101578	0.0935324	0.173678	0.296685	0.655517	0.135936	0.443597	0.0120659	0.160051	1.54179	1.36871	0.24343	0.465704
ENSG00000091640	7.44761	5.82693	5.66881	4.61051	11.1428	10.9277	13.9828	17.0586	14.7941	19.1665	23.5773	12.2071	10.5051	21.7856	14.6418	17.4575	23.7916	13.8632	7.6943	14.1973	8.65747
ENSG00000091651	10.4746	12.7982	10.5954	7.66829	19.7185	19.3779	16.8568	20.0253	17.5022	22.7698	28.2963	22.6729	20.3031	24.8988	15.4864	15.5455	23.7392	16.9085	20.9381	16.5863	25.3272
ENSG00000091656	0	0	0	0	0	0	0	0.00751954	0	0	0	0	0	0.00417063	0	0	0	0	0	0.012304	0
ENSG00000091664	0	0	0	0	0	0	0	0	0	0	0	0	0	0	0	0	0	0	0	0	0
ENSG00000091704	0	0	0	0	0	0	0	0	0	0	0	0	0	0	0	0	0	0	0	0	0
ENSG00000091732	10.2892	12.2171	7.28287	9.54024	11.0368	10.3815	7.53783	8.60798	8.62393	11.257	11.1592	6.81771	10.7128	10.5444	6.84307	11.7824	11.1943	8.15459	8.15849	10.2519	7.63691
ENSG00000091831	0	0	0	0	0	0	0	0.000307918	0	0	0	0	0	0	0	0	0	0	0	0	0
ENSG00000091844	0.0685463	0.118894	1.39581	1.08206	0.0932526	0.11212	0	0.577985	0	0.314124	0.261241	0	0.154522	0.48713	0.434821	1.61037	0.371219	0.0849054	1.79803	2.14158	0.0592225
ENSG00000091879	50.1593	41.2456	23.038	25.7659	0	0	0	0.00162878	0.0055057	0	0	0	0	0	0	0	0	0	0	0	0
ENSG00000091947	3.14076	4.70473	4.23422	5.2942	3.40743	2.6395	2.72476	3.2447	2.68591	3.49343	4.42903	1.70506	2.23196	3.47778	4.80938	4.16238	4.50287	6.29565	7.30425	6.26991	5.94907
ENSG00000091972	0	0	0	0	0.0230295	0	0.463343	0.0673407	0.350477	0.0577738	0.0737564	0.117799	0.437122	0.110772	0	0.409391	0.0564893	3.18165	1.847	0.118038	0.354011
ENSG00000091986	1.1006	1.15355	0	0.101365	0	0.00153098	0	0.00993202	0	0	0	0	0	0	0	0	0	0	0	0	0
ENSG00000092009	0	0	0	0	0	0	0	0	0	0	0	0	0	0	0	0	0	0	0	0	0
ENSG00000092010	130.372	160.675	162.302	177.791	186.424	128.622	194.148	269.364	252.451	464.444	418.671	210.773	231.269	448.941	217.904	252.239	448.928	237.46	197.79	236.677	263.76
ENSG00000092020	19.5392	17.7197	20.758	25.3246	11.4165	8.69399	16.5373	22.3913	14.347	26.5895	17.368	25.19	13.601	21.0639	17.8229	16.4581	17.4074	10.6723	10.1013	10.5144	13.7581
ENSG00000092036	22.8753	19.9138	36.4009	26.3274	18.9661	14.4751	26.5174	27.0387	23.2899	35.0409	25.8611	19.0594	22.1788	21.5853	21.3754	20.7608	24.1535	33.3195	35.5339	41.2855	34.0586
ENSG00000092051	0	0	0	0	0.00275927	0	0	0.0121274	0	0.012194	0.00214009	0	0	0	0	0	0.00359119	0	0	0	0
ENSG00000092054	0	0	0	0	0	0	0	0	0	0	0.000149247	0	0	0	0	0	0	0	0	0	0
ENSG00000092067	0	0	0	0	0.42004	0.04974	0.913648	4.6247	0	1.21904	1.29785	0.769793	0.272615	0.607845	0	0	1.44158	0	0.14862	0.867361	1.04181
ENSG00000092068	0.467433	0.168807	0	0	0.0150729	0.00114049	0	0.0331074	0	0.00710732	0.00873455	0	0	0.00469075	0	0	0.013677	0.0360309	0.0311222	0	0
ENSG00000092094	16.0448	12.6907	16.4328	14.402	17.9126	17.3627	13.3907	16.0343	13.9366	18.7335	20.5771	17.6886	15.6179	18.8632	15.1226	13.3254	20.7181	9.52334	9.72452	11.9777	11.5519
ENSG00000092096	0	0	0	0	0.0272147	0.0091665	0.0232955	0.00675609	0	0.00624324	0.0244094	0	0	0.00239156	0	0	0.00578952	0	0	0	0
ENSG00000092098	15.5911	18.9975	14.9175	17.0764	28.5245	31.3942	21.9619	19.1	21.2886	15.971	21.4392	20.9956	25.4781	20.7588	23.5306	21.8895	21.4339	22.191	20.2287	21.3549	18.1943
ENSG00000092108	11.7927	13.1616	15.7559	10.6952	11.8945	14.2987	10.7256	10.4579	14.7166	15.8043	11.4761	8.27376	10.1421	12.0341	10.4032	10.2449	11.5574	7.39208	12.565	12.0833	10.8292
ENSG00000092140	15.2741	14.1991	17.1587	15.1981	11.9867	12.4302	12.0862	12.5238	11.4298	12.1848	8.84298	10.4726	8.8476	8.66813	11.0287	7.95093	8.73941	13.9041	14.2126	10.8335	10.8327
ENSG00000092148	28.0566	29.0842	24.0676	21.8073	14.3125	21.071	12.4532	10.3085	13.6968	8.31907	14.8123	16.6061	18.6705	12.4239	15.1366	14.6613	9.46677	25.4699	35.9372	26.4264	31.7506
ENSG00000092199	111.422	106.392	102.497	107.962	90.9658	61.5096	92.3298	154.439	120.961	253.268	186.92	86.586	83.0214	189.042	84.3509	100.589	201.952	67.2896	72.2365	81.9514	88.8485
ENSG00000092200	0	0	0	0	0.00853668	0.00905734	0	0.0165434	0	0	0.00750019	0	0	0.00589381	0	0	0.000693553	0	0	0	0
ENSG00000092201	212.501	230.322	207.29	192.684	80.7135	64.4437	74.898	100.241	97.6625	123.145	150.27	130.746	129.087	136.086	135.77	122.409	140.567	110.326	118.054	137.956	127.336
ENSG00000092203	14.0066	13.9535	16.6328	19.5573	15.1767	15.5889	19.2561	16.8625	17.8201	18.7885	18.9616	14.4875	14.7286	17.7476	13.3652	12.7343	18.1562	14.4802	19.0017	12.6697	18.1865
ENSG00000092208	14.6083	13.4361	11.2891	19.6814	7.63018	6.81069	7.43349	7.82995	9.82075	12.7544	10.4554	6.59858	6.2995	10.5299	9.94343	12.0259	10.7878	10.0832	5.56072	10.8508	10.3339
ENSG00000092295	0.265108	0.50499	0	0	1.03271	1.67583	0.401129	0.420627	0.274923	0.386847	0.363115	0.364933	0.853201	0.391709	0.27724	1.37861	0.383125	1.31591	0.882746	0	0.669875
ENSG00000092330	19.6518	21.3437	24.0264	22.3163	24.971	38.7467	29.8611	35.4806	25.8075	37.6884	33.5683	19.727	17.9652	31.8829	24.1119	18.5608	35.198	21.4199	17.9492	19.7642	21.5059
ENSG00000092345	0	0	0	0	0	0	0	0.0292355	0	0	0.0060415	0	0	0	0	0	0.0002204	0	0	0	0
ENSG00000092377	0	0	0	0	0	0	0	0	0	0	0	0	0	0.000204974	0	0	0	0	0	0	0
ENSG00000092421	0	0	0	0	0.00074275	0.0156836	0	0.00948302	0	0	0.00267704	0	0	0	0	0	0	0	0.00829394	0	0.0554566
ENSG00000092439	24.2908	23.1713	30.9216	22.8631	25.3381	24.3124	23.2418	22.1905	25.2321	22.1262	23.4168	32.0283	32.9371	23.4019	32.3437	24.9865	20.9474	27.5355	29.7292	19.9719	20.0253
ENSG00000092445	6.44684	5.47262	6.14276	6.07812	4.9535	0.488394	4.26115	3.21205	5.51648	3.54578	4.3186	4.78608	4.82039	4.43859	4.47083	5.65086	4.99254	2.05048	1.8317	2.51958	3.08195
ENSG00000092470	51.7867	65.6778	52.6729	54.5292	31.805	25.7534	41.2254	39.0858	37.2649	43.1981	33.6236	28.2195	26.8301	33.9027	29.1923	21.0118	29.0388	31.4101	38.8922	30.86	27.3475
ENSG00000092529	3.3553	1.52328	1.07071	1.11878	0.897904	0.616851	0.981744	1.21004	0.393428	0.741279	1.07755	0.621423	1.73811	0.74003	2.246	1.44452	0.822617	1.43546	1.45116	1.29919	1.13628
ENSG00000092531	13.0731	17.8942	9.06446	9.37239	6.95042	7.55584	10.95	11.4564	9.68637	11.8538	8.93183	7.75782	5.52656	9.66205	7.47197	6.00968	9.17309	6.29116	6.63051	6.52505	6.0856
ENSG00000092607	0	0	0	0	0.0010345	0.0190502	0	0.013363	0	0.000797144	0.0139134	0	0	0.00870141	0	0	0.0109385	0.75762	0	0	0.0437638
ENSG00000092621	60.932	70.8862	75.1315	77.5946	69.5961	49.8562	62.7919	68.755	100.087	135.255	146.079	103.268	102.676	147.261	95.8524	99.2843	161.526	90.9828	105.709	107.387	105.697
ENSG00000092758	0.0142565	0	0	0	0.342452	0.193953	0.526918	0.546964	0.0989939	0.261077	0.335151	0.117371	0.647705	0.26024	0	0.709464	0.411841	0.188517	0.811508	0.11761	0.333027
ENSG00000092820	126.992	109.923	132.809	108.781	167.93	143.76	200.32	221.409	194.884	216.899	222.417	248.362	253.436	260.063	214.423	236.763	243.747	133.156	133.461	114.898	107.523
ENSG00000092841	60.6508	54.6547	56.6476	66.4275	40.277	49.4151	49.9032	84.4312	36.7954	79.5475	94.9333	46.1908	38.2203	107.194	29.8461	42.2242	87.0202	47.1931	46.7172	46.5632	59.1726
ENSG00000092847	16.5479	20.2683	25.3745	17.4985	33.7777	34.9432	31.7789	18.1647	31.6714	12.7977	19.0963	26.3845	28.6308	15.8621	32.6462	32.3398	19.3054	33.9707	27.4893	35.2287	30.0665
ENSG00000092850	0	0	0	0	0.0815988	0.0666117	0.0782712	0.00984365	0	0.0290704	0.049885	0	0.862828	0.0222449	0	0	0.0328302	0	0.285559	0	0
ENSG00000092853	55.0461	58.2062	63.7735	67.4929	40.2754	40.0315	42.7444	62.6895	38.447	47.2932	63.9205	46.2084	55.2142	50.3673	58.2389	50.827	48.1164	37.4368	50.9446	43.7066	50.5125
ENSG00000092871	1.38159	1.76565	0.600968	1.82159	2.39136	1.951	3.57525	3.66775	2.28638	2.65144	3.28259	1.5273	3.1153	2.50925	1.0313	3.91631	2.54058	2.5427	3.39016	3.10086	4.90085
ENSG00000092929	21.1537	18.1543	14.6545	16.5353	116.347	72.452	82.7635	69.0365	89.0865	62.344	83.5631	86.5891	89.9617	78.6302	79.8134	83.9247	77.8752	65.5188	66.4967	50.2489	48.0602
ENSG00000092931	6.63222	10.8828	11.0643	6.82442	12.2115	20.3716	11.0148	11.5056	8.91778	10.5398	8.94836	7.11078	11.5772	9.04717	10.0404	8.39198	7.77302	9.36929	9.07071	7.07523	4.21319
ENSG00000092964	50.3192	48.6664	79.3301	75.5536	64.2248	58.8739	101.806	42.1516	70.1357	21.9713	29.7294	28.1937	27.985	18.0391	28.2485	32.3218	26.1117	84.721	89.5059	74.3878	86.2504
ENSG00000092969	0	0	0	0	0.0503086	0.1288	0	0.00377849	0.0226882	0	0.0243013	0	0	0.00282787	0	0	0.0138195	0	0	0	0
ENSG00000092978	3.54911	3.95292	4.21694	2.3108	5.65788	6.7801	6.0702	6.06181	5.53882	5.3691	5.7926	5.04214	6.6023	6.25699	5.07296	2.78074	4.68964	13.9341	8.27422	5.49661	7.46288
ENSG00000093000	22.3081	28.1667	28.4958	32.5637	37.7208	30.7129	49.9831	44.1223	44.0458	37.2259	42.0873	38.2012	36.4902	46.9016	35.7439	30.7635	37.7767	23.2671	24.7108	19.5668	21.6823
ENSG00000093009	32.5532	35.1621	53.9236	36.044	52.9272	45.013	49.0829	62.2801	49.9045	66.3424	76.5602	58.8045	49.3299	79.6364	48.1584	40.2729	72.1111	28.3337	26.7764	38.4093	30.5821
ENSG00000093010	18.2237	26.7415	17.1088	21.9799	23.2456	14.5115	16.8002	13.9352	20.6256	18.1268	21.5921	16.7802	21.7573	24.82	25.8467	14.8151	24.8498	19.406	26.6228	32.8497	35.3812
ENSG00000093072	9.37471	10.222	11.5463	16.6381	22.4679	19.0452	25.5115	25.0972	19.3287	19.097	28.4073	26.6901	24.0921	27.6304	21.1578	17.6195	19.4112	48.2342	42.7435	42.5762	24.0702
ENSG00000093134	0	0	0	0	0.0122335	0.0289297	0.0287959	0.00170004	0.0420176	0.00376192	0.000485993	0	0	0.00165794	0	0	0.00689194	0	0	0	0
ENSG00000093144	5.66532	3.93851	5.31563	4.0246	11.2328	9.46717	9.65427	10.229	12.6231	15.3365	12.9217	9.68638	12.6071	13.0172	11.3533	8.41298	12.5554	5.57489	7.07016	7.74897	7.56004
ENSG00000093167	4.74224	4.52508	7.32919	6.49803	6.66265	7.52659	6.74672	7.5753	6.34154	8.2383	7.75113	7.46218	9.77536	8.42214	6.95613	6.84726	7.37313	11.4965	9.64262	7.20607	8.47437
ENSG00000093183	2.96706	4.7	3.37571	4.56631	9.37403	7.6802	7.62506	7.99405	8.21573	7.54891	8.19622	6.55308	7.04015	5.82821	9.03828	6.70762	7.608	8.21001	10.2145	9.5504	8.74741
ENSG00000093217	4.87785	8.66405	6.11102	9.89231	18.3336	18.1115	18.622	16.5217	11.7438	9.19922	10.1729	5.94194	11.6039	8.48094	13.3929	10.1621	8.24948	7.21934	8.04446	8.15514	9.18028
ENSG00000094631	12.3543	12.281	12.1727	10.3081	11.076	17.2433	11.678	11.602	9.31924	7.19263	9.15837	7.57358	9.23663	7.79844	12.6414	8.98446	8.76942	17.4453	17.0162	16.0103	15.7085
ENSG00000094661	0	0	0	0	0	0	0	0	0	0	0	0	0	0	0	0	0	0	0	0	0
ENSG00000094755	0	0	0	0	0	0	0	0	0	0	0	0	0	0	0	0	0	0	0	0	0
ENSG00000094796	0	0	0	0	0	0	0	0	0	0	0	0	0	0	0	0	0	0	0	0	0
ENSG00000094804	57.0372	54.373	52.7906	59.542	40.1636	33.8803	41.295	44.9135	42.3354	53.9253	63.1905	36.3036	47.023	48.0635	36.1226	45.7279	48.6738	29.4244	34.7202	24.4374	29.3268
ENSG00000094841	6.05862	3.26531	2.88483	2.29898	6.93017	5.5203	8.69962	7.79779	8.23101	9.22501	7.85568	5.94144	5.55924	8.49448	5.23514	6.82531	6.90036	5.05767	4.79377	2.69982	3.04218
ENSG00000094880	26.4793	27.5067	33.8728	17.9298	22.5606	16.8683	22.2136	30.0263	26.0662	42.0948	33.0447	30.4502	35.135	36.2501	26.0567	25.7071	34.3187	22.9417	25.3502	20.3277	23.8854
ENSG00000094914	14.6378	22.0192	26.6127	21.6776	40.6719	37.0104	34.5096	39.7601	44.1152	57.1109	51.7289	23.6841	30.8246	36.9866	35.2897	46.9851	56.7671	15.2028	19.6497	19.1964	19.3936
ENSG00000094916	74.2546	88.186	83.7481	96.3493	80.6604	131.92	132.876	140.355	98.8482	78.0592	92.8752	87.2054	83.3249	114.254	89.9516	74.4155	85.5934	99.9193	89.8067	71.1878	71.3292
ENSG00000094963	0	0	0	0	0	0	0	0.00149346	0	0	0	0	0	0	0	0	0	0	0	0	0
ENSG00000094975	16.2034	12.4434	13.8929	11.0694	13.5645	15.1292	16.7217	13.1823	12.1776	10.1151	10.6117	12.0967	12.9566	10.4488	15.2379	11.1612	10.0925	14.5654	11.8756	11.357	8.96297
ENSG00000095002	44.2212	50.0744	54.3649	47.9254	51.6266	47.8668	60.8769	70.0986	54.6667	72.6048	74.2842	59.4242	53.1318	62.1544	62.6205	55.8992	66.7127	47.8301	59.117	59.2062	59.9423
ENSG00000095015	29.9694	25.9497	30.1127	23.0223	3.1629	4.9099	2.67707	3.49196	1.80644	2.22357	2.03118	3.86519	1.63873	2.6197	2.67793	1.83525	2.03871	0.780488	1.14744	1.18714	0.422333
ENSG00000095059	15.9769	18.5652	19.2344	17.7025	24.4603	30.5953	21.0074	31.3924	22.8791	38.5245	25.9481	23.9263	22.0591	31.1785	25.0931	21.817	32.9401	19.7382	18.6429	19.3672	20.2978
ENSG00000095066	1.33896	1.23952	1.10251	0.0907525	0.93985	1.60228	0.507768	0.881068	0.585291	0.595556	0.939861	1.38488	0.398047	0.448971	1.09307	1.80541	0.93547	2.2815	3.59785	1.27232	3.72285
[truncated: 18,135 more rows]

## Sheet: Read_count_matrix
Ensembl	HPBALL_RUNX1-Off_MiSeq_rep1	HPBALL_RUNX1-Off_MiSeq_rep2	HPBALL_RUNX1-On_MiSeq_rep1	HPBALL_RUNX1-On_MiSeq_rep2	KOPTK1_I-BET151_control_DMSO_72h_RNA-seq	KOPTK1_I-BET151_treatment_72h_RNA-seq	KOPTK1_NOTCH1-Off2_RNA-seq	KOPTK1_NOTCH1-Off_RNA-seq	KOPTK1_NOTCH1-On2_RNA-seq	KOPTK1_NOTCH1-On_RNA-seq	KOPTK1_RUNX1-Off2_RNA-seq	KOPTK1_RUNX1-Off_MiSeq_rep1	KOPTK1_RUNX1-Off_MiSeq_rep2	KOPTK1_RUNX1-Off_RNA-seq	KOPTK1_RUNX1-On_MiSeq_rep1	KOPTK1_RUNX1-On_MiSeq_rep2	KOPTK1_RUNX1-On_RNA-seq	RPMI_RUNX1-Off_MiSeq_rep1	RPMI_RUNX1-Off_MiSeq_rep2	RPMI_RUNX1-On_MiSeq_rep1	RPMI_RUNX1-On_MiSeq_rep2
ENSG00000000003	0	0	0	0	0	0	0	1	0	0	0	0	0	0	0	0	6	8	27	22	26
ENSG00000000005	0	0	0	0	0	0	0	0	0	0	0	0	0	0	0	0	0	0	0	0	0
ENSG00000000419	66	67	58	69	2600	1779	1008	6982	1371	6696	9487	86	100	8156	96	64	8537	82	113	98	99
ENSG00000000457	31	22	21	27	2094	2541	821	4583	718	3000	4232	36	35	3154	43	39	3523	53	51	46	37
ENSG00000000460	172	160	160	193	6723	4783	1969	15623	1731	8659	11807	160	157	11407	163	152	10602	163	248	142	166
ENSG00000000938	60	46	41	72	1235	214	50	403	486	2568	3534	14	16	1127	26	52	2625	0	2	2	0
ENSG00000000971	0	0	0	0	1017	1251	158	449	244	785	1522	16	6	555	8	4	474	14	10	15	16
ENSG00000001036	27	18	23	28	0	0	0	2	0	0	0	0	0	0	0	0	0	0	0	0	0
ENSG00000001084	141	130	106	124	4581	6243	1116	7660	1529	6559	13110	164	133	10072	173	124	11421	74	160	95	102
ENSG00000001167	214	217	229	268	10997	16704	6330	36551	5004	19217	26856	370	355	29398	372	275	30816	437	388	328	296
ENSG00000001460	2	0	0	0	50	42	10	24	4	26	79	0	0	37	2	4	42	16	26	6	10
ENSG00000001461	91	120	80	92	4223	7113	1735	9723	1437	4536	6598	101	109	8459	89	86	7081	204	288	112	174
ENSG00000001497	185	165	190	221	7955	6156	1566	11926	2746	10599	20217	157	147	15269	213	209	20759	186	217	218	220
ENSG00000001561	79	68	49	107	1775	1881	720	5566	670	3867	5230	80	81	5158	65	58	4642	98	124	57	80
ENSG00000001617	0	0	0	0	2	0	0	12	2	6	34	0	0	4	0	0	10	0	4	4	4
ENSG00000001626	385	393	274	296	17416	3928	4407	23257	6647	48434	109829	1539	2286	164331	746	778	64208	95	41	2	3
ENSG00000001629	341	301	276	335	10951	10956	3614	18101	3267	9542	18293	248	285	17097	341	262	17656	382	427	309	271
ENSG00000001630	261	203	172	197	2540	648	485	743	997	969	2932	11	26	2087	26	12	2287	48	86	22	36
ENSG00000001631	209	187	186	231	8047	7624	2135	13096	2052	8564	14238	145	161	11051	197	162	12515	186	202	118	157
ENSG00000002016	39	53	25	36	2541	3825	720	3650	664	1870	3238	48	69	2916	43	46	3691	77	89	46	34
ENSG00000002330	45	37	31	28	2845	2104	890	7729	788	4892	8434	65	41	9416	49	36	9178	40	58	55	36
ENSG00000002549	129	154	138	171	3029	2146	690	6171	1305	6288	13444	75	131	11217	102	107	12508	89	106	72	110
ENSG00000002586	767	804	614	780	97040	69147	37337	113543	42574	124180	258195	1636	1519	211303	1665	1590	194133	348	375	552	476
ENSG00000002587	0	0	0	0	43	52	1	0	0	0	0	0	0	0	0	0	0	0	0	0	0
ENSG00000002726	0	0	0	0	0	0	0	0	0	0	0	0	0	0	0	0	0	0	0	0	0
ENSG00000002745	0	0	0	0	0	0	0	0	0	0	0	0	0	0	0	0	0	0	0	0	0
ENSG00000002746	0	0	0	0	15	0	2	27	6	29	21	0	0	15	0	0	53	0	0	0	0
ENSG00000002822	128	124	111	158	9020	9358	2134	10770	1903	5825	14946	129	159	14493	123	136	13592	145	147	124	95
ENSG00000002834	231	202	349	425	34446	31112	14306	68092	11483	31848	67886	350	416	33930	684	623	55187	324	563	481	554
ENSG00000002919	41	48	42	41	2275	2429	663	4309	693	3312	5764	45	53	6034	45	49	5696	38	42	32	34
ENSG00000002933	0	0	0	0	0	0	0	0	0	0	2	0	0	0	0	0	0	0	0	0	0
ENSG00000003056	277	257	181	237	10633	8256	3390	22821	4249	17737	29760	221	320	28721	262	197	26265	293	277	230	238
ENSG00000003096	65	53	51	71	556	74	126	1877	163	1664	1347	10	10	1389	13	14	1606	20	24	8	12
ENSG00000003137	2	0	0	0	2	8	0	8	0	0	2	0	0	0	0	0	2	0	0	0	0
ENSG00000003147	1	2	3	5	12	2	0	43	5	21	28	1	0	20	0	0	34	2	0	0	4
ENSG00000003249	0	0	2	0	0	0	0	0	0	0	4	0	0	0	0	0	0	0	0	0	0
ENSG00000003393	104	94	46	83	2354	2047	975	9651	818	4306	8240	215	160	12543	103	107	7059	103	127	63	79
ENSG00000003400	17	19	25	14	8751	7553	3169	18369	2869	10352	19093	285	287	21643	167	171	12590	143	218	100	113
ENSG00000003402	204	193	161	162	6603	4202	1845	7896	1952	4349	9065	84	70	6248	96	76	6919	328	341	266	238
ENSG00000003436	2	0	0	0	22	0	4	19	0	0	2	0	0	2	0	0	0	117	162	78	106
ENSG00000003509	43	16	41	24	1632	1450	490	3613	579	2696	3801	38	51	3516	63	39	3782	46	42	39	24
ENSG00000003756	319	256	359	390	14156	19887	4035	29902	3352	11430	23544	316	375	18288	364	312	18461	814	857	439	478
ENSG00000003987	0	0	0	0	0	0	0	11	0	0	2	0	0	0	0	0	0	0	0	0	0
ENSG00000003989	0	0	0	0	0	0	0	3	0	2	0	0	0	0	0	0	0	6	26	20	25
ENSG00000004059	191	153	135	219	8241	6118	2758	18166	2614	13006	21504	144	173	21028	162	155	24011	148	206	193	174
ENSG00000004139	9	11	4	7	4229	4060	828	4591	882	2544	7921	50	67	3833	96	129	6572	78	92	71	97
ENSG00000004142	257	254	191	228	10652	7142	2628	14153	3640	12799	25861	150	159	20918	201	163	24461	166	182	137	168
ENSG00000004399	506	457	680	813	1544	508	1779	6131	1576	3084	6162	70	84	5612	92	45	4995	744	773	935	766
ENSG00000004455	406	359	315	350	20770	11582	6159	36656	9164	43236	55238	380	420	52371	537	444	63623	303	358	325	309
ENSG00000004468	42	42	120	201	11296	1535	10182	60259	7142	24681	28931	391	311	26457	409	279	28511	370	262	325	200
ENSG00000004478	839	776	659	764	18510	7152	3020	26480	7771	41692	50468	430	470	52683	564	494	67127	652	733	911	588
ENSG00000004487	972	900	839	987	18468	13997	6085	42122	7175	33926	50918	460	568	43594	656	538	53141	742	1007	789	1002
ENSG00000004534	271	240	242	280	13191	18993	5061	33527	4617	14679	32312	361	374	31032	467	326	31461	598	547	512	451
ENSG00000004660	8	13	11	18	924	991	102	420	191	474	848	12	2	759	8	16	950	25	25	23	24
ENSG00000004700	209	203	157	181	6436	4963	2762	23077	2677	14982	23977	249	250	22249	220	218	17999	300	359	221	263
ENSG00000004766	64	61	71	61	2463	1988	755	5301	727	3839	5836	64	92	5434	71	79	5552	66	74	44	51
ENSG00000004776	0	0	6	2	19	18	12	159	11	102	94	0	2	51	2	1	121	1	0	4	0
ENSG00000004777	116	73	61	83	8115	9460	1696	19701	1110	5087	10241	105	99	9867	117	53	9378	157	173	97	119
ENSG00000004779	153	125	102	97	3701	2188	885	8925	1425	11568	14435	87	118	15034	102	111	16331	80	54	66	74
ENSG00000004799	0	0	0	0	0	0	0	0	0	0	0	0	0	0	0	0	0	0	0	0	0
ENSG00000004809	0	0	0	0	0	0	0	10	0	0	2	0	0	0	0	0	1	0	0	4	0
ENSG00000004838	9	8	2	8	116	190	25	190	18	92	252	1	2	127	0	4	203	0	8	2	8
ENSG00000004846	0	0	0	0	0	0	0	15	0	0	1	0	0	0	0	0	0	0	0	0	0
ENSG00000004848	0	0	0	0	0	0	0	8	0	0	0	0	0	6	0	0	3	0	0	0	0
ENSG00000004864	50	63	32	34	1513	866	346	2521	380	1991	3341	16	27	1989	37	32	2790	17	16	33	26
ENSG00000004866	21	28	18	28	12	22	0	46	8	43	68	2	0	38	0	0	63	2	0	16	2
ENSG00000004897	415	371	376	356	16869	12973	5781	32325	6481	24213	31469	372	435	29642	474	396	31691	359	415	299	351
ENSG00000004939	0	0	0	0	0	0	0	6	0	2	1	0	0	0	0	0	1	0	0	0	0
ENSG00000004948	0	0	0	0	0	0	0	0	0	0	0	0	0	0	0	0	0	0	0	0	0
ENSG00000004961	44	63	32	38	1232	720	336	2831	473	2920	4346	26	34	3555	31	22	4015	39	49	25	31
ENSG00000004975	150	127	107	164	11276	12918	3557	19909	3113	10214	21499	192	220	18481	233	177	21407	352	402	232	293
ENSG00000005001	0	0	0	0	0	0	0	1	0	0	0	0	0	0	0	0	0	0	0	0	0
ENSG00000005007	952	807	720	893	41585	42059	10344	55517	11129	31398	75149	733	942	56745	1024	968	70745	676	825	579	691
ENSG00000005020	0	0	0	0	0	0	0	19	0	0	0	0	0	0	0	0	0	0	0	0	0
ENSG00000005022	759	660	580	747	37619	23036	13537	95090	15974	89386	134210	891	855	121594	852	879	129922	578	702	647	811
ENSG00000005059	318	284	230	285	7368	6409	2989	16812	2657	12063	16380	119	116	15650	145	122	16094	76	74	71	69
ENSG00000005073	0	0	0	0	0	0	0	0	0	0	0	0	0	0	0	0	0	0	0	0	0
ENSG00000005075	94	79	93	92	3654	2773	999	10359	1125	7985	14195	62	70	13152	66	95	14893	34	39	81	58
ENSG00000005100	193	222	188	212	9349	4638	1178	6097	2768	7136	17128	218	264	14654	281	269	17159	120	154	178	193
ENSG00000005102	0	0	0	0	0	0	0	1	0	0	0	0	0	0	0	0	2	0	0	4	0
ENSG00000005108	0	0	0	0	0	0	0	5	1	0	4	0	0	2	0	0	4	3	8	22	22
ENSG00000005156	205	205	165	217	7857	6456	2371	14137	2969	9681	16896	165	190	15117	220	200	17245	166	210	181	203
ENSG00000005175	122	132	127	162	4537	5127	1812	12144	2195	10137	14059	121	153	13744	143	122	13435	142	174	113	134
ENSG00000005187	2	0	0	0	16	42	4	24	18	38	33	0	0	22	0	0	42	0	0	0	0
ENSG00000005189	105	74	83	124	1696	1087	680	3727	600	2610	5206	42	44	3265	43	34	3321	48	65	37	36
ENSG00000005194	65	57	64	75	5255	4187	1285	11666	1829	10938	19073	109	126	16936	121	122	19404	57	92	82	94
ENSG00000005238	6	2	6	2	638	501	313	1855	143	615	1239	15	13	1078	6	10	884	32	60	30	37
ENSG00000005243	0	0	0	0	0	2	0	0	0	2	6	0	0	2	0	0	0	1	0	0	0
ENSG00000005249	154	123	132	136	3360	4171	730	6662	687	4425	5124	37	43	4861	62	48	5428	60	80	52	61
ENSG00000005302	70	60	56	64	2919	2276	1089	7636	1138	5924	7178	91	86	7517	87	80	7183	71	101	65	84
ENSG00000005339	547	485	410	442	21142	25529	10097	45461	7048	13661	33121	462	508	33271	573	441	32034	658	700	396	379
ENSG00000005379	112	83	40	68	14392	58657	2871	10341	2172	4219	7738	96	116	7970	154	97	8187	88	64	51	22
ENSG00000005381	0	0	0	0	0	3	0	0	1	2	0	0	0	0	0	0	0	0	0	0	0
ENSG00000005421	18	38	45	44	211	8	28	87	10	53	210	4	0	262	0	4	81	0	0	0	0
ENSG00000005436	76	81	66	91	2992	3125	979	5277	958	3955	6054	97	62	5354	110	67	5720	79	82	51	114
ENSG00000005448	38	33	45	63	2890	977	811	4780	929	4234	4303	23	31	2799	21	27	4700	48	36	59	52
ENSG00000005469	18	16	12	22	1211	1181	404	4120	336	2257	4470	22	21	1850	45	33	3354	39	38	53	34
ENSG00000005471	7	10	2	6	2	0	4	5	0	2	4	0	0	2	0	0	2	0	0	0	0
ENSG00000005483	1088	938	1014	1175	23160	18809	11550	87739	8313	33914	52871	784	817	59289	709	688	47739	934	973	529	717
ENSG00000005486	168	172	147	206	5953	6282	2294	12953	1768	7060	15944	218	187	21192	148	148	16362	140	171	98	83
ENSG00000005513	0	0	0	0	13	6	2	2	0	2	0	0	0	0	0	0	2	0	0	0	0
ENSG00000005700	164	116	165	126	7869	6080	3329	20860	3330	14464	21665	260	265	18381	278	242	18489	189	272	138	168
ENSG00000005801	128	141	124	160	6332	6154	1449	8958	1545	6154	11725	95	127	8044	173	120	8534	118	128	120	136
ENSG00000005810	955	956	1034	1104	43159	40709	11116	52893	13931	25567	57733	888	973	53279	1103	902	52048	666	734	415	424
ENSG00000005812	112	117	91	127	6137	6801	3003	14978	2727	9156	14597	148	137	11735	170	157	12058	124	165	115	149
ENSG00000005844	14	12	26	36	17240	15488	5922	32314	5192	14979	21665	238	261	17305	302	246	20529	53	73	51	37
ENSG00000005882	0	0	0	0	672	267	613	3158	438	1151	3165	14	12	2105	24	12	2288	87	110	75	112
ENSG00000005884	0	0	0	0	25	2	8	10	12	4	44	0	0	16	0	2	13	6	4	4	0
ENSG00000005889	221	183	206	191	7562	9453	3131	15506	2598	7350	13495	117	153	9454	178	137	9632	275	330	236	208
ENSG00000005893	324	320	211	333	7416	6021	4229	21200	3655	14916	24796	287	265	23721	213	232	20861	533	589	341	438
ENSG00000005955	362	313	303	341	7871	8830	2831	23363	2575	11864	23796	245	256	20617	317	221	20200	274	348	203	268
ENSG00000005961	2	2	2	0	12	53	5	27	3	7	8	0	2	10	0	0	12	0	1	0	0
ENSG00000005981	0	0	0	0	1	0	0	1	0	0	4	0	0	23	0	0	0	0	0	0	0
ENSG00000006007	171	147	112	136	5130	4602	2095	13768	2039	10044	16285	151	170	15821	143	137	15659	170	212	144	147
ENSG00000006015	65	73	67	87	2553	2994	458	4683	494	2853	8521	38	40	5352	56	43	6937	44	26	50	63
ENSG00000006016	0	4	2	2	10	2	0	14	2	6	17	0	0	5	0	0	12	0	0	0	0
ENSG00000006025	58	52	33	44	2967	4718	629	4278	550	1672	4343	50	47	4355	56	27	3881	44	93	63	60
ENSG00000006042	0	0	0	0	0	0	0	2	0	0	0	0	0	0	0	0	0	73	108	85	113
ENSG00000006047	0	0	0	0	282	46	88	1458	47	337	1360	18	20	918	10	10	783	105	123	142	135
ENSG00000006059	0	0	0	0	0	0	0	0	0	0	0	0	0	0	0	0	0	0	0	0	0
ENSG00000006071	0	0	0	0	51	3	6	4	61	39	286	7	4	210	2	2	101	0	0	0	0
ENSG00000006074	0	0	0	0	0	0	0	1	0	0	0	0	0	0	0	0	0	0	0	0	0
ENSG00000006075	0	0	0	0	0	0	0	2	0	0	0	0	0	0	0	0	0	0	0	0	0
ENSG00000006114	208	241	282	292	14313	12171	6696	42161	4726	17600	32990	296	321	24471	376	289	26560	539	580	402	423
ENSG00000006116	0	0	0	0	0	0	0	2	0	0	0	0	0	0	1	0	0	0	0	0	0
ENSG00000006118	0	0	0	0	16	11	2	25	6	15	21	0	0	10	0	0	36	0	4	0	3
ENSG00000006125	544	540	571	667	26472	15379	11295	63552	11763	44190	52349	655	623	56725	870	726	64184	900	1100	867	924
ENSG00000006128	0	0	0	0	0	0	0	0	0	0	0	0	0	0	0	0	0	0	0	0	0
ENSG00000006194	109	113	74	97	5406	6087	1651	8937	1646	5197	13459	141	172	13897	159	119	12953	108	130	65	141
ENSG00000006210	0	0	0	0	0	0	0	8	0	2	0	0	0	0	0	0	0	0	0	0	0
ENSG00000006282	32	26	28	32	69	38	24	34	26	12	68	2	0	8	0	0	42	2	0	2	2
ENSG00000006283	0	0	0	0	2	0	0	0	0	0	1	0	0	0	0	0	0	2	2	0	0
ENSG00000006327	0	0	0	0	7	13	4	10	2	16	24	0	0	9	0	0	26	0	0	0	0
ENSG00000006377	0	0	0	0	0	0	0	0	0	0	0	0	0	0	0	0	0	8	10	2	6
ENSG00000006432	101	111	83	92	5851	9427	1628	9878	1586	3900	7524	155	153	6996	153	113	7441	77	90	58	55
ENSG00000006451	159	130	149	150	5984	4610	2356	14320	2469	11126	14489	187	191	16004	160	142	15109	106	124	90	108
ENSG00000006453	0	0	0	0	0	0	0	2	0	0	1	0	0	0	0	0	0	2	2	0	0
ENSG00000006459	57	32	14	33	4142	3040	1957	8586	1881	5634	3281	53	51	4218	65	55	3141	20	45	12	14
ENSG00000006468	0	0	0	0	2	1	0	9	0	1	0	0	0	0	0	0	0	0	0	0	0
ENSG00000006530	193	185	126	146	5880	5213	1451	9241	1892	8676	13826	107	115	12060	140	122	13625	116	107	110	112
ENSG00000006534	0	0	0	0	0	0	0	0	0	0	0	0	0	0	0	0	0	0	0	0	0
ENSG00000006555	0	0	0	0	0	0	0	0	0	0	0	0	0	0	0	0	0	0	0	0	0
ENSG00000006576	243	256	215	237	5824	5919	1889	17174	1564	8594	12752	172	187	13355	143	124	11955	148	210	135	132
ENSG00000006606	0	0	0	0	0	0	0	1	0	0	0	0	0	0	0	0	0	0	0	0	0
ENSG00000006607	96	75	149	128	5014	4146	1160	7043	1620	4820	7648	57	79	4746	109	104	7774	54	127	120	148
ENSG00000006611	0	0	0	0	0	0	0	1	19	12	95	0	0	70	0	0	8	0	0	0	0
ENSG00000006625	106	124	105	118	2996	1220	648	6917	1200	8454	13544	67	109	10341	115	116	11216	111	101	70	90
ENSG00000006634	242	204	295	336	7311	6441	2494	18805	2968	15659	21113	119	116	10439	250	221	22001	75	100	120	151
ENSG00000006638	0	0	0	0	7	0	0	0	0	0	1	0	0	0	0	0	0	0	0	0	0
ENSG00000006652	310	292	247	285	2289	3481	534	4272	670	3726	5724	78	84	5478	78	68	5177	110	139	111	107
ENSG00000006659	0	0	0	0	0	0	0	2	0	0	0	0	0	0	0	0	2	0	0	0	0
ENSG00000006695	84	80	54	73	2981	1824	685	3628	1056	3743	6356	49	74	6434	56	56	6774	37	37	48	58
ENSG00000006704	0	0	0	0	25	14	8	30	6	46	135	0	0	50	6	0	135	134	118	106	146
ENSG00000006712	165	225	132	200	4684	3748	1850	14043	1997	9213	16621	153	104	16256	128	150	18348	120	162	128	147
ENSG00000006715	218	212	153	183	6098	4836	1836	16272	1889	10915	16105	199	219	18119	201	156	15584	332	320	228	216
ENSG00000006740	0	2	0	0	115	67	99	511	97	331	571	6	6	433	12	8	570	76	104	35	49
ENSG00000006744	417	348	318	329	13327	10625	3016	18329	4400	16731	34613	290	310	29469	356	303	35609	190	233	213	257
ENSG00000006747	0	0	0	0	0	0	0	8	1	0	0	0	0	2	0	0	0	0	0	0	0
ENSG00000006756	0	0	0	0	0	0	0	3	0	0	2	0	0	0	0	0	0	0	0	0	0
ENSG00000006757	0	0	0	0	0	0	0	4	0	0	0	0	0	0	0	0	0	0	0	0	0
ENSG00000006788	0	0	0	0	7	2	0	3	1	0	3	0	0	2	0	0	0	0	0	0	0
ENSG00000006831	422	413	283	381	14771	16383	5877	21552	5924	15305	26241	234	320	23669	287	252	24537	310	352	221	243
ENSG00000006837	55	85	62	70	2652	2209	1127	7477	1223	6481	8365	73	75	7799	97	70	8820	36	45	35	43
ENSG00000007001	0	0	0	0	0	1	0	3	0	0	0	0	0	0	0	0	0	0	0	0	0
ENSG00000007038	0	0	0	0	2699	806	344	2990	687	3117	6311	41	52	4307	58	48	6351	45	33	58	49
ENSG00000007047	311	342	353	345	4224	4093	1815	9482	1500	4784	7353	104	113	6777	98	128	8092	67	82	63	82
ENSG00000007062	0	0	0	0	0	0	0	12	1	3	4	0	0	0	0	0	0	0	0	0	0
ENSG00000007080	207	161	144	167	9544	7094	2449	12327	3632	10088	19440	155	133	19291	173	157	22655	85	71	87	119
ENSG00000007129	0	2	0	2	93	18	28	71	42	83	180	2	0	111	2	0	115	0	0	0	0
ENSG00000007168	609	579	570	635	20981	23597	8392	50146	7340	27369	43987	457	534	40579	574	461	40370	731	818	579	588
ENSG00000007171	2	0	0	0	0	8	1	6	0	0	0	0	0	2	0	0	0	0	0	0	0
ENSG00000007174	0	0	0	0	5	0	0	18	0	0	0	0	0	0	0	0	0	0	0	0	0
ENSG00000007202	839	807	815	872	41135	32991	9441	55545	12369	35749	68111	657	814	54075	1126	969	70430	903	1062	1118	1002
ENSG00000007216	0	0	0	0	0	0	0	2	0	0	0	0	0	0	0	0	0	0	0	0	0
ENSG00000007237	1072	957	1135	1187	23943	18523	9272	33740	9379	19192	40254	443	386	34369	477	350	29298	1100	1097	713	942
ENSG00000007255	20	28	16	23	905	1029	223	3206	304	2057	5019	29	23	3180	23	22	4501	30	21	28	38
ENSG00000007264	0	0	0	0	2	0	0	2	0	0	0	0	0	0	0	0	0	0	0	0	0
ENSG00000007306	0	0	0	0	0	0	0	0	0	0	0	0	0	0	0	0	0	0	0	0	0
ENSG00000007312	4	4	2	2	631	76	135	1016	236	1119	2668	13	45	2775	11	33	2548	4	10	6	0
ENSG00000007314	0	0	2	0	16	5	0	4	0	6	20	0	0	4	0	0	8	17	31	34	19
ENSG00000007341	15	17	9	20	1917	1863	628	2498	568	1673	2854	32	20	2413	36	22	2214	51	50	54	39
ENSG00000007350	0	0	2	0	28	6	0	93	4	78	67	0	0	12	2	2	81	8	4	8	4
ENSG00000007372	0	0	0	0	22	30	20	158	2	42	110	2	0	56	0	0	85	56	48	35	48
ENSG00000007376	50	53	27	56	4587	5274	871	4609	1038	2983	8509	65	48	7158	63	82	9194	41	39	41	56
ENSG00000007384	0	1	0	0	0	2	0	4	0	4	4	0	0	1	0	0	5	2	2	0	0
ENSG00000007392	73	70	69	90	7895	16038	1607	13850	1673	7125	10655	167	189	14594	202	152	13334	150	177	168	152
ENSG00000007402	0	0	0	0	11	3	5	2	5	4	36	2	0	19	0	0	15	0	0	0	0
ENSG00000007516	0	10	0	0	38	68	6	5	6	3	24	0	0	13	0	0	14	0	0	0	0
ENSG00000007520	29	43	21	27	2707	1879	628	5575	802	3954	8368	46	44	7269	83	48	8778	34	54	46	39
ENSG00000007541	14	15	21	26	5921	9685	1241	5577	892	2132	6675	30	62	3636	75	66	5214	104	115	92	125
ENSG00000007545	385	372	274	303	9137	10648	2395	13300	1990	4957	12759	163	150	10112	187	133	11314	139	130	116	111
ENSG00000007866	6	4	0	8	18	6	10	103	7	38	75	0	0	47	0	4	83	0	0	0	0
ENSG00000007908	0	0	0	0	0	0	0	8	0	0	0	0	0	0	0	0	0	0	0	0	0
ENSG00000007923	215	166	115	143	7474	5769	1427	7815	2123	6130	15309	187	195	14002	159	175	15013	198	222	196	222
ENSG00000007933	0	0	0	0	0	0	0	8	0	0	0	0	0	0	0	0	0	0	0	0	0
ENSG00000007944	0	0	0	0	39	50	9	330	14	72	47	0	2	69	3	3	47	16	30	21	15
ENSG00000007952	0	0	0	0	0	0	0	0	0	0	0	0	0	0	0	0	0	0	0	0	0
ENSG00000007968	1427	1305	1287	1553	31505	23729	10983	50049	7285	19811	43141	394	421	29352	443	398	35606	472	672	491	554
ENSG00000008018	253	219	174	218	6635	4442	2100	20306	2895	21159	35442	185	246	31496	231	218	31665	153	229	197	254
ENSG00000008056	24	15	23	18	14	12	1	25	0	7	25	0	0	17	0	0	22	0	0	0	0
ENSG00000008083	696	688	501	687	16674	13041	10906	55251	5751	16936	37772	351	396	30277	382	394	28047	281	344	219	272
ENSG00000008086	12	7	11	17	131	293	64	304	53	76	115	12	2	137	6	0	131	16	13	0	4
ENSG00000008118	0	0	0	0	0	0	0	0	0	2	0	0	0	0	0	0	0	0	0	0	0
ENSG00000008128	249	186	177	221	4938	6300	1184	16662	1178	9190	17614	217	236	17257	214	250	17374	251	261	184	196
ENSG00000008130	220	204	205	209	10558	9449	1807	11957	2752	9742	21063	203	270	18116	248	214	20982	160	204	188	194
ENSG00000008196	0	0	0	0	0	0	0	3	0	0	0	0	0	0	0	0	0	0	0	0	0
ENSG00000008197	0	0	0	0	0	0	0	4	0	0	0	0	0	0	0	0	0	0	0	0	0
ENSG00000008226	0	0	0	0	2	5	0	4	0	0	4	0	0	4	0	0	1	2	2	0	2
ENSG00000008256	20	5	12	12	300	229	86	2137	86	1380	2027	34	42	1984	42	36	2211	48	81	49	65
ENSG00000008277	82	67	74	79	6536	5341	2452	14141	2176	6199	10701	116	164	6733	169	167	8374	186	187	123	120
ENSG00000008282	200	209	207	248	11240	6095	5047	36746	4645	27200	32505	275	302	31969	319	342	34049	347	399	324	364
ENSG00000008283	0	0	0	0	6	2	0	2	2	0	1	0	0	0	0	0	2	0	10	6	13
ENSG00000008294	459	402	406	424	7582	9677	2732	14022	2973	8204	13388	122	161	7862	216	213	12259	240	266	197	244
ENSG00000008300	31	35	44	44	8774	3946	820	2567	1816	2175	7099	48	81	3647	100	64	6201	178	254	190	217
ENSG00000008311	39	45	72	41	0	10	4	28	4	12	15	0	0	12	0	0	10	106	111	78	58
ENSG00000008323	0	0	0	0	2	0	0	0	0	0	2	0	0	0	0	0	0	0	0	0	0
ENSG00000008324	43	41	19	38	1473	902	480	4201	553	3097	4318	43	27	3853	35	40	4223	44	71	59	84
ENSG00000008382	27	37	37	34	1864	2072	738	4048	644	2033	4429	29	19	2872	48	40	4528	60	67	64	44
ENSG00000008394	0	0	0	0	0	0	0	11	0	0	0	0	0	1	0	0	0	0	0	0	0
ENSG00000008405	114	108	101	130	4413	5545	1936	12902	1644	8235	9517	115	138	10470	161	113	10932	138	120	122	98
ENSG00000008438	0	0	0	0	0	0	0	0	0	0	0	0	0	0	0	0	0	0	0	0	0
ENSG00000008441	4	0	0	2	4912	3568	1595	7365	1574	5060	10358	111	117	9043	125	131	9609	212	292	194	205
ENSG00000008513	31	38	24	38	7542	12060	4699	26734	2973	8753	12466	142	156	13104	137	91	9897	332	466	255	349
ENSG00000008516	0	0	0	0	22	12	4	8	3	3	12	0	0	14	0	0	8	0	0	0	0
ENSG00000008517	2	8	2	0	18425	5574	11462	73966	5354	34441	58637	208	210	33605	340	250	52643	119	146	183	193
ENSG00000008710	153	169	144	218	24537	40221	4994	23660	3767	6879	19608	234	342	19163	373	231	20825	517	618	257	340
ENSG00000008735	9	13	4	8	65	199	24	201	6	57	175	4	4	163	2	0	117	12	22	8	2
ENSG00000008838	322	306	269	261	16479	10337	4233	25716	4943	16706	34470	380	350	29872	402	314	33137	314	321	219	299
ENSG00000008853	135	123	111	133	831	1336	382	1305	221	426	1051	4	16	604	10	12	1232	89	118	121	132
ENSG00000008869	44	74	59	60	5356	7106	1616	10959	1539	5287	8608	101	165	8704	145	128	8961	157	202	104	132
ENSG00000008952	359	335	307	301	7180	6387	3474	27854	3560	20473	26983	249	208	23398	243	185	24486	290	368	279	297
ENSG00000009307	1575	1527	1508	1716	52586	34861	21565	132012	24788	98916	162605	1595	1748	140485	1903	1593	148821	1992	2508	2121	2281
ENSG00000009335	286	276	413	508	14431	16542	2834	16192	3507	12722	26786	202	168	14672	330	300	24243	213	269	307	391
ENSG00000009413	349	396	326	362	11839	13812	3986	19076	3716	7205	21067	280	199	14922	292	208	14067	99	165	56	64
ENSG00000009694	8	10	6	15	3425	451	3151	8270	1201	2535	4167	58	92	3703	56	58	3192	20	22	11	6
ENSG00000009709	0	0	0	0	0	0	0	0	0	0	0	0	0	0	0	0	0	2	0	2	2
ENSG00000009724	0	2	2	0	42	27	6	3	4	2	15	0	0	10	7	0	32	0	0	0	2
ENSG00000009765	0	0	0	0	0	0	0	0	0	0	0	0	0	0	0	0	0	0	0	0	0
ENSG00000009780	25	47	24	40	2299	2177	680	3688	794	2676	4113	43	67	3833	60	52	4171	36	74	47	45
ENSG00000009790	202	175	203	251	13264	12729	3995	24598	3797	12011	20596	184	179	15888	226	209	19901	95	101	78	44
ENSG00000009830	76	55	39	54	2397	2270	386	2177	511	1526	3726	34	57	3236	51	45	3228	17	42	28	31
ENSG00000009844	154	174	118	163	6285	5079	2874	17792	2972	15013	18878	187	170	17321	170	143	17697	194	219	192	214
ENSG00000009950	0	0	0	0	0	0	0	0	0	0	0	0	0	0	0	0	2	0	0	0	0
ENSG00000009954	1982	1967	1826	2072	54996	43670	18022	110968	17274	61027	114409	1323	1639	101272	1597	1521	108338	916	1228	915	1089
ENSG00000010017	156	124	264	323	8994	11244	4107	23601	3558	13024	25334	176	153	14205	291	219	21305	239	323	338	375
ENSG00000010030	0	0	0	0	2	3	0	2	0	6	21	0	0	4	0	0	0	0	0	0	0
ENSG00000010072	56	68	43	55	2101	2200	748	4890	692	3493	4778	20	37	2922	54	52	4882	26	46	43	60
ENSG00000010165	133	126	112	117	8389	5064	1837	10488	2504	8675	18998	172	203	17485	244	178	21172	157	128	131	136
ENSG00000010219	65	68	40	55	1505	1276	399	3257	490	2604	4016	47	30	3950	51	39	4086	38	37	23	29
ENSG00000010244	865	813	791	986	41329	41372	12357	82079	12737	53662	86613	914	876	92212	994	912	101324	1172	1142	839	945
ENSG00000010256	371	325	277	305	14301	9404	3994	27498	5064	24677	44844	273	266	36620	311	299	45610	318	409	356	397
ENSG00000010270	89	118	95	125	4578	3202	1363	10401	1595	8886	12299	111	138	12371	93	126	13145	113	103	107	126
ENSG00000010278	0	0	2	0	8	0	0	42	0	31	29	0	0	26	0	2	28	2	6	10	5
ENSG00000010282	0	0	1	0	0	2	0	0	0	0	0	0	0	0	0	0	1	0	0	0	0
ENSG00000010292	2266	1985	2068	2415	68015	50269	25167	154056	24017	90403	131335	1325	1492	114264	1657	1489	123426	2196	2492	1963	1811
ENSG00000010295	69	68	52	80	3001	4801	664	4546	450	1341	4667	56	64	3646	49	39	3688	118	80	76	48
ENSG00000010310	1	0	4	8	25	6	50	401	20	54	89	3	2	111	0	0	91	0	0	0	0
ENSG00000010318	37	17	34	48	2077	1094	603	2821	621	2329	4288	22	25	1937	31	30	2439	101	87	37	43
ENSG00000010319	7	5	9	15	48	21	12	34	13	12	172	0	2	44	0	4	67	2	7	4	0
ENSG00000010322	317	277	240	315	21824	21730	5678	35655	4910	13674	32596	423	492	27196	496	435	32057	817	871	636	744
ENSG00000010327	0	0	0	0	11	18	3	8	0	4	17	0	0	10	0	0	7	0	0	2	0
ENSG00000010361	40	58	57	65	3313	1689	924	3474	897	2655	4119	51	33	3545	59	76	4432	50	63	56	43
ENSG00000010379	0	0	0	0	4	6	0	61	0	6	5	0	0	0	0	0	4	0	0	0	0
ENSG00000010404	176	140	121	92	6703	7579	2460	20290	2469	11923	21678	217	221	18381	245	243	18374	518	532	319	367
ENSG00000010438	0	0	0	1	0	0	0	9	0	0	0	0	0	4	0	0	0	0	0	0	0
ENSG00000010539	47	47	26	54	3059	2875	1071	7598	937	4199	8077	77	59	4679	70	65	5981	42	56	34	56
ENSG00000010610	1679	1388	1281	1431	2178	132	1910	2130	1527	2071	3074	61	50	6699	22	8	2562	0	2	0	0
ENSG00000010626	7	11	12	17	576	378	309	1916	197	1073	1514	19	7	1007	7	15	1567	17	23	19	17
ENSG00000010671	0	0	2	0	13	3	0	20	2	20	19	0	0	10	0	0	22	0	0	0	0
ENSG00000010704	0	2	0	0	44	11	0	96	6	34	50	2	2	35	0	0	47	0	1	2	2
ENSG00000010803	345	295	362	399	9410	5280	2736	14217	3146	10101	16440	174	171	13012	225	173	17506	174	225	198	219
ENSG00000010810	153	187	193	232	14229	16379	3826	21103	4539	14381	25594	174	237	18902	272	222	22141	167	138	225	205
ENSG00000010818	637	534	431	558	15755	6975	8303	26969	6590	12249	27152	365	432	25709	351	334	19636	223	263	168	204
ENSG00000010932	0	0	0	0	0	0	0	4	0	0	0	0	0	0	0	0	0	0	0	0	0
ENSG00000011007	292	340	203	283	7218	7139	2128	13147	2338	9299	17222	186	216	14623	219	207	15764	171	238	108	173
ENSG00000011009	88	68	55	60	5476	3503	1240	8395	1368	6097	11568	63	77	11647	108	102	12882	30	73	46	51
ENSG00000011021	76	59	59	76	5257	5720	834	4385	934	1871	4504	65	111	4264	89	80	4590	176	179	105	117
ENSG00000011028	51	63	120	148	6855	5559	2345	17523	1843	7799	11569	84	116	5273	198	169	10682	258	290	279	239
ENSG00000011052	647	558	382	501	15520	6005	2517	21539	7531	42586	72098	297	367	60331	348	365	71240	199	263	356	375
ENSG00000011083	0	0	0	0	0	0	0	0	0	0	0	0	0	0	0	0	0	0	0	0	0
ENSG00000011105	12	2	8	0	9	0	6	4	7	17	6	0	0	13	0	0	13	0	0	0	2
ENSG00000011114	167	143	143	159	4107	4393	1430	7388	1262	3478	6375	87	90	5637	109	79	5468	191	166	86	127
ENSG00000011132	54	40	29	30	2918	2839	655	4914	716	2732	4761	54	51	4305	67	62	5055	40	56	26	30
ENSG00000011143	45	29	43	27	2697	1679	719	4905	855	3799	6381	40	54	4488	82	75	6221	48	74	48	70
ENSG00000011198	20	6	15	24	1109	967	444	2116	423	1334	2167	12	19	1287	26	15	2024	19	13	35	16
ENSG00000011201	0	0	0	0	0	3	0	1	0	0	5	0	0	0	0	0	0	0	0	0	0
ENSG00000011243	323	298	217	240	8975	15858	2306	15026	2127	7067	15447	198	207	16904	184	110	15695	222	260	199	249
ENSG00000011258	227	151	173	209	6190	6492	2645	15945	2237	8213	13003	143	165	10007	212	161	10706	270	319	158	226
ENSG00000011260	145	149	144	142	4286	2790	1083	10020	1643	11338	14598	111	135	15230	148	121	17055	112	164	152	180
ENSG00000011275	355	335	283	270	14307	17704	3345	20483	3549	12742	24718	435	510	25022	360	328	23780	517	444	280	304
ENSG00000011295	193	157	167	158	6051	6350	1789	14028	2133	9432	17328	159	165	13860	177	137	15908	194	256	162	208
ENSG00000011304	1369	1168	1612	1832	84264	69066	22289	132671	25328	89154	163605	1469	1399	127176	2033	1665	159877	1189	1387	1419	1390
ENSG00000011332	22	16	14	16	574	204	171	851	200	565	982	19	13	1027	9	10	1067	2	2	0	0
ENSG00000011347	2	4	1	0	0	2	0	2	0	0	0	0	0	2	0	0	0	0	0	0	0
ENSG00000011376	113	111	103	133	8467	5887	1907	10741	2953	9189	16529	198	198	16438	157	203	16961	139	160	139	173
ENSG00000011405	192	191	186	231	5046	5920	1687	7713	1584	3713	5967	97	103	5268	118	124	5681	261	324	208	239
ENSG00000011422	8	2	2	3	759	67	600	5175	368	1605	3146	16	17	2690	24	30	2488	49	27	25	21
ENSG00000011426	561	478	514	608	16898	17172	5782	38450	5562	21380	33669	364	411	28549	463	311	30932	545	608	417	467
ENSG00000011451	268	238	211	242	11364	12173	2337	16331	2390	7389	19666	196	205	14622	303	209	18460	253	261	262	237
ENSG00000011454	162	128	138	194	6700	8818	2150	13703	2097	7694	12505	109	147	9154	179	125	11943	311	371	254	282
ENSG00000011465	0	0	0	0	0	0	0	20	0	0	0	0	0	0	0	0	0	0	0	0	0
ENSG00000011478	19	29	18	14	1267	917	238	829	398	1155	1596	12	11	1519	6	6	1783	17	23	23	14
ENSG00000011485	312	284	228	258	7790	6655	2185	12717	2585	10039	17530	142	134	16221	196	155	19899	101	126	123	126
ENSG00000011523	99	105	82	97	2635	3752	1246	7728	925	3051	6934	58	36	3908	110	62	5207	153	193	117	184
ENSG00000011566	32	47	33	45	2807	4466	936	5873	780	3036	4817	55	55	3857	49	61	3814	95	120	42	74
ENSG00000011590	0	0	0	0	0	0	0	8	2	3	0	0	0	1	0	0	1	0	0	0	0
ENSG00000011600	0	0	0	0	1	0	4	8	0	2	8	0	0	1	0	0	5	0	0	0	0
ENSG00000011638	28	30	26	34	693	148	365	2755	318	1980	2903	10	39	2581	27	16	2726	18	19	12	17
ENSG00000011677	2	0	0	0	1	21	0	18	0	5	6	0	0	4	0	0	4	18	8	20	8
ENSG00000012048	577	507	519	592	17115	10929	6668	43708	5848	20756	39895	538	539	34571	528	514	29968	747	1079	583	766
ENSG00000012061	157	135	126	136	5809	2791	1569	9333	2097	8313	14097	110	124	10766	138	116	14645	135	128	116	111
ENSG00000012124	0	0	0	0	0	0	0	4	0	0	0	0	0	0	0	0	0	2	0	0	0
ENSG00000012174	49	52	61	72	2275	2111	660	4551	681	3051	5072	42	50	4329	51	46	4499	71	94	74	55
ENSG00000012211	24	20	16	28	1010	279	275	1686	274	1258	1922	13	30	1734	34	20	2035	23	13	14	12
ENSG00000012223	0	0	0	0	14	0	0	7	2	6	16	0	0	10	0	0	7	0	0	0	0
ENSG00000012232	184	171	179	222	8562	6444	3069	16901	2909	8809	16199	176	200	14924	248	186	16986	172	197	142	195
ENSG00000012504	0	0	0	0	1	0	0	3	0	0	0	0	0	0	0	0	0	0	0	0	0
ENSG00000012660	1030	1086	844	987	36478	18494	19624	84135	18202	65175	116145	1345	1314	117520	1181	889	93526	1410	1477	877	1102
ENSG00000012779	0	0	0	0	0	0	0	5	0	0	17	0	0	19	0	0	0	0	0	0	0
ENSG00000012817	0	0	0	0	12980	17229	5481	31631	4419	11679	23167	339	326	22115	355	329	21461	0	0	0	0
ENSG00000012822	88	58	48	52	1907	3302	1102	7528	648	2374	5286	48	49	4605	59	42	4077	214	216	132	166
ENSG00000012963	405	334	484	567	13576	9908	6197	45350	5396	29443	46235	320	318	29364	452	370	39638	231	294	186	239
ENSG00000012983	168	195	155	211	4662	3476	1507	10712	1671	6547	10743	133	124	9957	197	133	10671	201	221	131	150
ENSG00000013016	2	2	0	0	567	184	143	1524	122	838	1356	2	10	1000	21	20	1364	10	6	7	10
ENSG00000013275	268	246	227	219	11599	7528	3197	18804	3870	16565	28170	205	230	24922	223	228	30139	107	130	110	118
ENSG00000013288	124	118	114	68	7268	6322	2492	10918	1940	4255	13694	148	173	11890	168	126	11798	120	120	88	97
ENSG00000013293	0	0	0	0	0	0	0	3	0	0	0	0	0	0	0	0	0	0	0	0	0
ENSG00000013297	0	4	0	0	3	13	0	16	0	0	4	0	0	0	0	0	0	0	0	0	0
ENSG00000013306	408	375	249	293	9402	11598	2588	15801	3017	11520	26312	217	212	20924	233	221	24903	129	138	173	177
ENSG00000013364	4	5	0	10	1784	2766	438	2037	421	1095	2356	18	26	1500	20	20	2175	17	21	11	20
ENSG00000013374	215	206	158	170	10674	6753	3274	19987	3649	16182	27476	214	306	26864	261	246	24183	246	244	180	208
ENSG00000013375	49	33	41	42	1518	1672	568	3947	642	2613	3503	48	52	2875	57	41	2910	66	61	34	45
ENSG00000013392	2	6	0	4	261	214	114	1106	104	719	1030	8	4	1029	19	11	624	18	17	2	6
ENSG00000013441	310	330	286	275	7122	13026	3236	27289	1965	10581	13322	145	222	11086	132	166	9923	144	217	82	139
ENSG00000013503	99	99	86	91	3301	2921	807	4574	1148	4804	8860	67	75	6763	102	93	8078	38	50	58	47
ENSG00000013523	147	143	84	82	2866	2226	647	4247	877	3308	6893	78	70	6046	76	80	6667	77	77	60	65
ENSG00000013561	73	59	52	65	3672	3479	1624	11839	1468	8762	9780	91	118	10471	94	69	9923	69	77	76	69
ENSG00000013563	20	26	15	13	937	515	260	1049	277	794	2281	14	8	1063	4	10	1224	27	35	18	55
ENSG00000013573	392	278	322	406	16122	21323	3023	29429	3216	13130	33698	336	269	24382	434	329	27423	363	468	300	333
ENSG00000013583	18	25	35	47	26	6	13	56	10	33	60	0	0	30	2	0	70	12	8	8	17
ENSG00000013588	0	0	2	0	0	0	0	14	0	0	2	0	0	2	0	0	2	0	0	0	0
ENSG00000013619	0	0	0	0	0	4	0	4	0	2	0	0	0	0	2	0	1	0	0	0	0
ENSG00000013725	292	302	362	393	13035	4870	4151	20123	4117	11433	18549	174	142	14280	246	230	20638	75	80	99	88
ENSG00000013810	950	824	927	1005	30307	28572	8447	60576	7756	30306	53698	645	612	48780	797	669	58489	732	714	764	721
ENSG00000014123	94	68	72	113	4701	4201	2195	13212	2342	9848	13246	124	130	10872	197	113	10657	78	88	52	56
ENSG00000014138	345	265	355	343	12046	9472	3205	22636	3284	15513	26470	195	288	24075	279	250	24929	185	237	186	242
ENSG00000014164	115	97	93	114	7107	9612	1968	11751	1770	6079	11607	164	139	12607	135	103	13382	157	147	139	176
ENSG00000014216	146	120	137	151	16637	8398	5059	34313	4911	21213	35274	342	391	35848	382	395	40612	395	371	364	381
ENSG00000014257	0	0	0	0	0	0	0	0	0	0	0	0	0	0	0	0	0	0	0	0	0
[truncated: 19,785 more rows]
